# Supplementary material for: The CRIT framework for identifying cross patterns in systems biology and application to chemogenomics
Source: Genome Biol. 2011 Mar 31;12(3):R32. doi: 10.1186/gb-2011-12-3-r32 (PMC3129682; doi:10.1186/gb-2011-12-3-r32)
Supplement: Additional file 2 — Table of TF-target properties. Full listing of transcription factor and gene target properties from the regulatory network example. [file gb-2011-12-3-r32-S2.TXT]

Aromaticity
CAI
Charge_pI
CodonBias
Coil
DegreeOfGeneDuplication
Disorder
Essentiality
Essentiality_Marginal
Expression_Protein
Expression_mRNA
GCContent
GOSlim_Compartment
GOSlim_Function
GOSlim_Process
Helix
Hydrophobicity_KD
NumberOfInteractors
NumberOfRegulators
Sheet
Size
TM_Helix
