# Supplementary material for: The CRIT framework for identifying cross patterns in systems biology and application to chemogenomics
Source: Genome Biol. 2011 Mar 31;12(3):R32. doi: 10.1186/gb-2011-12-3-r32 (PMC3129682; doi:10.1186/gb-2011-12-3-r32)
Supplement: Additional file 4 — Table of molecular descriptors index. Index of all molecular descriptors calculated (only six used in main text). [file gb-2011-12-3-r32-S4.TXT]

Index	DescriptorName_from_VCC
1	AMW[1]
2	MW[2]
3	Sv[3]
4	Se[4]
5	Sp[5]
6	Ss[6]
7	Mv[7]
8	Me[8]
9	Mp[9]
10	Ms[10]
11	nAT[11]
12	nSK[12]
13	nBT[13]
14	nBO[14]
15	nBM[15]
16	nDB[16]
17	nTB[17]
18	nAB[18]
19	nH[19]
20	nC[20]
21	nN[21]
22	nO[22]
23	nP[23]
24	nS[24]
25	nF[25]
26	nCL[26]
27	nBR[27]
28	nI[28]
29	nB[29]
30	nHM[30]
31	nX[31]
32	nSH[35]
33	nSO[39]
34	nSO2[40]
35	nH2O[44]
36	nCIC[47]
37	nCIR[48]
38	nR03[49]
39	nR04[50]
40	nR05[51]
41	nR06[52]
42	nR07[53]
43	nR08[54]
44	nR09[55]
45	nR10[56]
46	ISIZ[57]
47	IAC[59]
48	AAC[60]
49	ZM1[61]
50	ZM2[62]
51	X0[63]
52	X1[64]
53	X2[65]
54	X0A[66]
55	X1A[67]
56	X2A[68]
57	X0v[69]
58	X1v[70]
59	X2v[71]
60	X0Av[72]
61	X1Av[73]
62	X2Av[74]
63	BAC[75]
64	ICR[76]
65	IDE[77]
66	IDM[78]
67	IDDE[79]
68	IDDM[80]
69	IDMT[81]
70	IDET[82]
71	IVDE[83]
72	S1K[89]
73	S2K[90]
74	S3K[91]
75	CSI[92]
76	PJI2[93]
77	AECC[95]
78	DECC[96]
79	UNIP[97]
80	CENT[98]
81	VAR[99]
82	LP1[101]
83	TWC[102]
84	GMTI[103]
85	PW2[104]
86	PW3[105]
87	PW4[106]
88	PW5[107]
89	TPC[108]
90	PCR[110]
91	PCD[111]
92	ZM1V[112]
93	ZM2V[113]
94	SMTIV[114]
95	GMTIV[115]
96	XMOD[116]
97	LPRS[117]
98	PHI[118]
99	BLI[119]
100	W[120]
101	WA[121]
102	VDA[122]
103	SMTI[123]
104	J[125]
105	MWC01[126]
106	MWC02[127]
107	MWC03[128]
108	MWC04[129]
109	MWC05[130]
110	MWC06[131]
111	MWC07[132]
112	MWC08[133]
113	MWC09[134]
114	MWC10[135]
115	SRW01[136]
116	SRW02[137]
117	SRW03[138]
118	SRW04[139]
119	SRW05[140]
120	SRW06[141]
121	SRW07[142]
122	SRW08[143]
123	SRW09[144]
124	SRW10[145]
125	GGI1[210]
126	GGI2[211]
127	GGI3[212]
128	GGI4[213]
129	GGI5[214]
130	GGI6[215]
131	GGI7[216]
132	GGI8[217]
133	GGI9[218]
134	GGI10[219]
135	JGI1[220]
136	JGI2[221]
137	JGI3[222]
138	JGI4[223]
139	JGI5[224]
140	JGI6[225]
141	JGI7[226]
142	JGI8[227]
143	JGI9[228]
144	JGI10[229]
145	JGT[230]
146	ATS1m[231]
147	ATS2m[232]
148	ATS3m[233]
149	ATS4m[234]
150	ATS5m[235]
151	ATS6m[236]
152	ATS7m[237]
153	ATS8m[238]
154	ATS1v[239]
155	ATS2v[240]
156	ATS3v[241]
157	ATS4v[242]
158	ATS5v[243]
159	ATS6v[244]
160	ATS7v[245]
161	ATS8v[246]
162	ATS1e[247]
163	ATS2e[248]
164	ATS3e[249]
165	ATS4e[250]
166	ATS5e[251]
167	ATS6e[252]
168	ATS7e[253]
169	ATS8e[254]
170	ATS1p[255]
171	ATS2p[256]
172	ATS3p[257]
173	ATS4p[258]
174	ATS5p[259]
175	ATS6p[260]
176	ATS7p[261]
177	ATS8p[262]
178	MATS1m[263]
179	MATS2m[264]
180	MATS3m[265]
181	MATS4m[266]
182	MATS5m[267]
183	MATS6m[268]
184	MATS7m[269]
185	MATS8m[270]
186	MATS1v[271]
187	MATS2v[272]
188	MATS3v[273]
189	MATS4v[274]
190	MATS5v[275]
191	MATS6v[276]
192	MATS7v[277]
193	MATS8v[278]
194	MATS1e[279]
195	MATS2e[280]
196	MATS3e[281]
197	MATS4e[282]
198	MATS5e[283]
199	MATS6e[284]
200	MATS7e[285]
201	MATS8e[286]
202	MATS1p[287]
203	MATS2p[288]
204	MATS3p[289]
205	MATS4p[290]
206	MATS5p[291]
207	MATS6p[292]
208	MATS7p[293]
209	MATS8p[294]
210	GATS1m[295]
211	GATS2m[296]
212	GATS3m[297]
213	GATS4m[298]
214	GATS5m[299]
215	GATS6m[300]
216	GATS7m[301]
217	GATS8m[302]
218	GATS1v[303]
219	GATS2v[304]
220	GATS3v[305]
221	GATS4v[306]
222	GATS5v[307]
223	GATS6v[308]
224	GATS7v[309]
225	GATS8v[310]
226	GATS1e[311]
227	GATS2e[312]
228	GATS3e[313]
229	GATS4e[314]
230	GATS5e[315]
231	GATS6e[316]
232	GATS7e[317]
233	GATS8e[318]
234	GATS1p[319]
235	GATS2p[320]
236	GATS3p[321]
237	GATS4p[322]
238	GATS5p[323]
239	GATS6p[324]
240	GATS7p[325]
241	GATS8p[326]
242	Qtot[329]
243	Qmean[330]
244	SPP[331]
245	TE2[332]
246	HOMA[334]
247	AROM[336]
248	HOMT[337]
249	DP01[338]
250	DP02[339]
251	DP03[340]
252	DP04[341]
253	DP05[342]
254	DP06[343]
255	DP07[344]
256	DP08[345]
257	DP09[346]
258	DP10[347]
259	DP11[348]
260	DP12[349]
261	DP13[350]
262	DP14[351]
263	DP15[352]
264	DP16[353]
265	DP17[354]
266	DP18[355]
267	DP19[356]
268	DP20[357]
269	SP01[358]
270	SP02[359]
271	SP03[360]
272	SP04[361]
273	SP05[362]
274	SP06[363]
275	SP07[364]
276	SP08[365]
277	SP09[366]
278	SP10[367]
279	SP11[368]
280	SP12[369]
281	SP13[370]
282	SP14[371]
283	SP15[372]
284	SP16[373]
285	SP17[374]
286	SP18[375]
287	SP19[376]
288	SP20[377]
289	W3D[378]
290	AGDD[379]
291	DDI[380]
292	MAXDN[382]
293	MAXDP[383]
294	DELS[384]
295	SPAN[388]
296	SPAM[389]
297	PJI3[390]
298	SPH[392]
299	ASP[393]
300	FDI[394]
301	SHP2[395]
302	L1u[556]
303	L2u[557]
304	L3u[558]
305	P1u[559]
306	P2u[560]
307	G1u[561]
308	G2u[562]
309	G3u[563]
310	E1u[564]
311	E2u[565]
312	E3u[566]
313	L1m[567]
314	L2m[568]
315	L3m[569]
316	P1m[570]
317	P2m[571]
318	G1m[572]
319	G2m[573]
320	G3m[574]
321	E1m[575]
322	E2m[576]
323	E3m[577]
324	L1v[578]
325	L2v[579]
326	L3v[580]
327	P1v[581]
328	P2v[582]
329	G1v[583]
330	G2v[584]
331	G3v[585]
332	E1v[586]
333	E2v[587]
334	E3v[588]
335	L1e[589]
336	L2e[590]
337	L3e[591]
338	P1e[592]
339	P2e[593]
340	G1e[594]
341	G2e[595]
342	G3e[596]
343	E1e[597]
344	E2e[598]
345	E3e[599]
346	L1p[600]
347	L2p[601]
348	L3p[602]
349	P1p[603]
350	P2p[604]
351	G1p[605]
352	G2p[606]
353	G3p[607]
354	E1p[608]
355	E2p[609]
356	E3p[610]
357	L1s[611]
358	L2s[612]
359	L3s[613]
360	P1s[614]
361	P2s[615]
362	G1s[616]
363	G2s[617]
364	G3s[618]
365	E1s[619]
366	E2s[620]
367	E3s[621]
368	Tu[622]
369	Tm[623]
370	Tv[624]
371	Te[625]
372	Tp[626]
373	Ts[627]
374	Au[628]
375	Am[629]
376	Av[630]
377	Ae[631]
378	Ap[632]
379	As[633]
380	Gu[634]
381	Gm[635]
382	Gs[636]
383	Ku[637]
384	Km[638]
385	Kv[639]
386	Ke[640]
387	Kp[641]
388	Ks[642]
389	Du[643]
390	Dm[644]
391	Dv[645]
392	De[646]
393	Dp[647]
394	Ds[648]
395	Vu[649]
396	Vm[650]
397	Vv[651]
398	Ve[652]
399	Vp[653]
400	Vs[654]
401	ITH[655]
402	ISH[656]
403	HIC[659]
404	HGM[660]
405	H0u[661]
406	H1u[662]
407	H2u[663]
408	H3u[664]
409	H4u[665]
410	H5u[666]
411	H6u[667]
412	H7u[668]
413	H8u[669]
414	HTu[670]
415	HATS0u[671]
416	HATS1u[672]
417	HATS2u[673]
418	HATS3u[674]
419	HATS4u[675]
420	HATS5u[676]
421	HATS6u[677]
422	HATS7u[678]
423	HATS8u[679]
424	HATSu[680]
425	H0m[681]
426	H1m[682]
427	H2m[683]
428	H3m[684]
429	H4m[685]
430	H5m[686]
431	H6m[687]
432	H7m[688]
433	H8m[689]
434	HTm[690]
435	HATS0m[691]
436	HATS1m[692]
437	HATS2m[693]
438	HATS3m[694]
439	HATS4m[695]
440	HATS5m[696]
441	HATS6m[697]
442	HATS7m[698]
443	HATS8m[699]
444	HATSm[700]
445	H0v[701]
446	H1v[702]
447	H2v[703]
448	H3v[704]
449	H4v[705]
450	H5v[706]
451	H6v[707]
452	H7v[708]
453	H8v[709]
454	HTv[710]
455	HATS0v[711]
456	HATS1v[712]
457	HATS2v[713]
458	HATS3v[714]
459	HATS4v[715]
460	HATS5v[716]
461	HATS6v[717]
462	HATS7v[718]
463	HATS8v[719]
464	HATSv[720]
465	H0e[721]
466	H1e[722]
467	H2e[723]
468	H3e[724]
469	H4e[725]
470	H5e[726]
471	H6e[727]
472	H7e[728]
473	H8e[729]
474	HTe[730]
475	HATS0e[731]
476	HATS1e[732]
477	HATS2e[733]
478	HATS3e[734]
479	HATS4e[735]
480	HATS5e[736]
481	HATS6e[737]
482	HATS7e[738]
483	HATS8e[739]
484	HATSe[740]
485	H0p[741]
486	H1p[742]
487	H2p[743]
488	H3p[744]
489	H4p[745]
490	H5p[746]
491	H6p[747]
492	H7p[748]
493	H8p[749]
494	HTp[750]
495	HATS0p[751]
496	HATS1p[752]
497	HATS2p[753]
498	HATS3p[754]
499	HATS4p[755]
500	HATS5p[756]
501	HATS6p[757]
502	HATS7p[758]
503	HATS8p[759]
504	HATSp[760]
505	R1u[761]
506	R2u[762]
507	R3u[763]
508	R4u[764]
509	R5u[765]
510	R6u[766]
511	R7u[767]
512	R8u[768]
513	RTu[769]
514	R1u+[770]
515	R2u+[771]
516	R3u+[772]
517	R4u+[773]
518	R5u+[774]
519	R6u+[775]
520	R7u+[776]
521	R8u+[777]
522	RTu+[778]
523	R1m[779]
524	R2m[780]
525	R3m[781]
526	R4m[782]
527	R5m[783]
528	R6m[784]
529	R7m[785]
530	R8m[786]
531	RTm[787]
532	R1m+[788]
533	R2m+[789]
534	R3m+[790]
535	R4m+[791]
536	R5m+[792]
537	R6m+[793]
538	R7m+[794]
539	R8m+[795]
540	RTm+[796]
541	R1v[797]
542	R2v[798]
543	R3v[799]
544	R4v[800]
545	R5v[801]
546	R6v[802]
547	R7v[803]
548	R8v[804]
549	RTv[805]
550	R1v+[806]
551	R2v+[807]
552	R3v+[808]
553	R4v+[809]
554	R5v+[810]
555	R6v+[811]
556	R7v+[812]
557	R8v+[813]
558	RTv+[814]
559	R1e[815]
560	R2e[816]
561	R3e[817]
562	R4e[818]
563	R5e[819]
564	R6e[820]
565	R7e[821]
566	R8e[822]
567	RTe[823]
568	R1e+[824]
569	R2e+[825]
570	R3e+[826]
571	R4e+[827]
572	R5e+[828]
573	R6e+[829]
574	R7e+[830]
575	R8e+[831]
576	RTe+[832]
577	R1p[833]
578	R2p[834]
579	R3p[835]
580	R4p[836]
581	R5p[837]
582	R6p[838]
583	R7p[839]
584	R8p[840]
585	RTp[841]
586	R1p+[842]
587	R2p+[843]
588	R3p+[844]
589	R4p+[845]
590	R5p+[846]
591	R6p+[847]
592	R7p+[848]
593	R8p+[849]
594	RTp+[850]
595	Ui[851]
596	Hy[852]
597	ARR[853]
598	SCBO[884]
599	RBN[885]
600	RBF[886]
601	nR11[887]
602	nR12[888]
603	nBnz[889]
604	Qindex[890]
605	SNar[891]
606	HNar[892]
607	GNar[893]
608	Xt[894]
609	Dz[895]
610	Ram[896]
611	Pol[897]
612	MSD[898]
613	Xu[899]
614	SPI[900]
615	Har[902]
616	QW[903]
617	TI1[904]
618	TI2[905]
619	HyDp[906]
620	RHyDp[907]
621	w[908]
622	ww[909]
623	Rww[910]
624	D/D[911]
625	Wap[912]
626	WhetZ[913]
627	Whetm[914]
628	Whetv[915]
629	Whete[916]
630	Whetp[917]
631	JhetZ[918]
632	Jhetm[919]
633	Jhetv[920]
634	Jhete[921]
635	Jhetp[922]
636	X3[923]
637	X4[924]
638	X5[925]
639	X3A[926]
640	X4A[927]
641	X5A[928]
642	X3v[929]
643	X4v[930]
644	X5v[931]
645	X3Av[932]
646	X4Av[933]
647	X5Av[934]
648	X0sol[935]
649	X1sol[936]
650	X2sol[937]
651	X3sol[938]
652	X4sol[939]
653	X5sol[940]
654	RDCHI[941]
655	RDSQ[942]
656	S0K[943]
657	ECC[944]
658	MDDD[945]
659	Lop[946]
660	IVDM[947]
661	HVcpx[948]
662	HDcpx[949]
663	Uindex[950]
664	Vindex[951]
665	Xindex[952]
666	Yindex[953]
667	IC0[954]
668	TIC0[955]
669	SIC0[956]
670	CIC0[957]
671	BIC0[958]
672	IC1[959]
673	TIC1[960]
674	SIC1[961]
675	CIC1[962]
676	BIC1[963]
677	IC2[964]
678	TIC2[965]
679	SIC2[966]
680	CIC2[967]
681	BIC2[968]
682	IC3[969]
683	TIC3[970]
684	SIC3[971]
685	CIC3[972]
686	BIC3[973]
687	IC4[974]
688	TIC4[975]
689	SIC4[976]
690	CIC4[977]
691	BIC4[978]
692	IC5[979]
693	TIC5[980]
694	SIC5[981]
695	CIC5[982]
696	BIC5[983]
697	STN[984]
698	Eig1Z[985]
699	Eig1m[986]
700	Eig1v[987]
701	Eig1e[988]
702	Eig1p[989]
703	SEigZ[990]
704	SEigm[991]
705	SEigv[992]
706	SEige[993]
707	SEigp[994]
708	AEigZ[995]
709	AEigm[996]
710	AEigv[997]
711	AEige[998]
712	AEigp[999]
713	VEA1[1000]
714	VEA2[1001]
715	VRA1[1002]
716	VRA2[1003]
717	VED1[1004]
718	VED2[1005]
719	VRD1[1006]
720	VRD2[1007]
721	VEZ1[1008]
722	VEZ2[1009]
723	VRZ1[1010]
724	VRZ2[1011]
725	VEm1[1012]
726	VEm2[1013]
727	VRm1[1014]
728	VRm2[1015]
729	VEv1[1016]
730	VEv2[1017]
731	VRv1[1018]
732	VRv2[1019]
733	VEe1[1020]
734	VEe2[1021]
735	VRe1[1022]
736	VRe2[1023]
737	VEp1[1024]
738	VEp2[1025]
739	VRp1[1026]
740	VRp2[1027]
741	MPC03[1029]
742	MPC04[1030]
743	MPC05[1031]
744	MPC06[1032]
745	MPC07[1033]
746	MPC08[1034]
747	MPC09[1035]
748	MPC10[1036]
749	piPC03[1037]
750	piPC04[1038]
751	piPC05[1039]
752	piPC06[1040]
753	piPC07[1041]
754	piPC08[1042]
755	piPC09[1043]
756	piPC10[1044]
757	piID[1045]
758	CID[1046]
759	BID[1047]
760	D/Dr03[1048]
761	D/Dr04[1049]
762	D/Dr05[1050]
763	D/Dr06[1051]
764	D/Dr07[1052]
765	D/Dr08[1053]
766	D/Dr09[1054]
767	D/Dr10[1055]
768	D/Dr11[1056]
769	D/Dr12[1057]
770	T(N..N)[1058]
771	T(N..O)[1059]
772	T(N..S)[1060]
773	T(N..P)[1061]
774	T(N..F)[1062]
775	T(N..Cl)[1063]
776	T(N..Br)[1064]
777	T(N..I)[1065]
778	T(O..O)[1066]
779	T(O..S)[1067]
780	T(O..P)[1068]
781	T(O..F)[1069]
782	T(O..Cl)[1070]
783	T(O..Br)[1071]
784	T(O..I)[1072]
785	T(S..S)[1073]
786	T(S..P)[1074]
787	T(S..F)[1075]
788	T(S..Cl)[1076]
789	T(S..Br)[1077]
790	T(S..I)[1078]
791	T(P..P)[1079]
792	T(P..F)[1080]
793	T(P..Cl)[1081]
794	T(P..Br)[1082]
795	T(P..I)[1083]
796	T(F..F)[1084]
797	T(F..Cl)[1085]
798	T(F..Br)[1086]
799	T(F..I)[1087]
800	T(Cl..Cl)[1088]
801	T(Cl..Br)[1089]
802	T(Cl..I)[1090]
803	T(Br..Br)[1091]
804	T(Br..I)[1092]
805	T(I..I)[1093]
806	BEHm1[1094]
807	BEHm2[1095]
808	BEHm3[1096]
809	BEHm4[1097]
810	BEHm5[1098]
811	BEHm6[1099]
812	BEHm7[1100]
813	BEHm8[1101]
814	BELm1[1102]
815	BELm2[1103]
816	BELm3[1104]
817	BELm4[1105]
818	BELm5[1106]
819	BELm6[1107]
820	BELm7[1108]
821	BELm8[1109]
822	BEHv1[1110]
823	BEHv2[1111]
824	BEHv3[1112]
825	BEHv4[1113]
826	BEHv5[1114]
827	BEHv6[1115]
828	BEHv7[1116]
829	BEHv8[1117]
830	BELv1[1118]
831	BELv2[1119]
832	BELv3[1120]
833	BELv4[1121]
834	BELv5[1122]
835	BELv6[1123]
836	BELv7[1124]
837	BELv8[1125]
838	BEHe1[1126]
839	BEHe2[1127]
840	BEHe3[1128]
841	BEHe4[1129]
842	BEHe5[1130]
843	BEHe6[1131]
844	BEHe7[1132]
845	BEHe8[1133]
846	BELe1[1134]
847	BELe2[1135]
848	BELe3[1136]
849	BELe4[1137]
850	BELe5[1138]
851	BELe6[1139]
852	BELe7[1140]
853	BELe8[1141]
854	BEHp1[1142]
855	BEHp2[1143]
856	BEHp3[1144]
857	BEHp4[1145]
858	BEHp5[1146]
859	BEHp6[1147]
860	BEHp7[1148]
861	BEHp8[1149]
862	BELp1[1150]
863	BELp2[1151]
864	BELp3[1152]
865	BELp4[1153]
866	BELp5[1154]
867	BELp6[1155]
868	BELp7[1156]
869	BELp8[1157]
870	Qpos[1160]
871	Qneg[1161]
872	Q2[1162]
873	RPCG[1163]
874	RNCG[1164]
875	TE1[1165]
876	PCWTe[1166]
877	RCI[1168]
878	J3D[1169]
879	H3D[1170]
880	ADDD[1171]
881	TIE[1172]
882	G1[1173]
883	G2[1174]
884	RGyr[1175]
885	MEcc[1176]
886	L/Bw[1177]
887	SEig[1178]
888	G(N..N)[1179]
889	G(N..O)[1180]
890	G(N..S)[1181]
891	G(N..P)[1182]
892	G(N..F)[1183]
893	G(N..Cl)[1184]
894	G(N..Br)[1185]
895	G(N..I)[1186]
896	G(O..O)[1187]
897	G(O..S)[1188]
898	G(O..P)[1189]
899	G(O..F)[1190]
900	G(O..Cl)[1191]
901	G(O..Br)[1192]
902	G(O..I)[1193]
903	G(S..S)[1194]
904	G(S..P)[1195]
905	G(S..F)[1196]
906	G(S..Cl)[1197]
907	G(S..Br)[1198]
908	G(S..I)[1199]
909	G(P..P)[1200]
910	G(P..F)[1201]
911	G(P..Cl)[1202]
912	G(P..Br)[1203]
913	G(P..I)[1204]
914	G(F..F)[1205]
915	G(F..Cl)[1206]
916	G(F..Br)[1207]
917	G(F..I)[1208]
918	G(Cl..Cl)[1209]
919	G(Cl..Br)[1210]
920	G(Cl..I)[1211]
921	G(Br..Br)[1212]
922	G(Br..I)[1213]
923	G(I..I)[1214]
924	RDF010u[1215]
925	RDF015u[1216]
926	RDF020u[1217]
927	RDF025u[1218]
928	RDF030u[1219]
929	RDF035u[1220]
930	RDF040u[1221]
931	RDF045u[1222]
932	RDF050u[1223]
933	RDF055u[1224]
934	RDF060u[1225]
935	RDF065u[1226]
936	RDF070u[1227]
937	RDF075u[1228]
938	RDF080u[1229]
939	RDF085u[1230]
940	RDF090u[1231]
941	RDF095u[1232]
942	RDF100u[1233]
943	RDF105u[1234]
944	RDF110u[1235]
945	RDF115u[1236]
946	RDF120u[1237]
947	RDF125u[1238]
948	RDF130u[1239]
949	RDF135u[1240]
950	RDF140u[1241]
951	RDF145u[1242]
952	RDF150u[1243]
953	RDF155u[1244]
954	RDF010m[1245]
955	RDF015m[1246]
956	RDF020m[1247]
957	RDF025m[1248]
958	RDF030m[1249]
959	RDF035m[1250]
960	RDF040m[1251]
961	RDF045m[1252]
962	RDF050m[1253]
963	RDF055m[1254]
964	RDF060m[1255]
965	RDF065m[1256]
966	RDF070m[1257]
967	RDF075m[1258]
968	RDF080m[1259]
969	RDF085m[1260]
970	RDF090m[1261]
971	RDF095m[1262]
972	RDF100m[1263]
973	RDF105m[1264]
974	RDF110m[1265]
975	RDF115m[1266]
976	RDF120m[1267]
977	RDF125m[1268]
978	RDF130m[1269]
979	RDF135m[1270]
980	RDF140m[1271]
981	RDF145m[1272]
982	RDF150m[1273]
983	RDF155m[1274]
984	RDF010v[1275]
985	RDF015v[1276]
986	RDF020v[1277]
987	RDF025v[1278]
988	RDF030v[1279]
989	RDF035v[1280]
990	RDF040v[1281]
991	RDF045v[1282]
992	RDF050v[1283]
993	RDF055v[1284]
994	RDF060v[1285]
995	RDF065v[1286]
996	RDF070v[1287]
997	RDF075v[1288]
998	RDF080v[1289]
999	RDF085v[1290]
1000	RDF090v[1291]
1001	RDF095v[1292]
1002	RDF100v[1293]
1003	RDF105v[1294]
1004	RDF110v[1295]
1005	RDF115v[1296]
1006	RDF120v[1297]
1007	RDF125v[1298]
1008	RDF130v[1299]
1009	RDF135v[1300]
1010	RDF140v[1301]
1011	RDF145v[1302]
1012	RDF150v[1303]
1013	RDF155v[1304]
1014	RDF010e[1305]
1015	RDF015e[1306]
1016	RDF020e[1307]
1017	RDF025e[1308]
1018	RDF030e[1309]
1019	RDF035e[1310]
1020	RDF040e[1311]
1021	RDF045e[1312]
1022	RDF050e[1313]
1023	RDF055e[1314]
1024	RDF060e[1315]
1025	RDF065e[1316]
1026	RDF070e[1317]
1027	RDF075e[1318]
1028	RDF080e[1319]
1029	RDF085e[1320]
1030	RDF090e[1321]
1031	RDF095e[1322]
1032	RDF100e[1323]
1033	RDF105e[1324]
1034	RDF110e[1325]
1035	RDF115e[1326]
1036	RDF120e[1327]
1037	RDF125e[1328]
1038	RDF130e[1329]
1039	RDF135e[1330]
1040	RDF140e[1331]
1041	RDF145e[1332]
1042	RDF150e[1333]
1043	RDF155e[1334]
1044	RDF010p[1335]
1045	RDF015p[1336]
1046	RDF020p[1337]
1047	RDF025p[1338]
1048	RDF030p[1339]
1049	RDF035p[1340]
1050	RDF040p[1341]
1051	RDF045p[1342]
1052	RDF050p[1343]
1053	RDF055p[1344]
1054	RDF060p[1345]
1055	RDF065p[1346]
1056	RDF070p[1347]
1057	RDF075p[1348]
1058	RDF080p[1349]
1059	RDF085p[1350]
1060	RDF090p[1351]
1061	RDF095p[1352]
1062	RDF100p[1353]
1063	RDF105p[1354]
1064	RDF110p[1355]
1065	RDF115p[1356]
1066	RDF120p[1357]
1067	RDF125p[1358]
1068	RDF130p[1359]
1069	RDF135p[1360]
1070	RDF140p[1361]
1071	RDF145p[1362]
1072	RDF150p[1363]
1073	RDF155p[1364]
1074	RCON[1365]
1075	RARS[1366]
1076	REIG[1367]
1077	nCp[1368]
1078	nCs[1369]
1079	nCt[1370]
1080	nCq[1371]
1081	n=C=[1381]
1082	nCONN[1417]
1083	nN-N[1423]
1084	nN=N[1425]
1085	nN+[1431]
1086	nN(CO)2[1441]
1087	nOHp[1443]
1088	nOHs[1445]
1089	nOHt[1447]
1090	nROR[1449]
1091	nROX[1451]
1092	nRSR[1453]
1093	nRSSR[1454]
1094	nSO2N[1456]
1095	nPO3[1457]
1096	nPO4[1458]
1097	nR=CHX[1465]
1098	nR=CRX[1466]
1099	nR#CX[1467]
1100	nR=CX2[1470]
1101	nCXr[1473]
1102	nCXr=[1474]
1103	nCconjX[1475]
1104	nHDon[1476]
1105	nHAcc[1477]
1106	C-001[1478]
1107	C-002[1479]
1108	C-003[1480]
1109	C-004[1481]
1110	C-005[1482]
1111	C-006[1483]
1112	C-007[1484]
1113	C-008[1485]
1114	C-009[1486]
1115	C-010[1487]
1116	C-011[1488]
1117	C-012[1489]
1118	C-013[1490]
1119	C-014[1491]
1120	C-015[1492]
1121	C-016[1493]
1122	C-017[1494]
1123	C-018[1495]
1124	C-019[1496]
1125	C-020[1497]
1126	C-021[1498]
1127	C-022[1499]
1128	C-023[1500]
1129	C-024[1501]
1130	C-025[1502]
1131	C-026[1503]
1132	C-027[1504]
1133	C-028[1505]
1134	C-029[1506]
1135	C-030[1507]
1136	C-031[1508]
1137	C-032[1509]
1138	C-033[1510]
1139	C-034[1511]
1140	C-035[1512]
1141	C-036[1513]
1142	C-037[1514]
1143	C-038[1515]
1144	C-039[1516]
1145	C-040[1517]
1146	C-041[1518]
1147	C-042[1519]
1148	C-043[1520]
1149	C-044[1521]
1150	H-046[1523]
1151	H-047[1524]
1152	H-048[1525]
1153	H-049[1526]
1154	H-050[1527]
1155	H-051[1528]
1156	H-052[1529]
1157	H-053[1530]
1158	H-054[1531]
1159	H-055[1532]
1160	O-056[1533]
1161	O-057[1534]
1162	O-058[1535]
1163	O-059[1536]
1164	O-060[1537]
1165	O-061[1538]
1166	O-062[1539]
1167	O-063[1540]
1168	N-066[1543]
1169	N-067[1544]
1170	N-068[1545]
1171	N-069[1546]
1172	N-070[1547]
1173	N-071[1548]
1174	N-072[1549]
1175	N-073[1550]
1176	N-074[1551]
1177	N-075[1552]
1178	N-076[1553]
1179	N-077[1554]
1180	N-078[1555]
1181	N-079[1556]
1182	F-081[1558]
1183	F-082[1559]
1184	F-083[1560]
1185	F-084[1561]
1186	F-085[1562]
1187	Cl-086[1563]
1188	Cl-087[1564]
1189	Cl-088[1565]
1190	Cl-089[1566]
1191	Cl-090[1567]
1192	Br-091[1568]
1193	Br-092[1569]
1194	Br-093[1570]
1195	Br-094[1571]
1196	Br-095[1572]
1197	I-096[1573]
1198	I-097[1574]
1199	I-098[1575]
1200	I-099[1576]
1201	I-100[1577]
1202	S-106[1583]
1203	S-107[1584]
1204	S-108[1585]
1205	S-109[1586]
1206	S-110[1587]
1207	P-116[1593]
1208	P-117[1594]
1209	P-118[1595]
1210	P-119[1596]
1211	P-120[1597]
1212	MLOGP[1600]
1213	qpmax[1610]
1214	qnmax[1611]
1215	DISPm[1612]
1216	QXXm[1613]
1217	QYYm[1614]
1218	QZZm[1615]
1219	DISPv[1616]
1220	QXXv[1617]
1221	QYYv[1618]
1222	QZZv[1619]
1223	DISPe[1620]
1224	QXXe[1621]
1225	QYYe[1622]
1226	QZZe[1623]
1227	DISPp[1624]
1228	QXXp[1625]
1229	QYYp[1626]
1230	QZZp[1627]
1231	Har2[2763]
1232	MPC01[2764]
1233	MPC02[2765]
1234	piPC01[2766]
1235	piPC02[2767]
1236	EPS0[2768]
1237	EPS1[2769]
1238	EEig01x[2770]
1239	EEig02x[2771]
1240	EEig03x[2772]
1241	EEig04x[2773]
1242	EEig05x[2774]
1243	EEig06x[2775]
1244	EEig07x[2776]
1245	EEig08x[2777]
1246	EEig09x[2778]
1247	EEig10x[2779]
1248	EEig11x[2780]
1249	EEig12x[2781]
1250	EEig13x[2782]
1251	EEig14x[2783]
1252	EEig15x[2784]
1253	EEig01d[2785]
1254	EEig02d[2786]
1255	EEig03d[2787]
1256	EEig04d[2788]
1257	EEig05d[2789]
1258	EEig06d[2790]
1259	EEig07d[2791]
1260	EEig08d[2792]
1261	EEig09d[2793]
1262	EEig10d[2794]
1263	EEig11d[2795]
1264	EEig12d[2796]
1265	EEig13d[2797]
1266	EEig14d[2798]
1267	EEig15d[2799]
1268	EEig01r[2800]
1269	EEig02r[2801]
1270	EEig03r[2802]
1271	EEig04r[2803]
1272	EEig05r[2804]
1273	EEig06r[2805]
1274	EEig07r[2806]
1275	EEig08r[2807]
1276	EEig09r[2808]
1277	EEig10r[2809]
1278	EEig11r[2810]
1279	EEig12r[2811]
1280	EEig13r[2812]
1281	EEig14r[2813]
1282	EEig15r[2814]
1283	ESpm01u[2815]
1284	ESpm02u[2816]
1285	ESpm03u[2817]
1286	ESpm04u[2818]
1287	ESpm05u[2819]
1288	ESpm06u[2820]
1289	ESpm07u[2821]
1290	ESpm08u[2822]
1291	ESpm09u[2823]
1292	ESpm10u[2824]
1293	ESpm11u[2825]
1294	ESpm12u[2826]
1295	ESpm13u[2827]
1296	ESpm14u[2828]
1297	ESpm15u[2829]
1298	ESpm01x[2830]
1299	ESpm02x[2831]
1300	ESpm03x[2832]
1301	ESpm04x[2833]
1302	ESpm05x[2834]
1303	ESpm06x[2835]
1304	ESpm07x[2836]
1305	ESpm08x[2837]
1306	ESpm09x[2838]
1307	ESpm10x[2839]
1308	ESpm11x[2840]
1309	ESpm12x[2841]
1310	ESpm13x[2842]
1311	ESpm14x[2843]
1312	ESpm15x[2844]
1313	ESpm01d[2845]
1314	ESpm02d[2846]
1315	ESpm03d[2847]
1316	ESpm04d[2848]
1317	ESpm05d[2849]
1318	ESpm06d[2850]
1319	ESpm07d[2851]
1320	ESpm08d[2852]
1321	ESpm09d[2853]
1322	ESpm10d[2854]
1323	ESpm11d[2855]
1324	ESpm12d[2856]
1325	ESpm13d[2857]
1326	ESpm14d[2858]
1327	ESpm15d[2859]
1328	ESpm01r[2860]
1329	ESpm02r[2861]
1330	ESpm03r[2862]
1331	ESpm04r[2863]
1332	ESpm05r[2864]
1333	ESpm06r[2865]
1334	ESpm07r[2866]
1335	ESpm08r[2867]
1336	ESpm09r[2868]
1337	ESpm10r[2869]
1338	ESpm11r[2870]
1339	ESpm12r[2871]
1340	ESpm13r[2872]
1341	ESpm14r[2873]
1342	ESpm15r[2874]
1343	LDI[2876]
1344	AMR[2877]
1345	MLOGP2[2878]
1346	ALOGP[2879]
1347	ALOGP2[2880]
1348	LAI[2881]
1349	GVWAI-80[2882]
1350	GVWAI-50[2883]
1351	Inflammat-80[2884]
1352	Inflammat-50[2885]
1353	Depressant-80[2886]
1354	Depressant-50[2887]
1355	Psychotic-80[2888]
1356	Psychotic-50[2889]
1357	Hypertens-80[2890]
1358	Hypertens-50[2891]
1359	Hypnotic-80[2892]
1360	Hypnotic-50[2893]
1361	Neoplastic-80[2894]
1362	Neoplastic-50[2895]
1363	Infective-80[2896]
1364	Infective-50[2897]
1365	BLTF96[2898]
1366	BLTD48[2899]
1367	BLTA96[2900]
1368	nCrs[2902]
1369	nCrt[2903]
1370	nCrq[2904]
1371	nCar[2905]
1372	nCbH[2906]
1373	nCb-[2907]
1374	nCconj[2908]
1375	nR=Cp[2909]
1376	nR=Cs[2910]
1377	nR=Ct[2911]
1378	nR#CH/X[2912]
1379	nR#C-[2913]
1380	nROCN[2914]
1381	nArOCN[2915]
1382	nRNCO[2916]
1383	nArNCO[2917]
1384	nRSCN[2918]
1385	nArSCN[2919]
1386	nRNCS[2920]
1387	nArNCS[2921]
1388	nRCOOH[2922]
1389	nArCOOH[2923]
1390	nRCOOR[2924]
1391	nArCOOR[2925]
1392	nRCONH2[2926]
1393	nArCONH2[2927]
1394	nRCONHR[2928]
1395	nArCONHR[2929]
1396	nRCONR2[2930]
1397	nArCONR2[2931]
1398	nROCON[2932]
1399	nArOCON[2933]
1400	nRCOX[2934]
1401	nArCOX[2935]
1402	nRCSOH[2936]
1403	nArCSOH[2937]
1404	nRCSSH[2938]
1405	nArCSSH[2939]
1406	nRCOSR[2940]
1407	nArCOSR[2941]
1408	nRCSSR[2942]
1409	nArCSSR[2943]
1410	nRCHO[2944]
1411	nArCHO[2945]
1412	nRCO[2946]
1413	nArCO[2947]
1414	nC=O(O)2[2948]
1415	nN=C-N<[2949]
1416	nC(=N)N2[2950]
1417	nRC=N[2951]
1418	nArC=N[2952]
1419	nRCNO[2953]
1420	nArCNO[2954]
1421	nRNH2[2955]
1422	nArNH2[2956]
1423	nRNHR[2957]
1424	nArNHR[2958]
1425	nRNR2[2959]
1426	nArNR2[2960]
1427	nRCN[2961]
1428	nArCN[2962]
1429	nNq[2963]
1430	nRNHO[2964]
1431	nArNHO[2965]
1432	nRNNOx[2966]
1433	nArNNOx[2967]
1434	nRNO[2968]
1435	nArNO[2969]
1436	nRNO2[2970]
1437	nArNO2[2971]
1438	nC=N-N<[2972]
1439	nROH[2973]
1440	nArOH[2974]
1441	nArOR[2975]
1442	nArOX[2976]
1443	nO(C=O)2[2977]
1444	nC=S[2978]
1445	nS(=O)2[2979]
1446	nSOH[2980]
1447	nSOOH[2981]
1448	nSO2OH[2982]
1449	nSO3OH[2983]
1450	nSO3[2984]
1451	nSO4[2985]
1452	nPR3[2986]
1453	nP(=O)O2R[2987]
1454	nP(=O)R3/nPR5[2988]
1455	nCH2RX[2989]
1456	nCHR2X[2990]
1457	nCR3X[2991]
1458	nCHRX2[2992]
1459	nCR2X2[2993]
1460	nCRX3[2994]
1461	nArX[2995]
1462	nAziridines[2996]
1463	nOxiranes[2997]
1464	nThiranes[2998]
1465	nAzetidines[2999]
1466	nOxetanes[3000]
1467	nBeta-Lactams[3002]
1468	nPyrrolidines[3003]
1469	nOxolanes[3004]
1470	ntH-Thiophenes[3005]
1471	nPyrroles[3006]
1472	nPyrazoles[3007]
1473	nImidazoles[3008]
1474	nFuranes[3009]
1475	nThiophenes[3010]
1476	nOxazoles[3011]
1477	nIsoxazoles[3012]
1478	nThiazoles[3013]
1479	nIsothiazoles[3014]
1480	nTriazoles[3015]
1481	nPyridines[3016]
1482	nPyridazines[3017]
1483	nPyrimidines[3018]
1484	nPyrazines[3019]
1485	n135-Triazines[3020]
1486	n124-Triazines[3021]
1487	nHBonds[3022]
1488	TPSA(NO)[3023]
1489	TPSA(Tot)[3024]
1490	p1[1628]
1491	p2[1629]
1492	c3[1630]
1493	p1p1[1631]
1494	p3[1632]
1495	c3A[1633]
1496	c4[1634]
1497	p1p2[1635]
1498	p1c3[1636]
1499	c3AB[1637]
1500	c4A[1638]
1501	c5[1639]
1502	p4[1640]
1503	p1p3[1641]
1504	p2p2[1642]
1505	p2c3[1643]
1506	p1c3A[1644]
1507	p1c4[1645]
1508	c3c3[1646]
1509	c4AB[1647]
1510	c4AC[1648]
1511	c3ABC[1649]
1512	c6[1650]
1513	c5A[1651]
1514	p5[1652]
1515	p1p4[1653]
1516	p2p3[1654]
1517	p6[1655]
1518	p1p1c3[1656]
1519	p3c3[1657]
1520	c3c3A[1658]
1521	c3c4[1659]
1522	p2c4[1660]
1523	p1c5[1661]
1524	c7[1662]
1525	c4ABC[1663]
1526	p2c3A[1664]
1527	p1c3AB[1665]
1528	p1c4A[1666]
1529	c5AB[1667]
1530	c5AC[1668]
1531	c6A[1669]
1532	p1p5[1670]
1533	p2p4[1671]
1534	p3p3[1672]
1535	p7[1673]
1536	p1p1c3A[1674]
1537	p1p1c4[1675]
1538	p1p2c3[1676]
1539	p2c5[1677]
1540	p2c3AB[1678]
1541	p2c4A[1679]
1542	p3c3A[1680]
1543	p3c4[1681]
1544	p1c3c3[1682]
1545	c3c3AB[1683]
1546	c3c4A[1684]
1547	c3c5[1685]
1548	p4c3[1686]
1549	c3Ac4[1687]
1550	c4c4[1688]
1551	p1c6[1689]
1552	c8[1690]
1553	c3Ac3A[1691]
1554	p1c4AB[1692]
1555	p1c4AC[1693]
1556	p1c3ABC[1694]
1557	p1c5A[1695]
1558	c4ABCD[1696]
1559	c5ABC[1697]
1560	c5ABD[1698]
1561	c6AB[1699]
1562	c6AC[1700]
1563	c6AD[1701]
1564	c7A[1702]
1565	p1p6[1703]
1566	p1p3c3[1704]
1567	p1c3c3A[1705]
1568	p1c3c4[1706]
1569	p1p2c4[1707]
1570	p1p1c5[1708]
1571	p1c7[1709]
1572	p1c4ABC[1710]
1573	p1p2c3A[1711]
1574	p1p1c3AB[1712]
1575	p1p1c4A[1713]
1576	p1c5AB[1714]
1577	p1c5AC[1715]
1578	p1c6A[1716]
1579	p2p2c3[1717]
1580	p2c3c3[1718]
1581	p2c4AB[1719]
1582	p2c4AC[1720]
1583	p2c3ABC[1721]
1584	p2c6[1722]
1585	p2c5A[1723]
1586	p2p5[1724]
1587	p8[1725]
1588	p3c3AB[1726]
1589	p3c4A[1727]
1590	p3c5[1728]
1591	p3p4[1729]
1592	c3Ac3AB[1730]
1593	c3Ac4A[1731]
1594	c3Ac5[1732]
1595	p4c3A[1733]
1596	c3ABc4[1734]
1597	c4c4A[1735]
1598	c4c5[1736]
1599	p4c4[1737]
1600	c5ABCD[1738]
1601	c3c3ABC[1739]
1602	c6ABC[1740]
1603	c6ABD[1741]
1604	c6ACE[1742]
1605	c3c4AB[1743]
1606	c9[1744]
1607	c3c5A[1745]
1608	c8A[1746]
1609	c7AB[1747]
1610	c7AC[1748]
1611	c7AD[1749]
1612	p1p7[1750]
1613	p1p2c5[1751]
1614	p1p2c3AB[1752]
1615	p1p2c4A[1753]
1616	p1p3c3A[1754]
1617	p1p3c4[1755]
1618	p1p1c3c3[1756]
1619	p1c3c3AB[1757]
1620	p1c3c4A[1758]
1621	p1c3c5[1759]
1622	p1p4c3[1760]
1623	p1c3Ac4[1761]
1624	p1c4c4[1762]
1625	p1p1c6[1763]
1626	p1c8[1764]
1627	p1c3Ac3A[1765]
1628	p1p1c4AB[1766]
1629	p1p1c4AC[1767]
1630	p1p1c3ABC[1768]
1631	p1p1c5A[1769]
1632	p1c4ABCD[1770]
1633	p1c5ABC[1771]
1634	p1c5ABD[1772]
1635	p1c6AB[1773]
1636	p1c6AC[1774]
1637	p1c6AD[1775]
1638	p1c7A[1776]
1639	p2p6[1777]
1640	p2p3c3[1778]
1641	p2c3c3A[1779]
1642	p2c3c4[1780]
1643	p2p2c4[1781]
1644	p2c7[1782]
1645	p2c4ABC[1783]
1646	p2p2c3A[1784]
1647	p2c5AB[1785]
1648	p2c5AC[1786]
1649	p2c6A[1787]
1650	p6c3[1788]
1651	p3c3c3[1789]
1652	c3c3c3A[1790]
1653	c3c3c4[1791]
1654	c3c7[1792]
1655	c3c4ABC[1793]
1656	c3c5AB[1794]
1657	c3c5AC[1795]
1658	c3c6A[1796]
1659	p3c4AB[1797]
1660	p3c4AC[1798]
1661	p3c3ABC[1799]
1662	p3c6[1800]
1663	p3c5A[1801]
1664	p3p5[1802]
1665	c3Ac4AB[1803]
1666	c3Ac4AC[1804]
1667	c3Ac3ABC[1805]
1668	c3Ac7[1806]
1669	c3Ac5A[1807]
1670	p5c3A[1808]
1671	c4c4AB[1809]
1672	c4c4AC[1810]
1673	c3ABCc4[1811]
1674	c4c6[1812]
1675	c4c5A[1813]
1676	p5c4[1814]
1677	p4p4[1815]
1678	c3ABc3AB[1816]
1679	c3ABc4A[1817]
1680	c3ABc5[1818]
1681	p4c3AB[1819]
1682	c4Ac4A[1820]
1683	c4Ac5[1821]
1684	p4c4A[1822]
1685	c5c5[1823]
1686	p4c5[1824]
1687	c5ABCDE[1825]
1688	c6ABCD[1826]
1689	c6ABCE[1827]
1690	c6ABDE[1828]
1691	c7ABC[1829]
1692	c7ACD[1830]
1693	c7ADE[1831]
1694	c7ACE[1832]
1695	c8AB[1833]
1696	c8AC[1834]
1697	c8AD[1835]
1698	c8AE[1836]
1699	c9A[1837]
1700	c10[1838]
1701	p9[1839]
1702	p10[1840]
1703	p11[1841]
1704	p12[1842]
1705	p13[1843]
1706	p14[1844]
1707	p15[1845]
1708	p2B[1846]
1709	p3B[1847]
1710	p4B[1848]
1711	p3BC[1849]
1712	p4C[1850]
1713	p5B[1851]
1714	p5C[1852]
1715	p4BC[1853]
1716	p4BD[1854]
1717	p2p2A[1855]
1718	p2Ac3[1856]
1719	p6B[1857]
1720	p6C[1858]
1721	p6D[1859]
1722	p5BC[1860]
1723	p5BD[1861]
1724	p5BE[1862]
1725	p5CD[1863]
1726	p4BCD[1864]
1727	p1p4B[1865]
1728	p1p4C[1866]
1729	p1p3BC[1867]
1730	p2p3B[1868]
1731	p2Bp3[1869]
1732	p1p1p2B[1870]
1733	p2Bp2B[1871]
1734	p2Bc4[1872]
1735	p2Bc3A[1873]
1736	p1-1C[1875]
1737	p2-1C[1876]
1738	p2-2C[1877]
1739	c3-1C[1878]
1740	p1p1-1C[1879]
1741	p3-1C[1880]
1742	p3-2C[1881]
1743	c3A-1C[1882]
1744	c3A-2C[1883]
1745	c3A-4C[1884]
1746	c4-1C[1885]
1747	p1p2-1C[1886]
1748	p1p2-3C[1887]
1749	p1p2-4C[1888]
1750	p1c3-1C[1889]
1751	p1c3-3C[1890]
1752	c3AB-1C[1891]
1753	c3AB-3C[1892]
1754	c3AB-4C[1893]
1755	c4A-1C[1894]
1756	c4A-2C[1895]
1757	c4A-3C[1896]
1758	c4A-5C[1897]
1759	c5-1C[1898]
1760	p4-1C[1899]
1761	p4-2C[1900]
1762	p4-3C[1901]
1763	p1p1p1-1C[1902]
1764	p1p3-1C[1903]
1765	p1p3-3C[1904]
1766	p1p3-4C[1905]
1767	p2p2-1C[1906]
1768	p2p2-2C[1907]
1769	p2c3-1C[1908]
1770	p2c3-2C[1909]
1771	p2c3-4C[1910]
1772	p1c3A-1C[1911]
1773	p1c3A-3C[1912]
1774	p1c3A-4C[1913]
1775	p1c3A-6C[1914]
1776	p1c4-1C[1915]
1777	p1c4-3C[1916]
1778	c3c3-1C[1917]
1779	c4AB-1C[1918]
1780	c4AB-3C[1919]
1781	c4AB-5C[1920]
1782	c4AC-1C[1921]
1783	c4AC-2C[1922]
1784	c4AC-5C[1923]
1785	c3ABC-1C[1924]
1786	c3ABC-4C[1925]
1787	c6-1C[1926]
1788	c5A-1C[1927]
1789	c5A-2C[1928]
1790	c5A-3C[1929]
1791	c5A-6C[1930]
1792	p5-1C[1931]
1793	p5-2C[1932]
1794	p5-3C[1933]
1795	p1p1p2-1C[1934]
1796	p1p1p2-5C[1935]
1797	p1p1p2-6C[1936]
1798	p1p4-1C[1937]
1799	p1p4-3C[1938]
1800	p1p4-4C[1939]
1801	p1p4-5C[1940]
1802	p2p3-1C[1941]
1803	p2p3-2C[1942]
1804	p2p3-4C[1943]
1805	p2p3-5C[1944]
1806	p6-1C[1945]
1807	p6-2C[1946]
1808	p6-3C[1947]
1809	p6-4C[1948]
1810	p1p1c3-1C[1949]
1811	p1p1c3-5C[1950]
1812	p3c3-1C[1951]
1813	p3c3-2C[1952]
1814	p3c3-5C[1953]
1815	c3c3A-1C[1954]
1816	c3c3A-4C[1955]
1817	c3c3A-5C[1956]
1818	c3c3A-7C[1957]
1819	c3c4-1C[1958]
1820	c3c4-4C[1959]
1821	p2c4-1C[1960]
1822	p2c4-2C[1961]
1823	p2c4-4C[1962]
1824	p1c5-1C[1963]
1825	p1c5-3C[1964]
1826	c7-1C[1965]
1827	c4ABC-1C[1966]
1828	c4ABC-2C[1967]
1829	c4ABC-4C[1968]
1830	c4ABC-5C[1969]
1831	c4ABC-6C[1970]
1832	p2c3A-1C[1971]
1833	p2c3A-2C[1972]
1834	p2c3A-4C[1973]
1835	p2c3A-5C[1974]
1836	p2c3A-7C[1975]
1837	p1c3AB-1C[1976]
1838	p1c3AB-3C[1977]
1839	p1c3AB-5C[1978]
1840	p1c3AB-6C[1979]
1841	p1c4A-1C[1980]
1842	p1c4A-3C[1981]
1843	p1c4A-4C[1982]
1844	p1c4A-5C[1983]
1845	p1c4A-6C[1984]
1846	c5AB-1C[1985]
1847	c5AB-3C[1986]
1848	c5AB-4C[1987]
1849	c5AB-6C[1988]
1850	c5AC-1C[1989]
1851	c5AC-2C[1990]
1852	c5AC-4C[1991]
1853	c5AC-6C[1992]
1854	c6A-1C[1993]
1855	c6A-2C[1994]
1856	c6A-3C[1995]
1857	c6A-4C[1996]
1858	c6A-7C[1997]
1859	p1-1S[1998]
1860	p2-1S[1999]
1861	p2-2S[2000]
1862	c3-1S[2001]
1863	p1p1-1S[2002]
1864	p3-1S[2003]
1865	p3-2S[2004]
1866	c3A-1S[2005]
1867	c3A-2S[2006]
1868	c3A-4S[2007]
1869	c4-1S[2008]
1870	p1p2-1S[2009]
1871	p1p2-3S[2010]
1872	p1p2-4S[2011]
1873	p1c3-1S[2012]
1874	p1c3-3S[2013]
1875	c3AB-1S[2014]
1876	c3AB-3S[2015]
1877	c3AB-4S[2016]
1878	c4A-1S[2017]
1879	c4A-2S[2018]
1880	c4A-3S[2019]
1881	c4A-5S[2020]
1882	c5-1S[2021]
1883	p4-1S[2022]
1884	p4-2S[2023]
1885	p4-3S[2024]
1886	p1p1p1-1S[2025]
1887	p1p3-1S[2026]
1888	p1p3-3S[2027]
1889	p1p3-4S[2028]
1890	p2p2-1S[2029]
1891	p2p2-2S[2030]
1892	p2c3-1S[2031]
1893	p2c3-2S[2032]
1894	p2c3-4S[2033]
1895	p1c3A-1S[2034]
1896	p1c3A-3S[2035]
1897	p1c3A-4S[2036]
1898	p1c3A-6S[2037]
1899	p1c4-1S[2038]
1900	p1c4-3S[2039]
1901	c3c3-1S[2040]
1902	c4AB-1S[2041]
1903	c4AB-3S[2042]
1904	c4AB-5S[2043]
1905	c4AC-1S[2044]
1906	c4AC-2S[2045]
1907	c4AC-5S[2046]
1908	c3ABC-1S[2047]
1909	c3ABC-4S[2048]
1910	c6-1S[2049]
1911	c5A-1S[2050]
1912	c5A-2S[2051]
1913	c5A-3S[2052]
1914	c5A-6S[2053]
1915	p5-1S[2054]
1916	p5-2S[2055]
1917	p5-3S[2056]
1918	p1p1p2-1S[2057]
1919	p1p1p2-5S[2058]
1920	p1p1p2-6S[2059]
1921	p1p4-1S[2060]
1922	p1p4-3S[2061]
1923	p1p4-4S[2062]
1924	p1p4-5S[2063]
1925	p2p3-1S[2064]
1926	p2p3-2S[2065]
1927	p2p3-4S[2066]
1928	p2p3-5S[2067]
1929	p6-1S[2068]
1930	p6-2S[2069]
1931	p6-3S[2070]
1932	p6-4S[2071]
1933	p1p1c3-1S[2072]
1934	p1p1c3-5S[2073]
1935	p3c3-1S[2074]
1936	p3c3-2S[2075]
1937	p3c3-5S[2076]
1938	c3c3A-1S[2077]
1939	c3c3A-4S[2078]
1940	c3c3A-5S[2079]
1941	c3c3A-7S[2080]
1942	c3c4-1S[2081]
1943	c3c4-4S[2082]
1944	p2c4-1S[2083]
1945	p2c4-2S[2084]
1946	p2c4-4S[2085]
1947	p1c5-1S[2086]
1948	p1c5-3S[2087]
1949	c7-1S[2088]
1950	c4ABC-1S[2089]
1951	c4ABC-2S[2090]
1952	c4ABC-4S[2091]
1953	c4ABC-5S[2092]
1954	c4ABC-6S[2093]
1955	p2c3A-1S[2094]
1956	p2c3A-2S[2095]
1957	p2c3A-4S[2096]
1958	p2c3A-5S[2097]
1959	p2c3A-7S[2098]
1960	p1c3AB-1S[2099]
1961	p1c3AB-3S[2100]
1962	p1c3AB-5S[2101]
1963	p1c3AB-6S[2102]
1964	p1c4A-1S[2103]
1965	p1c4A-3S[2104]
1966	p1c4A-4S[2105]
1967	p1c4A-5S[2106]
1968	p1c4A-6S[2107]
1969	c5AB-1S[2108]
1970	c5AB-3S[2109]
1971	c5AB-4S[2110]
1972	c5AB-6S[2111]
1973	c5AC-1S[2112]
1974	c5AC-2S[2113]
1975	c5AC-4S[2114]
1976	c5AC-6S[2115]
1977	c6A-1S[2116]
1978	c6A-2S[2117]
1979	c6A-3S[2118]
1980	c6A-4S[2119]
1981	c6A-7S[2120]
1982	p1-1N[2121]
1983	p2-1N[2122]
1984	p2-2N[2123]
1985	c3-1N[2124]
1986	p1p1-1N[2125]
1987	p3-1N[2126]
1988	p3-2N[2127]
1989	c3A-1N[2128]
1990	c3A-2N[2129]
1991	c3A-4N[2130]
1992	c4-1N[2131]
1993	p1p2-1N[2132]
1994	p1p2-3N[2133]
1995	p1p2-4N[2134]
1996	p1c3-1N[2135]
1997	p1c3-3N[2136]
1998	c3AB-1N[2137]
1999	c3AB-3N[2138]
[truncated: 1,162 more rows]
