# Supplementary material for: The CRIT framework for identifying cross patterns in systems biology and application to chemogenomics
Source: Genome Biol. 2011 Mar 31;12(3):R32. doi: 10.1186/gb-2011-12-3-r32 (PMC3129682; doi:10.1186/gb-2011-12-3-r32)
Supplement: Additional file 5 — Table of molecular descriptors values. The values for all the molecular descriptors calculated (only six used in the main text). [file gb-2011-12-3-r32-S5.TXT]

#COMMENTS: The columns are the individual molecular descriptors (names in Table_Descriptors.txt) and the rows are the compounds (names in Table_SmallMoleculeSMILES.txt
4822	1	7.34	293.46	26.46	39.13	28.51	37.83	0.66	0.98	0.71	1.8	40.0	21.0	43.0	24.0	13.0	1.0	0.0	12.0	19.0	19.0	1.0	0.0	0.0	1.0	0.0	0.0	0.0	0.0	0.0	0.0	0.0	0.0	0.0	0.0	0.0	4.0	7.0	0.0	0.0	0.0	4.0	0.0	0.0	0.0	2.0	212.877	51.456	1.286	116.0	140.0	14.234	10.326	9.25	0.678	0.43	0.272	13.119	8.416	6.96	0.625	0.351	0.205	2.0	2.213	2.931	7.526	3.499	4.365	6261.387	615.465	1.166	13.177	5.36	2.327	337.0	0.8	7.19	0.98	53.0	551.0	65.0	2.506	120.254	4046.0	0.579	0.346	0.204	0.127	99.707	1.491	48.951	210.444	236.333	5040.778	6981.667	66.738	91.42	3.363	1.052	32.0	3.962	79.238	3792.0	1.558	24.0	4.762	5.638	6.538	7.439	8.349	9.26	10.174	11.088	12.005	21.0	48.0	0.0	184.0	0.0	876.0	0.0	4624.0	0.0	25828.0	3.0	2.222	1.438	1.542	0.431	0.397	0.269	0.094	0.031	0.0	0.125	0.065	0.04	0.047	0.013	0.015	0.018	0.013	0.016	0.0	0.352	3.362	3.738	3.818	3.668	3.629	3.434	2.933	2.303	3.189	3.548	3.615	3.525	3.514	3.256	2.677	2.012	3.244	3.573	3.625	3.538	3.54	3.325	2.827	2.128	3.226	3.607	3.685	3.571	3.542	3.288	2.676	2.067	-0.05	-0.082	-0.103	-0.048	-0.016	-0.046	0.092	-0.137	-0.045	0.0060	0.031	0.02	-0.0060	-0.066	-0.57	-0.141	-0.124	-0.059	-0.031	-0.0040	-0.025	-0.158	.207	-0.373	0.0030	-0.02	-0.033	-0.017	-0.0020	0.01	-0.564	0.014	0.888	1.241	1.461	0.958	0.643	0.824	0.595	1.53	1.246	0.648	0.372	0.358	0.62	1.513	3.563	2.809	1.281	0.762	0.529	0.454	0.662	1.525	2.534	2.832	0.944	1.035	1.117	0.762	0.61	0.968	1.926	1.799	-999.0	-999.0	-999.0	-999.0	0.69	0.983	10.348	4.458	5.384	6.026	6.46	6.73	6.861	6.874	6.782	6.597	6.329	5.983	5.567	5.085	4.544	3.949	3.308	2.633	1.951	1.304	0.762	4.168	5.204	5.932	6.433	6.753	6.926	6.973	6.911	6.752	6.507	6.184	5.788	5.325	4.8	4.219	3.587	2.917	2.226	1.551	0.954	3791.148	189.557	771.006	0.323	0.43	4.91	6.031	0.388	0.739	0.863	0.262	.972	0.372	7.872	5.284	0.631	0.571	0.383	0.171	0.171	0.196	0.468	0.398	0.256	7.079	4.085	0.311	0.617	0.356	0.171	0.171	0.183	0.394	0.237	0.06	7.005	4.71	0.426	0.577	0.388	0.158	0.158	0.216	0.372	0.316	0.115	7.842	5.225	0.617	0.573	0.382	0.158	0.158	0.171	0.465	0.389	0.244	7.259	4.754	0.46	0.582	0.381	0.196	0.171	0.196	0.402	0.323	0.134	6.439	4.308	0.241	0.586	0.392	0.201	0.215	0.244	0.315	0.264	0.037	13.787	11.476	12.141	13.684	12.473	10.988	49.899	32.395	37.983	49.033	40.038	30.333	0.179	0.175	0.219	0.431	0.459	0.447	0.432	0.445	0.467	0.374	0.23	0.268	0.366	0.286	0.205	89.943	52.876	64.177	87.991	68.392	8.008	88.239	0.957	5.04	5.767	3.0	2.316	3.147	2.89	1.607	0.616	0.41	0.434	0.265	26.717	0.31	0.194	0.32	0.409	0.468	0.477	0.494	0.734	0.611	9.0	1.479	1.178	1.179	0.668	0.156	0.107	0.054	0.017	0.0060	8.213	0.097	0.079	0.097	0.104	0.091	0.116	0.142	0.104	0.062	1.766	1.214	1.3	1.362	0.923	0.337	0.143	0.115	0.074	0.034	9.831	0.09	0.097	0.119	0.13	0.13	0.153	0.205	0.198	0.125	2.642	2.804	2.257	3.037	2.719	1.473	0.564	0.387	0.394	0.238	25.254	0.284	0.188	0.306	0.385	0.434	0.443	0.472	0.684	0.561	8.397	1.419	1.455	1.599	1.162	0.461	0.192	0.162	0.104	0.05	11.852	0.11	0.111	0.143	0.166	0.169	.186	0.246	0.252	0.164	3.309	2.089	1.985	1.863	1.646	1.333	1.28	1.348	0.885	26.418	0.129	0.094	0.071	0.052	0.04	0.035	0.031	0.027	0.129	0.937	0.733	0.573	0.405	0.393	0.362	0.226	0.113	7.592	0.076	0.069	0.054	0.042	0.04	0.024	0.022	0.021	0.076	1.097	0.844	0.698	0.543	0.51	0.511	0.382	0.205	9.882	0.064	0.032	0.023	0.018	0.02	0.018	0.013	0.012	0.064	2.028	1.92	1.769	1.535	1.253	1.22	1.264	0.821	25.053	0.122	0.084	0.063	0.046	0.036	0.031	0.027	0.024	0.122	1.235	0.982	0.851	0.67	0.6	0.612	0.477	0.261	11.792	0.064	0.043	0.033	0.026	0.025	0.018	0.013	0.013	0.064	3.807	-0.891	0.5	31.0	0.0	.0	0.0	0.0	2.0	19.0	16.701	2.136	2.215	0.245	42.5	7.0	36.0	0.216	20.054	5.722	41.045	552.48	64.079	2.1	2475.0	48.846	2568.0	18891.0	6.42	73.941	13586.0	622.94	622.911	698.679	664.253	685.244	2.097	2.097	1.879	1.951	1.932	8.135	7.148	6.552	0.169	0.105	0.068	5.629	4.398	3.653	0.117	0.065	0.038	14.587	10.735	9.892	8.944	8.054	7.568	3.304	177.237	76.239	151.0	12.821	0.418	4.35	2.834	1.641	27.68	0.255	0.374	0.785	1.286	51.456	0.242	4.036	0.228	2.971	118.823	0.558	2.351	0.526	3.703	148.122	0.696	1.619	0.656	4.103	164.122	0.771	1.219	0.727	4.203	168.122	0.79	1.119	0.745	4.203	168.122	0.79	1.119	0.745	7.11	61.893	61.891	9.964	65.533	69.292	0.768	0.768	-0.358	0.209	-0.207	123.68	123.676	140.294	130.892	139.019	4.067	0.194	23.411	1.115	4.513	0.215	23.487	1.118	4.504	0.214	23.488	1.118	4.504	0.214	23.488	1.118	4.487	0.214	23.494	1.119	4.513	0.215	23.487	1.118	4.473	0.213	23.497	1.119	48.0	68.0	96.0	104.0	124.0	142.0	146.0	128.0	4.668	5.292	5.896	6.17	6.627	7.037	7.331	7.484	148.658	44.172	21.332	0.0	0.0	0.0	158.16	0.0	0.0	0.0	124.912	0.0	0.0	0.0	0.0	7.0	0.0	0.0	0.0	0.0	0.0	0.0	0.0	0.0	0.0	0.0	0.0	0.0	0.0	0.0	0.0	0.0	0.0	0.0	0.0	0.0	0.0	0.0	0.0	0.0	0.0	0.0	0.0	.0	0.0	0.0	0.0	0.0	0.0	4.15	3.647	3.644	3.259	3.115	2.747	2.665	2.565	2.049	1.853	1.832	1.445	1.372	1.181	1.035	1.015	4.001	3.657	3.576	3.074	2.845	2.797	2.683	2.593	2.055	1.853	1.797	1.402	1.272	1.11	1.026	0.929	4.031	3.705	3.701	3.216	2.978	2.922	2.841	2.707	2.006	1.718	1.684	1.197	1.019	0.925	0.867	0.736	4.031	3.662	3.587	3.076	2.958	2.817	2.698	2.605	2.038	1.84	1.785	1.384	1.236	1.077	0.97	0.9	-999.0	-999.0	-999.0	-999.0	-999.0	-999.0	-999.0	1.4	2.064	208.531	38.55	20.481	31.662	14.133	3.301	0.999	1.73	86.595	0.0	0.0	7.137	0.0	0.0	0.0	0.0	0.0	0.0	0.0	0.0	0.0	.0	0.0	0.0	0.0	0.0	0.0	0.0	0.0	0.0	0.0	0.0	0.0	0.0	0.0	0.0	0.0	0.0	0.0	0.0	0.0	0.0	0.0	0.0	0.0	9.112	12.244	6.387	37.435	12.438	17.313	28.033	22.038	23.464	18.469	21.057	18.674	15.428	15.817	7.816	14.172	6.498	5.554	2.525	1.895	0.0	0.0	0.0	0.0	0.0	0.0	0.0	0.0	0.0	0.0	0.766	12.374	0.577	18.902	7.767	2.606	14.587	10.765	8.639	8.486	5.914	9.345	2.277	7.106	0.798	3.856	1.023	0.161	0.064	0.013	0.0	0.0	0.0	0.0	0.0	0.0	0.0	0.0	0.0	0.0	2.724	11.117	1.652	20.754	7.846	5.568	11.973	10.535	10.682	8.798	9.059	10.282	3.589	7.663	1.973	4.8	.794	0.827	0.35	0.169	0.0	0.0	0.0	0.0	0.0	0.0	0.0	0.0	0.0	0.0	8.581	12.641	6.393	35.895	11.966	16.509	26.669	21.264	22.437	17.816	20.041	18.131	14.42	15.401	7.315	13.764	6.073	5.013	2.272	1.68	0.0	0.0	0.0	0.0	0.0	0.0	0.0	0.0	0.0	0.0	3.469	10.947	2.042	21.942	8.456	6.73	15.336	12.854	12.28	10.552	10.497	11.32	4.638	8.4	2.481	6.474	2.43	1.177	0.506	0.275	0.0	0.0	0.0	0.0	0.0	0.0	0.0	0.0	0.0	0.0	26.534	0.66	0.727	0.0	2.0	0.0	0.0	0.0	0.0	0.0	0.0	0.0	0.0	0.0	0.0	0.0	0.0	0.0	1.0	0.0	0.0	0.0	0.0	0.0	0.0	0.0	.0	0.0	0.0	0.0	0.0	1.0	0.0	2.0	0.0	0.0	1.0	2.0	0.0	0.0	0.0	0.0	0.0	0.0	0.0	0.0	0.0	0.0	2.0	0.0	0.0	0.0	0.0	0.0	0.0	8.0	2.0	2.0	0.0	0.0	0.0	0.0	0.0	0.0	0.0	0.0	0.0	0.0	0.0	0.0	0.0	0.0	0.0	0.0	0.0	0.0	0.0	15.0	0.0	0.0	0.0	0.0	4.0	0.0	0.0	0.0	0.0	0.0	0.0	0.0	0.0	0.0	0.0	0.0	0.0	0.0	1.0	0.0	0.0	0.0	0.0	0.0	0.0	0.0	0.0	0.0	0.0	0.0	0.0	0.0	0.0	0.0	0.0	0.0	0.0	0.0	0.0	0.0	0.0	0.0	0.0	0.0	0.0	0.0	0.0	0.0	.0	0.0	0.0	1.0	0.0	0.0	0.0	0.0	0.0	0.0	0.0	0.0	4.141	-999.0	-999.0	14.349	109.062	179.047	272.702	14.939	135.926	196.639	309.991	0.064	228.598	330.989	511.311	1.2	148.804	219.9	342.422	75.423	24.0	34.0	3.466	4.06	14.637	11.886	4.645	3.962	3.865	3.331	2.981	2.854	2.819	2.702	2.0	1.932	1.298	0.909	0.775	0.591	0.401	4.598	3.214	3.208	2.692	2.23	1.762	1.566	1.309	1.208	0.808	0.472	0.387	-0.12	-0.456	-0.777	4.271	3.54	3.51	3.136	2.614	2.473	2.34	2.231	1.984	1.59	0.921	0.551	0.509	0.11	-0.012	0.0	4.234	3.761	5.844	6.236	7.767	8.579	9.885	10.9	12.121	13.229	14.422	15.574	16.759	17.931	3.466	4.71	.904	7.213	8.56	9.946	11.359	12.794	14.248	15.715	17.194	18.683	20.179	21.682	23.189	2.247	4.475	5.136	6.719	7.952	9.428	10.848	12.332	13.814	15.316	16.822	18.336	19.853	21.372	22.894	3.182	4.515	5.565	6.81	8.068	9.374	10.706	12.062	13.435	14.822	16.22	17.628	19.044	20.466	21.893	-999.0	93.227	17.15	4.495	20.201	0.0	1.0	0.0	1.0	0.0	1.0	0.0	1.0	0.0	1.0	0.0	0.0	0.0	1.0	0.0	1.0	0.0	-4.91	-5.25	-5.37	2.0	0.0	0.0	12.0	8.0	4.0	2.0	0.0	0.0	2.0	0.0	0.0	0.0	0.0	0.0	0.0	0.0	0.0	0.0	0.0	0.0	0.0	0.0	0.0	0.0	0.0	0.0	0.0	0.0	0.0	0.0	0.0	.0	0.0	0.0	0.0	0.0	0.0	0.0	0.0	0.0	0.0	0.0	0.0	0.0	0.0	0.0	0.0	0.0	0.0	0.0	0.0	0.0	0.0	0.0	0.0	0.0	1.0	0.0	0.0	0.0	0.0	0.0	0.0	0.0	0.0	0.0	0.0	0.0	0.0	0.0	0.0	0.0	0.0	0.0	0.0	0.0	0.0	0.0	0.0	0.0	0.0	0.0	0.0	0.0	0.0	0.0	0.0	0.0	0.0	0.0	0.0	0.0	0.0	0.0	0.0	0.0	0.0	0.0	0.0	0.0	0.0	0.0	0.0	0.0	0.0	0.0	0.0	0.0	0.0	0.0	0.0	0.0	0.0	0.0	0.0	0.0	0.0	0.0	0.0	3.24	31.48	24.0	34.0	0.0	242.0	48.0	0.0	0.0	631.0	0.0	0.0	.0	0.0	68.0	812.0	394.0	0.0	0.0	0.0	0.0	0.0	0.0	0.0	4.0	0.0	96.0	1040.0	958.0	104.0	0.0	0.0	0.0	0.0	0.0	0.0	0.0	0.0	0.0	0.0	0.0	0.0	0.0	11.0	1354.0	1182.0	554.0	124.0	0.0	0.0	0.0	0.0	0.0	0.0	0.0	0.0	0.0	0.0	0.0	0.0	0.0	0.0	0.0	61.0	0.0	0.0	0.0	0.0	0.0	0.0	0.0	0.0	0.0	6.0	4.0	3.0	0.0	1302.0	0.0	0.0	0.0	0.0	0.0	0.0	0.0	0.0	0.0	0.0	0.0	0.0	147.0	0.0	0.0	0.0	0.0	0.0	76.0	0.0	1492.0	142.0	0.0	0.0	0.0	1290.0	0.0	0.0	0.0	0.0	0.0	0.0	0.0	0.0	.0	0.0	3.0	6.0	1.0	0.0	0.0	0.0	0.0	0.0	0.0	0.0	1388.0	0.0	0.0	0.0	0.0	0.0	0.0	0.0	0.0	0.0	0.0	0.0	0.0	362.0	0.0	0.0	0.0	0.0	0.0	0.0	0.0	0.0	0.0	68.0	42.0	36.0	0.0	1328.0	0.0	0.0	0.0	0.0	0.0	0.0	0.0	0.0	0.0	162.0	0.0	0.0	0.0	0.0	0.0	0.0	0.0	0.0	0.0	0.0	0.0	0.0	90.0	0.0	1566.0	0.0	0.0	0.0	0.0	0.0	0.0	0.0	0.0	0.0	0.0	0.0	0.0	705.0	0.0	0.0	0.0	0.0	0.0	0.0	0.0	0.0	0.0	0.0	2.0	2.0	1.0	0.0	0.0	0.0	0.0	0.0	0.0	0.0	0.0	0.0	.0	146.0	128.0	122.0	104.0	90.0	72.0	56.0	7.0	30.0	42.0	5.0	44.0	58.0	122.0	30.0	6.0	135.0	0.0	46.0	138.0	70.0	40.0	34.0	8.0	44.0	5.0	564.0	588.0	65.0	478.0	146.0	789.0	10.0	0.0	0.0	21.0	31.0	30.0	0.0	216.0	44.0	44.0	0.0	0.0	0.0	0.0	563.0	575.0	554.0	0.0	0.0	0.0	0.0	0.0	0.0	0.0	0.0	0.0	0.0	62.0	63.0	63.0	1198.0	720.0	744.0	742.0	358.0	342.0	0.0	0.0	0.0	0.0	0.0	0.0	0.0	0.0	0.0	0.0	0.0	0.0	0.0	0.0	0.0	0.0	0.0	0.0	3.0	0.0	0.0	0.0	0.0	87.0	88.0	89.0	4263.0	4343.0	4167.0	916.0	948.0	62.0	963.0	868.0	816.0	877.0	870.0	94.0	94.0	96.0	96.0	0.0	0.0	0.0	0.0	0.0	0.0	0.0	0.0	0.0	0.0	0.0	0.0	0.0	0.0	0.0	0.0	0.0	0.0	0.0	0.0	0.0	0.0	0.0	0.0	0.0	0.0	0.0	0.0	0.0	0.0	0.0	0.0	0.0	0.0	0.0	0.0	0.0	0.0	0.0	0.0	0.0	0.0	0.0	0.0	10.0	10.0	10.0	9.0	9.0	1.0	2.0	1.0	0.0	10.0	3.0	2.0	0.0	0.0	0.0	0.0	25.0	37.0	18.0	0.0	0.0	0.0	0.0	0.0	0.0	0.0	0.0	0.0	0.0	4.0	3.0	4.0	55.0	31.0	51.0	33.0	22.0	10.0	0.0	0.0	0.0	0.0	0.0	0.0	0.0	0.0	.0	0.0	0.0	0.0	0.0	0.0	0.0	0.0	0.0	0.0	0.0	0.0	0.0	0.0	0.0	6.0	4.0	6.0	188.0	279.0	132.0	38.0	61.0	45.0	60.0	53.0	24.0	59.0	37.0	6.0	5.0	7.0	8.0	0.0	0.0	0.0	0.0	0.0	0.0	0.0	0.0	0.0	0.0	0.0	0.0	0.0	0.0	0.0	0.0	0.0	0.0	0.0	0.0	0.0	0.0	0.0	0.0	0.0	0.0	0.0	0.0	0.0	0.0	0.0	0.0	0.0	0.0	0.0	0.0	0.0	0.0	0.0	0.0	0.0	0.0	0.0	0.0	0.0	1.0	1.0	1.0	2.0	1.0	1.0	3.0	0.0	15.0	1.0	2.0	0.0	0.0	0.0	0.0	42.0	19.0	59.0	0.0	0.0	0.0	0.0	.0	0.0	0.0	0.0	0.0	0.0	2.0	2.0	1.0	84.0	61.0	17.0	37.0	13.0	41.0	0.0	0.0	0.0	0.0	0.0	0.0	0.0	0.0	0.0	0.0	0.0	0.0	0.0	0.0	0.0	0.0	0.0	0.0	0.0	0.0	0.0	0.0	0.0	3.0	4.0	1.0	315.0	145.0	468.0	85.0	31.0	33.0	17.0	37.0	118.0	22.0	51.0	4.0	5.0	1.0	0.0	0.0	0.0	0.0	0.0	0.0	0.0	0.0	0.0	0.0	0.0	0.0	0.0	0.0	0.0	0.0	0.0	0.0	0.0	0.0	0.0	0.0	0.0	0.0	0.0	0.0	0.0	0.0	0.0	0.0	0.0	0.0	0.0	0.0	0.0	0.0	0.0	0.0	0.0	0.0	0.0	0.0	0.0	0.0	0.0	.0	0.0	0.0	1.0	0.0	0.0	0.0	0.0	0.0	0.0	0.0	0.0	0.0	0.0	0.0	0.0	0.0	0.0	0.0	0.0	0.0	0.0	0.0	0.0	0.0	0.0	0.0	0.0	0.0	0.0	0.0	0.0	0.0	0.0	0.0	0.0	0.0	0.0	0.0	0.0	0.0	0.0	0.0	0.0	0.0	0.0	0.0	0.0	0.0	0.0	0.0	0.0	0.0	0.0	0.0	0.0	0.0	0.0	0.0	0.0	0.0	0.0	0.0	0.0	0.0	0.0	0.0	0.0	0.0	0.0	0.0	0.0	0.0	0.0	0.0	0.0	0.0	0.0	0.0	0.0	0.0	0.0	0.0	0.0	0.0	0.0	0.0	0.0	0.0	0.0	0.0	0.0	0.0	0.0	0.0	0.0	0.0	0.0	0.0	0.0	.0	0.0	0.0	0.0	0.0	0.0	0.0	0.0	0.0	0.0	0.0	0.0	0.0	0.0	0.0	0.0	0.0	0.0	0.0	0.0	0.0	0.0	0.0	0.0	0.0	0.0	0.0	0.0	0.0	0.0	0.0	0.0	0.0	0.0	0.0	0.0	0.0	0.0	0.0	0.0	0.0	0.0	0.0	0.0	0.0	0.0	0.0	0.0	0.0	0.0	0.0	0.0	0.0	0.0	0.0	0.0	0.0	0.0	0.0	0.0	0.0	0.0	0.0	0.0	0.0	0.0	0.0	0.0	0.0	0.0	0.0	0.0	0.0	0.0	0.0	0.0	0.0	0.0	0.0	0.0	0.0	0.0	0.0	0.0	0.0	0.0	0.0	0.0	0.0	0.0	0.0	0.0	0.0	0.0	0.0	0.0	0.0	0.0	0.0	0.0	.0	0.0	0.0	0.0	0.0	0.0	0.0	0.0	0.0	0.0	0.0	0.0	0.0	0.0	0.0	0.0	0.0	0.0	0.0	0.0	0.0	0.0	0.0	0.0	0.0	0.0	0.0	0.0	0.0	0.0	0.0	0.0	0.0	0.0	0.0	0.0	0.0	0.0	0.0	0.0	0.0	0.0	0.0	0.0	0.0	0.0	0.0	0.0	0.0	0.0	0.0	0.0	0.0	0.0	0.0	0.0	0.0	0.0	0.0	0.0	0.0	0.0	0.0	0.0	0.0	0.0	0.0	0.0	0.0	0.0	0.0	0.0	0.0	0.0	0.0	0.0	0.0	0.0	0.0	0.0	0.0	0.0	0.0	0.0	0.0	0.0	0.0	0.0	0.0	0.0	0.0	0.0	0.0	0.0	0.0	0.0	0.0	0.0	0.0	0.0	.0	0.0	0.0	0.0	0.0	0.0	0.0	0.0	0.0	0.0	0.0	0.0	0.0	0.0	0.0	0.0	0.0	0.0	0.0	0.0	0.0	0.0	0.0	0.0	0.0	0.0	0.0	0.0	0.0	0.0	0.0	0.0	0.0	0.0	0.0	0.0	0.0	0.0	0.0	0.0	0.0	0.0	0.0	0.0	0.0	0.0	0.0	0.0	0.0	0.0	0.0	0.0	0.0	0.0	0.0	0.0	0.0	0.0	0.0	0.0	0.0	0.0	0.0	0.0	0.0	0.0	0.0	0.0	0.0	0.0	0.0	0.0	0.0	0.0	0.0	0.0	0.0	0.0	0.0	0.0	0.0	0.0	0.0	0.0	0.0	0.0	0.0	0.0	0.0	0.0	0.0	0.0	0.0	0.0	0.0	0.0	0.0	0.0	0.0	0.0	.0	0.0	0.0	0.0	0.0	0.0	0.0	0.0	0.0	0.0	0.0	0.0	0.0	0.0	0.0	0.0	0.0	0.0	0.0	0.0	0.0	0.0	0.0	0.0	0.0	0.0	0.0	0.0	0.0	0.0	0.0	0.0	0.0	0.0	0.0	0.0	0.0	0.0	0.0	0.0	0.0	0.0	0.0	0.0	0.0	0.0	0.0	0.0	0.0	0.0	0.0	0.0	0.0	0.0	0.0	0.0	0.0	0.0	0.0	0.0	0.0	0.0	0.0	0.0	0.0	0.0	0.0	0.0	0.0	0.0	0.0	0.0	0.0	0.0	0.0	0.0	0.0	0.0	0.0	0.0	0.0	0.0	0.0	0.0	0.0	0.0	0.0	0.0	0.0	0.0	0.0	0.0	0.0	0.0	0.0	0.0	0.0	0.0	0.0	0.0	.0	0.0	0.0	0.0	0.0	0.0	0.0	0.0	0.0	0.0	0.0	0.0	0.0	0.0	0.0	0.0	0.0	0.0	0.0	0.0	0.0	0.0	0.0	0.0	17.73	8	999	999	999	999	999	999	999	999	999	999	999	999	5.66367	4	999	999	999	999	999	999	999	999	999	999	999	999	999	999	999	999	3.14014	2	999	999	999	999	2.22228	1	999	999	999	999	999	999	999	999	999	999	999	999	999	999	4.74103	4	999	999	999	999	999	999	999	999	1.90621	1	999	999	999	999	999	999	2.43001	1	999	999	999	999	999	999	999	999	999	999	999	999	999	999	999	999	999	999	999	999	999	999	999	999	999	999	999	999	999	999	999	999	999	999	999	999	999	999	999	999	999	999	999	999	999	999	2.43001	1	999	999	999	999	999	999	999	999	3.14014	2	4.74103	4	999	999	999	999	1.90621	1	999	999	999	999	2.43001	1	999	999	999	999	17.73	8	999	999	999	999	999	999	999	999	999	999	999	999	999	999	999	999	5.66367	4	999	999	999	999	999	999	999	999	999	999	999	999	999	999	999	999	999	999	999	999	999	999	999	999	3.14014	2	999	999	999	999	999	999	999	999	2.22228	1	999	999	999	999	999	999	999	999	999	999	999	999	999	999	999	999	4.74103	4	999	999	999	999	999	999	999	999	999	999	999	999	1.90621	1	999	999	999	999	999	999	2.43001	1	999	999	999	999	999	999	999	999	999	999	999	999	999	999	999	999	999	999	999	999	999	999	2.35348	1	999	999	999	999	999	999	999	999	999	999	999	999	2.28744	2	999	999	999	999	999	999	999	999	999	999	2.71273	2	999	999	999	999	999	999	999	999	999	999	999	999	999	999	999	999	999	999	999	999	999	999	3.59492	2	999	999	999	999	999	999	999	999	999	999	999	999	2.9125	2	999	999	999	999	999	999	999	999	999	999	999	999	999	999	999	999	999	999	999	999	999	999	999	999	999	999	999	999	999	999	999	999	999	999	999	999	999	999	999	999	999	999	999	999	999	999	999	999	999	999	999	999	999	999	999	999	999	999	999	999	999	999	999	999	999	999	3.37584	2	999	999	999	999	999	999	999	999	999	999	999	999	999	999	999	999	999	999	999	999	999	999	999	999	999	999	999	999	999	999	999	999	999	999	999	999	999	999	999	999	999	999	999	999	999	999	999	999	999	999	999	999	999	999	999	999	999	999	999	999	999	999	999	999	999	999	999	999	999	999	999	999	999	999	.55833	1	999	999	999	999	999	999	999	999	999	999	999	999	999	999	999	999	999	999	999	999	999	999	13.56556	6	7.6853	4	999	999	999	999	999	999	999	999	999	999	999	999	2.78723	2	999	999	999	999	999	999	999	999	999	999	999	999	999	999	999	999	999	999	999	999
5727	2	45.43	136.29	2.5	3.34	6.51	10.22	0.83	1.11	2.17	3.41	3.0	3.0	2.0	2.0	0.0	0.0	0.0	0.0	0.0	0.0	0.0	0.0	0.0	0.0	0.0	2.0	0.0	0.0	0.0	1.0	2.0	0.0	0.0	0.0	0.0	0.0	0.0	0.0	0.0	0.0	0.0	0.0	0.0	0.0	0.0	4.755	2.755	0.918	6.0	4.0	2.707	1.414	0.707	0.902	0.707	0.707	3.458	2.699	1.53	1.153	1.35	1.53	5.0	0.918	0.918	1.5	0.918	1.561	6.0	2.755	0.918	4.247	3.247	2.0	6.0	1.0	1.667	0.444	2.0	2.0	1.0	1.414	33.898	6.0	0.333	0.0	0.0	0.0	4.792	1.0	0.0	1.708	1.098	7.787	2.308	33.234	2.89	4.596	4.049	.0	1.333	2.667	16.0	1.633	2.0	1.946	2.197	2.565	2.833	3.219	3.497	3.892	4.174	4.575	3.0	4.0	0.0	8.0	0.0	16.0	0.0	32.0	0.0	64.0	0.5	0.0	0.0	0.0	0.0	0.0	0.0	0.0	0.0	0.0	0.25	0.0	0.0	0.0	0.0	0.0	0.0	0.0	0.0	0.0	0.25	3.501	2.273	0.0	0.0	0.0	0.0	0.0	0.0	0.694	0.693	0.0	0.0	0.0	0.0	0.0	0.0	1.116	0.956	0.0	0.0	0.0	0.0	0.0	0.0	2.397	0.93	0.0	0.0	0.0	0.0	0.0	0.0	-1.0	0.5	0.0	0.0	0.0	0.0	0.0	0.0	-1.0	0.5	0.0	0.0	0.0	0.0	0.0	0.0	-1.0	0.5	0.0	0.0	0.0	0.0	.0	0.0	-1.0	0.5	0.0	0.0	0.0	0.0	0.0	0.0	1.5	0.0	0.0	0.0	0.0	0.0	0.0	0.0	1.5	0.0	0.0	0.0	0.0	0.0	0.0	0.0	1.5	0.0	0.0	0.0	0.0	0.0	0.0	0.0	1.5	0.0	0.0	0.0	0.0	0.0	0.0	0.0	-999.0	-999.0	-999.0	-999.0	0.0	0.0	0.0	1.871	2.25	2.371	2.303	2.08	1.735	1.31	0.869	0.489	0.231	0.093	0.033	0.01	0.0030	0.0010	0.0	0.0	0.0	0.0	0.0	1.871	2.25	2.371	2.303	2.08	1.735	1.31	0.869	0.489	0.231	0.093	0.033	0.01	0.0030	0.0010	0.0	0.0	0.0	0.0	0.0	8.24	5.493	6.18	1.056	0.528	2.111	2.06	0.829	1.0	1.0	1.0	.0	0.75	2.829	0.0	0.0	1.0	0.0	1.0	1.0	1.0	0.667	0.0	0.0	2.208	0.0	0.0	1.0	0.0	1.0	1.0	1.0	0.406	0.0	0.0	3.393	0.0	0.0	1.0	0.0	1.0	1.0	1.0	0.959	0.0	0.0	3.214	0.0	0.0	1.0	0.0	1.0	1.0	1.0	0.86	0.0	0.0	1.614	0.0	0.0	1.0	0.0	1.0	1.0	1.0	0.217	0.0	0.0	3.164	0.0	0.0	1.0	0.0	1.0	1.0	1.0	0.834	0.0	0.0	2.829	2.208	3.393	3.214	1.614	3.164	0.0	0.0	0.0	0.0	0.0	0.0	1.0	1.0	1.0	1.0	1.0	1.0	1.0	1.0	1.0	0.222	0.135	0.32	0.287	0.072	0.278	2.829	2.208	3.393	3.214	1.614	.164	2.755	0.579	1.0	50.0	1.0	0.0	0.0	0.0	0.0	0.0	0.0	0.0	0.0	1.0	0.5	0.0	0.25	0.0	0.0	0.0	0.0	0.0	0.0	1.0	8.713	0.0	0.0	0.0	0.0	0.0	0.0	0.0	0.0	8.713	4.356	0.0	2.178	0.0	0.0	0.0	0.0	0.0	0.0	8.713	1.0	0.0	0.0	0.0	0.0	0.0	0.0	0.0	0.0	1.0	0.5	0.0	0.25	0.0	0.0	0.0	0.0	0.0	0.0	1.0	1.601	0.0	0.0	0.0	0.0	0.0	0.0	0.0	0.0	1.601	0.801	0.0	0.4	0.0	0.0	0.0	0.0	0.0	0.0	1.601	1.534	0.0	0.0	0.0	0.0	0.0	0.0	0.0	0.0	1.534	0.767	0.0	0.384	0.0	0.0	.0	0.0	0.0	0.0	1.534	0.0	0.121	0.0	0.0	0.0	0.0	0.0	0.0	0.243	0.0	0.121	0.0	0.0	0.0	0.0	0.0	0.0	0.121	0.0	1.057	0.0	0.0	0.0	0.0	0.0	0.0	2.115	0.0	1.057	0.0	0.0	0.0	0.0	0.0	0.0	1.057	0.0	0.121	0.0	0.0	0.0	0.0	0.0	0.0	0.243	0.0	0.121	0.0	0.0	0.0	0.0	0.0	0.0	0.121	0.0	0.194	0.0	0.0	0.0	0.0	0.0	0.0	0.389	0.0	0.194	0.0	0.0	0.0	0.0	0.0	0.0	0.194	0.0	0.186	0.0	0.0	0.0	0.0	0.0	0.0	0.372	0.0	0.186	0.0	0.0	0.0	0.0	0.0	0.0	0.186	0.0	0.0	0.0	2.0	0.0	.0	0.0	0.0	0.0	0.0	0.693	1.2	1.26	1.201	7.667	0.0	0.0	0.577	1.655	1.177	2.25	4.0	-1.409	1.333	5.0	2.333	4.0	5.0	2.333	3.0	4.0	0.282	0.249	7.982	3.898	0.801	23.134	26.244	0.818	1.676	8.159	0.0	0.0	0.0	0.0	0.0	0.0	0.0	0.0	0.0	0.0	0.0	0.0	4.414	4.243	3.182	0.0	0.0	0.0	1.155	3.464	2.755	5.0	0.444	0.918	1.5	1.363	0.662	4.174	2.042	1.704	0.0	0.918	2.755	0.579	0.667	0.918	0.918	2.755	0.579	0.667	0.918	0.0	0.0	0.0	1.585	0.0	-999.0	-999.0	-999.0	-999.0	-999.0	-999.0	-999.0	-999.0	-999.0	-999.0	-999.0	-999.0	-999.0	-999.0	-999.0	0.0	0.894	0.89	.264	2.787	0.967	2.094	2.139	-0.996	0.186	1.137	2.094	2.139	11.523	5.389	1.553	1.707	0.569	1.719	0.573	1.716	0.572	1.762	0.587	1.698	0.566	1.719	0.573	1.676	0.559	1.722	0.574	1.7	0.567	1.778	0.593	1.702	0.567	1.777	0.592	1.651	0.55	1.728	0.576	0.0	0.0	0.0	0.0	0.0	0.0	0.0	0.0	0.0	0.0	0.0	0.0	0.0	0.0	0.0	0.0	4.792	4.914	3.983	0.0	0.0	0.0	0.0	0.0	0.0	0.0	0.0	0.0	0.0	0.0	0.0	0.0	0.0	0.0	0.0	0.0	0.0	0.0	0.0	0.0	0.0	0.0	0.0	0.0	0.0	0.0	0.0	0.0	0.0	0.0	0.0	0.0	0.0	0.0	0.0	0.0	0.0	0.0	0.0	.0	0.0	0.0	0.0	0.0	0.0	6.083	2.951	2.314	0.0	0.0	0.0	0.0	0.0	0.0	0.0	0.0	0.0	0.0	0.0	0.0	0.0	2.187	0.999	0.0	0.0	0.0	0.0	0.0	0.0	0.685	0.0	0.0	0.0	0.0	0.0	0.0	0.0	2.471	1.265	0.0	0.0	0.0	0.0	0.0	0.0	0.394	0.0	0.0	0.0	0.0	0.0	0.0	0.0	4.625	1.238	0.649	0.0	0.0	0.0	0.0	0.0	0.0	0.0	0.0	0.0	0.0	0.0	0.0	0.0	-999.0	-999.0	-999.0	-999.0	-999.0	-999.0	-999.0	0.0	0.793	1.214	4.12	0.245	8.087	7.574	1.486	1.0	2207.63	8.24	0.0	0.0	0.0	0.0	0.0	0.0	0.0	0.0	0.0	0.0	0.0	0.0	.0	0.0	0.0	0.0	0.0	0.0	0.0	0.0	0.0	0.0	0.0	0.0	0.0	0.0	0.0	0.0	0.0	0.0	0.0	0.0	0.0	0.0	0.0	0.0	0.0	0.0	1.395	0.0	0.0	0.0	0.237	0.0	0.0	0.0	0.0	0.0	0.0	0.0	0.0	0.0	0.0	0.0	0.0	0.0	0.0	0.0	0.0	0.0	0.0	0.0	0.0	0.0	0.0	0.0	0.0	0.0	22.424	0.0	0.0	0.0	2.064	0.0	0.0	0.0	0.0	0.0	0.0	0.0	0.0	0.0	0.0	0.0	0.0	0.0	0.0	0.0	0.0	0.0	0.0	0.0	0.0	0.0	0.0	0.0	0.0	0.0	0.699	0.0	0.0	0.0	0.237	0.0	0.0	0.0	0.0	0.0	0.0	0.0	0.0	0.0	.0	0.0	0.0	0.0	0.0	0.0	0.0	0.0	0.0	0.0	0.0	0.0	0.0	0.0	0.0	0.0	1.432	0.0	0.0	0.0	0.379	0.0	0.0	0.0	0.0	0.0	0.0	0.0	0.0	0.0	0.0	0.0	0.0	0.0	0.0	0.0	0.0	0.0	0.0	0.0	0.0	0.0	0.0	0.0	0.0	0.0	6.972	0.0	0.0	0.0	0.363	0.0	0.0	0.0	0.0	0.0	0.0	0.0	0.0	0.0	0.0	0.0	0.0	0.0	0.0	0.0	0.0	0.0	0.0	0.0	0.0	0.0	0.0	0.0	0.0	0.081	0.121	0.0	0.0	0.0	0.0	0.0	0.0	0.0	0.0	0.0	0.0	0.0	0.0	0.0	0.0	0.0	0.0	0.0	0.0	0.0	0.0	0.0	0.0	0.0	.0	0.0	0.0	0.0	0.0	0.0	0.0	0.0	0.0	0.0	0.0	0.0	0.0	0.0	0.0	0.0	0.0	0.0	0.0	0.0	0.0	0.0	0.0	0.0	0.0	0.0	0.0	0.0	0.0	0.0	0.0	0.0	0.0	0.0	0.0	0.0	0.0	0.0	0.0	0.0	0.0	0.0	0.0	0.0	0.0	0.0	0.0	0.0	0.0	0.0	0.0	0.0	0.0	0.0	0.0	0.0	0.0	0.0	0.0	0.0	0.0	0.0	0.0	0.0	0.0	0.0	0.0	0.0	0.0	0.0	0.0	0.0	0.0	0.0	0.0	0.0	0.0	0.0	0.0	0.0	0.0	0.0	0.0	0.0	0.0	0.0	0.0	0.0	0.0	0.0	0.0	2.0	0.0	0.0	0.0	0.0	0.0	0.0	0.0	0.0	.0	0.0	0.0	0.0	0.0	0.0	0.0	0.0	0.0	0.0	0.0	0.0	0.845	-999.0	-999.0	0.0010	0.0	25.052	25.052	0.0010	0.0	8.487	8.487	0.0	0.0	10.741	10.741	0.0	0.0	10.512	10.512	2.5	2.0	1.0	1.099	0.693	2.0	1.0	2.0	0.0	0.0	0.0	0.0	0.0	0.0	0.0	0.0	0.0	0.0	0.0	0.0	0.0	0.0	1.0	-1.0	0.0	0.0	0.0	0.0	0.0	0.0	0.0	0.0	0.0	0.0	0.0	0.0	0.0	2.0	0.0	0.0	0.0	0.0	0.0	0.0	0.0	0.0	0.0	0.0	0.0	0.0	0.0	0.0	0.0	1.099	0.0	1.099	0.0	1.099	0.0	1.099	0.0	1.099	0.0	1.099	0.0	1.099	0.0	1.099	1.609	.197	2.833	3.497	4.174	4.86	5.549	6.24	6.932	7.625	8.318	9.011	9.704	10.397	0.0	1.099	0.0	1.099	0.0	1.099	0.0	1.099	0.0	1.099	0.0	1.099	0.0	1.099	0.0	1.099	1.609	2.197	2.833	3.497	4.174	4.86	5.549	6.24	6.932	7.625	8.318	9.011	9.704	10.397	-999.0	-999.0	0.713	-999.0	-999.0	0.0	-999.0	-999.0	-999.0	-999.0	-999.0	-999.0	-999.0	-999.0	-999.0	-999.0	-999.0	-999.0	-999.0	-999.0	-999.0	-999.0	-2.11	-2.12	-2.07	0.0	0.0	0.0	0.0	0.0	0.0	0.0	0.0	0.0	0.0	0.0	0.0	0.0	0.0	0.0	0.0	0.0	0.0	0.0	0.0	0.0	0.0	0.0	0.0	0.0	0.0	0.0	0.0	0.0	0.0	0.0	0.0	.0	0.0	0.0	0.0	0.0	0.0	0.0	0.0	0.0	0.0	0.0	0.0	0.0	0.0	0.0	0.0	0.0	0.0	0.0	0.0	0.0	0.0	0.0	0.0	0.0	0.0	0.0	0.0	0.0	0.0	0.0	0.0	0.0	0.0	0.0	0.0	0.0	0.0	0.0	0.0	0.0	0.0	0.0	0.0	0.0	0.0	0.0	0.0	0.0	0.0	0.0	0.0	0.0	0.0	0.0	0.0	0.0	0.0	0.0	0.0	0.0	0.0	0.0	0.0	0.0	0.0	0.0	0.0	0.0	0.0	0.0	0.0	0.0	0.0	0.0	0.0	0.0	0.0	0.0	0.0	0.0	0.0	0.0	0.0	0.0	0.0	0.0	0.0	0.0	0.0	2.0	1.0	0.0	0.0	0.0	0.0	0.0	0.0	0.0	0.0	.0	0.0	0.0	0.0	0.0	0.0	0.0	0.0	0.0	0.0	0.0	0.0	0.0	0.0	0.0	0.0	0.0	0.0	0.0	0.0	0.0	0.0	0.0	0.0	0.0	0.0	0.0	0.0	0.0	0.0	0.0	0.0	0.0	0.0	0.0	0.0	0.0	0.0	0.0	0.0	0.0	0.0	0.0	0.0	0.0	0.0	0.0	0.0	0.0	0.0	0.0	0.0	0.0	0.0	0.0	0.0	0.0	0.0	0.0	0.0	0.0	0.0	0.0	0.0	0.0	0.0	0.0	0.0	0.0	0.0	0.0	0.0	0.0	0.0	0.0	0.0	0.0	0.0	0.0	0.0	0.0	0.0	0.0	0.0	0.0	0.0	0.0	0.0	0.0	0.0	0.0	0.0	0.0	0.0	0.0	0.0	0.0	0.0	0.0	0.0	.0	0.0	0.0	0.0	0.0	0.0	0.0	0.0	0.0	0.0	0.0	0.0	0.0	0.0	0.0	0.0	0.0	0.0	0.0	0.0	0.0	0.0	0.0	0.0	0.0	0.0	0.0	0.0	0.0	0.0	0.0	0.0	0.0	0.0	0.0	0.0	0.0	0.0	0.0	0.0	0.0	0.0	0.0	0.0	0.0	0.0	0.0	0.0	0.0	0.0	0.0	0.0	0.0	0.0	0.0	0.0	0.0	0.0	0.0	0.0	0.0	0.0	0.0	0.0	0.0	0.0	0.0	0.0	0.0	0.0	0.0	0.0	0.0	0.0	0.0	0.0	0.0	0.0	0.0	0.0	0.0	0.0	0.0	0.0	0.0	0.0	0.0	0.0	0.0	0.0	0.0	0.0	0.0	0.0	0.0	0.0	0.0	0.0	0.0	0.0	.0	0.0	0.0	0.0	0.0	0.0	0.0	0.0	0.0	0.0	0.0	0.0	0.0	0.0	0.0	0.0	0.0	0.0	0.0	0.0	0.0	0.0	0.0	0.0	0.0	0.0	0.0	0.0	0.0	0.0	0.0	0.0	0.0	0.0	0.0	0.0	0.0	0.0	0.0	0.0	0.0	0.0	0.0	0.0	0.0	0.0	0.0	0.0	0.0	0.0	0.0	0.0	0.0	0.0	0.0	0.0	0.0	0.0	0.0	0.0	0.0	0.0	0.0	0.0	0.0	0.0	0.0	0.0	0.0	0.0	0.0	0.0	0.0	0.0	0.0	0.0	0.0	0.0	0.0	0.0	0.0	0.0	0.0	0.0	0.0	0.0	0.0	0.0	0.0	0.0	0.0	0.0	0.0	0.0	0.0	0.0	0.0	0.0	0.0	0.0	.0	0.0	0.0	0.0	0.0	0.0	0.0	0.0	0.0	0.0	0.0	0.0	0.0	0.0	0.0	0.0	0.0	0.0	0.0	0.0	0.0	0.0	0.0	0.0	0.0	0.0	0.0	0.0	0.0	0.0	0.0	0.0	0.0	0.0	0.0	0.0	0.0	0.0	0.0	0.0	0.0	0.0	0.0	0.0	0.0	0.0	0.0	0.0	0.0	0.0	0.0	0.0	0.0	0.0	0.0	0.0	0.0	0.0	0.0	0.0	0.0	0.0	0.0	0.0	0.0	0.0	0.0	0.0	0.0	0.0	0.0	0.0	0.0	0.0	0.0	0.0	0.0	0.0	0.0	0.0	0.0	0.0	0.0	0.0	0.0	0.0	0.0	0.0	0.0	0.0	0.0	0.0	0.0	0.0	0.0	0.0	0.0	0.0	0.0	0.0	.0	0.0	0.0	0.0	0.0	0.0	0.0	0.0	0.0	0.0	0.0	0.0	0.0	0.0	0.0	0.0	0.0	0.0	0.0	0.0	0.0	0.0	0.0	0.0	0.0	0.0	0.0	0.0	0.0	0.0	0.0	0.0	0.0	0.0	0.0	0.0	0.0	0.0	0.0	0.0	0.0	0.0	0.0	0.0	0.0	0.0	0.0	0.0	0.0	0.0	0.0	0.0	0.0	0.0	0.0	0.0	0.0	0.0	0.0	0.0	0.0	0.0	0.0	0.0	0.0	0.0	0.0	0.0	0.0	0.0	0.0	0.0	0.0	0.0	0.0	0.0	0.0	0.0	0.0	0.0	0.0	0.0	0.0	0.0	0.0	0.0	0.0	0.0	0.0	0.0	0.0	0.0	0.0	0.0	0.0	0.0	0.0	0.0	0.0	0.0	.0	0.0	0.0	0.0	0.0	0.0	0.0	0.0	0.0	0.0	0.0	0.0	0.0	0.0	0.0	0.0	0.0	0.0	0.0	0.0	0.0	0.0	0.0	0.0	0.0	0.0	0.0	0.0	0.0	0.0	0.0	0.0	0.0	0.0	0.0	0.0	0.0	0.0	0.0	0.0	0.0	0.0	0.0	0.0	0.0	0.0	0.0	0.0	0.0	0.0	0.0	0.0	0.0	0.0	0.0	0.0	0.0	0.0	0.0	0.0	0.0	0.0	0.0	0.0	0.0	0.0	0.0	0.0	0.0	0.0	0.0	0.0	0.0	0.0	0.0	0.0	0.0	0.0	0.0	0.0	0.0	0.0	0.0	0.0	0.0	0.0	0.0	0.0	0.0	0.0	0.0	0.0	0.0	0.0	0.0	0.0	0.0	0.0	0.0	0.0	.0	0.0	0.0	0.0	0.0	0.0	0.0	0.0	0.0	0.0	0.0	0.0	0.0	0.0	0.0	0.0	0.0	0.0	0.0	0.0	0.0	0.0	0.0	0.0	0.0	0.0	0.0	0.0	0.0	0.0	0.0	0.0	0.0	0.0	0.0	0.0	0.0	0.0	0.0	0.0	0.0	0.0	0.0	0.0	0.0	0.0	0.0	0.0	0.0	0.0	0.0	0.0	0.0	0.0	0.0	0.0	0.0	0.0	0.0	0.0	0.0	0.0	0.0	0.0	0.0	0.0	0.0	0.0	0.0	0.0	0.0	0.0	0.0	0.0	0.0	0.0	0.0	0.0	0.0	0.0	0.0	0.0	0.0	0.0	0.0	0.0	0.0	0.0	0.0	0.0	0.0	0.0	0.0	0.0	0.0	0.0	0.0	0.0	0.0	0.0	.0	0.0	0.0	0.0	0.0	0.0	0.0	0.0	0.0	0.0	0.0	0.0	0.0	0.0	0.0	0.0	0.0	0.0	0.0	0.0	0.0	0.0	0.0	0.0	0.0	0.0	0.0	0.0	0.0	0.0	0.0	0.0	0.0	0.0	0.0	0.0	0.0	0.0	0.0	0.0	0.0	0.0	0.0	0.0	0.0	0.0	0.0	0.0	0.0	0.0	0.0	0.0	0.0	0.0	0.0	0.0	0.0	0.0	0.0	0.0	0.0	0.0	0.0	0.0	0.0	0.0	0.0	0.0	0.0	0.0	0.0	0.0	0.0	0.0	0.0	0.0	0.0	0.0	0.0	0.0	0.0	0.0	0.0	0.0	0.0	0.0	0.0	0.0	0.0	0.0	0.0	0.0	0.0	0.0	0.0	0.0	0.0	0.0	0.0	0.0	.0	0.0	0.0	0.0	0.0	0.0	0.0	0.0	0.0	0.0	0.0	0.0	0.0	0.0	0.0	0.0	0.0	0.0	0.0	0.0	0.0	0.0	0.0	0.0	0.0	0.0	0.0	0.0	0.0	0.0	0.0	0.0	0.0	0.0	0.0	0.0	0.0	0.0	0.0	0.0	0.0	0.0	0.0	0.0	0.0	0.0	0.0	0.0	0.0	0.0	0.0	0.0	0.0	0.0	0.0	0.0	0.0	0.0	0.0	0.0	0.0	0.0	0.0	0.0	0.0	0.0	0.0	0.0	0.0	0.0	0.0	0.0	0.0	0.0	0.0	0.0	0.0	0.0	0.0	0.0	0.0	0.0	0.0	0.0	0.0	0.0	0.0	0.0	0.0	0.0	0.0	0.0	0.0	0.0	0.0	0.0	0.0	0.0	0.0	0.0	.0	0.0	0.0	0.0	0.0	0.0	0.0	0.0	0.0	0.0	0.0	0.0	0.0	0.0	0.0	0.0	0.0	0.0	0.0	0.0	0.0	0.0	0.0	0.0	0.0	0.0	0.0	0.0	0.0	0.0	0.0	0.0	0.0	0.0	0.0	0.0	0.0	0.0	0.0	0.0	0.0	0.0	0.0	0.0	0.0	0.0	0.0	0.0	0.0	0.0	0.0	0.0	0.0	0.0	0.0	0.0	0.0	0.0	0.0	0.0	0.0	0.0	0.0	0.0	0.0	0.0	0.0	0.0	0.0	0.0	0.0	0.0	0.0	0.0	0.0	0.0	0.0	0.0	0.0	0.0	0.0	0.0	0.0	0.0	0.0	0.0	0.0	0.0	0.0	0.0	0.0	0.0	0.0	0.0	0.0	0.0	0.0	0.0	0.0	0.0	.0	0.0	0.0	0.0	0.0	0.0	0.0	0.0	0.0	0.0	0.0	0.0	0.0	0.0	0.0	0.0	0.0	0.0	0.0	0.0	0.0	0.0	0.0	0.0	0.0	0.0	0.0	0.0	0.0	0.0	0.0	0.0	0.0	0.0	0.0	0.0	0.0	0.0	0.0	0.0	0.0	0.0	0.0	0.0	0.0	0.0	0.0	0.0	0.0	0.0	0.0	0.0	0.0	0.0	0.0	0.0	0.0	0.0	0.0	0.0	0.0	0.0	0.0	0.0	0.0	0.0	0.0	0.0	0.0	0.0	0.0	0.0	0.0	0.0	0.0	0.0	0.0	0.0	0.0	0.0	0.0	0.0	0.0	0.0	0.0	0.0	0.0	0.0	0.0	0.0	0.0	0.0	0.0	0.0	0.0	0.0	0.0	0.0	0.0	0.0	.0	0.0	0.0	0.0	0.0	0.0	0.0	0.0	0.0	0.0	0.0	0.0	0.0	0.0	0.0	0.0	0.0	0.0	0.0	0.0	0.0	0.0	0.0	0.0	999	999	999	999	999	999	999	999	999	999	999	999	999	999	999	999	999	999	999	999	999	999	999	999	999	999	999	999	999	999	999	999	999	999	999	999	999	999	999	999	9.90278	2	999	999	999	999	999	999	999	999	999	999	999	999	999	999	999	999	999	999	999	999	999	999	999	999	999	999	-0.93056	1	999	999	999	999	999	999	999	999	999	999	999	999	999	999	999	999	999	999	999	999	999	999	999	999	999	999	999	999	999	999	999	999	999	999	999	999	999	999	999	999	999	999	999	999	999	999	999	999	999	999	999	999	999	999	999	999	999	999	999	999	999	999	999	999	999	999	999	999	999	999	999	999	999	999	999	999	999	999	999	999	999	999	999	999	999	999	999	999	999	999	999	999	999	999	999	999	999	999	999	999	999	999	999	999	999	999	999	999	999	999	999	999	999	999	999	999	999	999	999	999	999	999	999	999	999	999	999	999	999	999	999	999	999	999	999	999	9.90278	2	999	999	999	999	999	999	999	999	999	999	999	999	999	999	999	999	999	999	999	999	999	999	999	999	999	999	999	999	999	999	999	999	-0.93056	1	999	999	999	999	999	999	999	999	999	999	999	999	999	999	999	999	999	999	999	999	999	999	999	999	999	999	999	999	999	999	999	999	999	999	999	999	999	999	999	999	999	999	999	999	999	999	999	999	999	999	999	999	999	999	999	999	999	999	999	999	999	999	999	999	999	999	999	999	999	999	999	999	999	999	999	999	999	999	999	999	999	999	999	999	999	999	999	999	999	999	999	999	999	999	999	999	999	999	999	999	999	999	999	999	999	999	999	999	999	999	999	999	999	999	999	999	999	999	999	999	999	999	999	999	999	999	999	999	999	999	999	999	999	999	999	999	999	999	999	999	999	999	999	999	999	999	999	999	999	999	999	999	999	999	999	999	999	999	999	999	999	999	999	999	999	999	999	999	999	999	999	999	999	999	999	999	999	999	999	999	999	999	999	999	999	999	999	999	4.86111	2	999	999	999	999	999	999	999	999	999	999	999	999	999	999	999	999	999	999	999	999	999	999	999	999	999	999	999	999	999	999	999	999	999	999	999	999	999	999	999	999	999	999	999	999	999	999	999	999	999	999	999	999	999	999	999	999	999	999	999	999	999	999	999	999	999	999	999	999	999	999	999	999	999	999	999	999	999	999	999	999	999	999	999	999	999	999	999	999	999	999	999	999	999	999	999	999	999	999	999	999	999	999	999	999	999	999
11617	3	6.72	114.23	10.08	16.49	11.45	14.83	0.59	0.97	0.67	2.12	17.0	7.0	16.0	6.0	2.0	2.0	0.0	0.0	10.0	6.0	0.0	0.0	0.0	1.0	0.0	0.0	0.0	0.0	0.0	0.0	0.0	0.0	0.0	0.0	0.0	0.0	0.0	0.0	0.0	0.0	0.0	0.0	0.0	0.0	0.0	69.487	20.758	1.221	22.0	20.0	5.536	3.414	2.061	0.791	0.569	0.412	5.208	3.365	2.19	0.744	0.561	0.438	13.0	1.95	2.398	4.169	1.95	2.774	233.463	50.364	0.863	6.831	5.831	5.831	54.0	1.0	4.714	0.898	12.0	28.0	9.0	1.848	62.874	146.0	0.452	0.219	0.097	0.043	15.525	1.174	2.708	34.444	26.667	274.444	254.667	25.485	19.249	5.691	1.683	6.0	2.667	16.0	204.0	2.447	6.0	3.135	3.714	4.317	4.92	5.533	6.142	6.758	7.368	7.985	7.0	12.0	0.0	32.0	0.0	96.0	0.0	304.0	0.0	992.0	0.5	0.222	0.125	0.08	0.056	0.0	0.0	0.0	0.0	0.0	0.083	0.044	0.031	0.027	0.028	0.0	0.0	0.0	0.0	0.0	0.213	2.336	2.234	2.121	1.386	1.099	0.693	0.0	0.0	1.971	1.821	1.644	1.386	1.099	0.693	0.0	0.0	1.968	1.817	1.64	1.386	1.099	0.693	0.0	0.0	2.116	1.987	1.84	1.386	1.099	0.693	0.0	0.0	-0.222	-0.3	-0.417	0.167	0.167	0.167	0.0	0.0	-0.222	-0.3	-0.417	0.167	0.167	0.167	0.0	0.0	-0.222	-0.3	-0.417	0.167	0.167	0.167	.0	0.0	-0.222	-0.3	-0.417	0.167	0.167	0.167	0.0	0.0	1.167	1.4	1.75	0.0	0.0	0.0	0.0	0.0	1.167	1.4	1.75	0.0	0.0	0.0	0.0	0.0	1.167	1.4	1.75	0.0	0.0	0.0	0.0	0.0	1.167	1.4	1.75	0.0	0.0	0.0	0.0	0.0	-999.0	-999.0	-999.0	-999.0	0.0	0.0	0.0	3.092	3.859	4.389	4.73	4.91	4.95	4.865	4.67	4.377	3.995	3.534	3.005	2.426	1.82	1.235	0.733	0.374	0.166	0.066	0.024	3.092	3.859	4.389	4.73	4.91	4.95	4.865	4.67	4.377	3.995	3.534	3.005	2.426	1.82	1.235	0.733	0.374	0.166	0.066	0.024	531.704	62.553	145.48	0.466	0.577	2.309	4.587	0.519	0.998	0.815	0.772	.0	0.551	7.84	0.656	0.56	0.866	0.072	1.0	1.0	0.236	0.596	0.459	0.622	5.454	0.295	0.185	0.919	0.05	1.0	0.197	1.0	0.29	0.173	0.037	7.041	0.394	0.378	0.901	0.05	1.0	1.0	0.197	0.482	0.168	0.283	7.767	0.64	0.55	0.867	0.071	1.0	1.0	0.197	0.585	0.438	0.601	6.829	0.42	0.414	0.891	0.055	1.0	0.348	0.197	0.453	0.191	0.341	6.831	0.182	0.13	0.956	0.025	1.0	0.263	1.0	0.454	0.066	0.018	9.056	5.934	7.813	8.957	7.663	7.143	9.897	2.67	5.58	9.595	5.87	2.155	0.618	0.581	0.64	0.799	0.879	0.852	0.801	0.837	0.934	0.559	0.167	0.311	0.541	0.328	0.179	21.831	8.901	14.44	21.286	14.721	.46	13.651	0.695	3.867	14.596	3.0	1.337	0.921	0.849	0.812	0.014	0.254	0.123	0.0	11.622	0.678	0.241	0.527	0.822	0.735	0.5	0.685	0.429	0.222	9.0	0.881	0.283	0.217	0.172	0.034	0.0010	0.0020	0.0010	0.0	2.3	0.071	0.058	0.07	0.066	0.042	0.04	0.032	0.012	0.0020	0.712	0.781	0.53	0.265	0.199	0.103	0.0040	0.023	0.011	0.0	3.051	0.107	0.096	0.133	0.136	0.115	0.106	0.109	0.062	0.02	1.662	2.732	1.27	0.857	0.792	0.737	0.014	0.225	0.109	0.0	10.738	0.607	0.229	0.491	0.746	0.666	0.457	0.618	0.386	0.197	8.188	0.995	0.624	0.354	0.309	0.179	0.0060	0.037	0.018	0.0	4.049	0.146	0.115	0.184	0.201	0.17	.138	0.15	0.088	0.032	2.303	1.574	1.611	1.429	1.145	0.498	0.534	0.25	0.114	14.311	0.162	0.126	0.118	0.089	0.057	0.055	0.044	0.031	0.162	0.483	0.318	0.207	0.088	0.056	0.031	0.0080	0.0010	2.385	0.079	0.067	0.056	0.017	0.017	0.016	0.0020	0.0	0.079	0.679	0.475	0.316	0.204	0.127	0.094	0.04	0.01	3.892	0.079	0.029	0.023	0.017	0.017	0.016	0.0070	0.0030	0.079	1.503	1.514	1.316	1.043	0.459	0.484	0.226	0.101	13.295	0.153	0.112	0.105	0.079	0.05	0.049	0.039	0.028	0.153	0.812	0.65	0.448	0.296	0.16	0.126	0.056	0.017	5.131	0.079	0.041	0.035	0.018	0.017	0.016	0.0090	0.0050	0.079	1.585	-0.802	0.0	8.0	4.0	.25	0.0	0.0	0.0	0.0	3.466	1.556	1.641	0.537	14.0	0.0	4.0	0.471	7.297	3.627	7.99	56.0	-7.498	2.885	126.0	8.814	56.0	126.0	8.814	21.0	56.0	35.0	34.988	48.055	48.297	40.566	3.963	3.965	2.796	2.781	3.363	1.207	0.677	0.354	0.302	0.226	0.177	1.414	0.704	0.289	0.354	0.235	0.144	5.889	3.914	2.591	1.811	1.015	0.53	1.84	19.782	13.651	33.0	2.857	1.95	2.752	2.44	1.222	15.018	0.666	1.019	1.73	1.221	20.758	0.299	2.866	0.293	2.352	39.977	0.575	1.736	0.564	2.676	45.487	0.655	1.412	0.642	2.676	45.487	0.655	1.412	0.642	2.676	45.487	0.655	1.412	0.642	2.5	42.5	0.612	1.587	0.6	0.0	10.505	10.502	4.11	14.177	12.037	0.625	0.626	0.081	0.071	0.393	20.727	20.721	28.14	28.284	23.681	2.514	0.359	5.593	0.799	2.604	0.372	5.652	0.807	2.602	0.372	5.651	0.807	2.602	0.372	5.651	0.807	2.616	0.374	5.642	0.806	2.616	0.374	5.642	0.806	2.61	0.373	5.646	0.807	4.0	3.0	2.0	1.0	0.0	0.0	0.0	0.0	1.946	1.792	1.609	1.609	0.0	0.0	0.0	0.0	18.233	12.834	7.435	0.0	0.0	0.0	0.0	0.0	0.0	0.0	0.0	0.0	0.0	0.0	0.0	0.0	0.0	0.0	0.0	0.0	0.0	0.0	0.0	0.0	0.0	0.0	0.0	0.0	0.0	0.0	0.0	0.0	0.0	0.0	0.0	0.0	0.0	0.0	0.0	0.0	0.0	0.0	0.0	.0	0.0	0.0	0.0	0.0	0.0	3.842	3.215	2.902	2.026	1.443	0.933	0.872	0.083	1.703	1.63	1.066	0.944	0.356	0.354	0.0	0.0	3.46	3.246	2.588	2.104	1.168	1.076	0.69	0.298	1.697	1.559	1.034	0.807	0.18	0.17	0.0	0.0	3.555	3.361	2.753	2.383	1.588	1.548	1.009	0.941	1.551	1.388	0.772	0.443	0.0	0.0	0.0	0.0	3.549	3.258	2.721	2.136	1.295	1.133	0.942	0.38	1.645	1.534	0.953	0.757	0.109	0.1	0.0	0.0	-999.0	-999.0	-999.0	-999.0	-999.0	-999.0	-999.0	0.0	4.351	47.167	17.115	6.281	6.955	4.385	2.425	0.999	18.48	34.553	0.0	0.0	0.0	0.0	0.0	0.0	0.0	0.0	0.0	0.0	0.0	0.0	.0	0.0	0.0	0.0	0.0	0.0	0.0	0.0	0.0	0.0	0.0	0.0	0.0	0.0	0.0	0.0	0.0	0.0	0.0	0.0	0.0	0.0	0.0	0.0	4.943	2.045	4.651	7.098	7.644	3.175	1.679	3.662	4.533	3.187	1.744	4.1	0.022	1.959	0.022	0.035	0.51	0.0	0.0	0.0	0.0	0.0	0.0	0.0	0.0	0.0	0.0	0.0	0.0	0.0	0.416	2.045	0.523	2.06	0.678	0.373	0.197	0.538	1.173	0.439	0.1	0.206	0.0020	0.085	0.0020	0.0	0.0040	0.0	0.0	0.0	0.0	0.0	0.0	0.0	0.0	0.0	0.0	0.0	0.0	0.0	1.478	2.045	1.356	2.821	1.86	0.652	0.342	1.138	1.828	0.835	0.394	0.807	0.0070	0.321	0.0070	0.0030	.046	0.0	0.0	0.0	0.0	0.0	0.0	0.0	0.0	0.0	0.0	0.0	0.0	0.0	4.656	2.045	4.367	6.799	7.149	2.906	1.575	3.567	4.275	2.931	1.609	3.749	0.021	1.773	0.021	0.031	0.453	0.0	0.0	0.0	0.0	0.0	0.0	0.0	0.0	0.0	0.0	0.0	0.0	0.0	1.882	2.045	1.756	3.627	2.652	0.91	0.59	1.797	2.099	1.026	0.52	1.086	0.0080	0.444	0.0080	0.0050	0.074	0.0	0.0	0.0	0.0	0.0	0.0	0.0	0.0	0.0	0.0	0.0	0.0	0.0	12.064	0.842	0.874	0.0	0.0	0.0	0.0	0.0	0.0	0.0	0.0	0.0	0.0	0.0	0.0	0.0	0.0	0.0	1.0	0.0	0.0	0.0	0.0	0.0	0.0	0.0	.0	0.0	0.0	0.0	0.0	0.0	0.0	0.0	0.0	0.0	0.0	2.0	0.0	0.0	0.0	0.0	0.0	0.0	0.0	0.0	2.0	2.0	0.0	0.0	0.0	0.0	0.0	0.0	0.0	0.0	0.0	0.0	0.0	0.0	0.0	0.0	0.0	0.0	0.0	0.0	0.0	0.0	0.0	0.0	0.0	0.0	0.0	0.0	0.0	0.0	0.0	10.0	0.0	0.0	0.0	0.0	0.0	0.0	0.0	0.0	0.0	0.0	0.0	0.0	0.0	0.0	0.0	0.0	0.0	0.0	0.0	0.0	0.0	0.0	0.0	0.0	0.0	0.0	0.0	0.0	0.0	0.0	0.0	0.0	0.0	0.0	0.0	0.0	0.0	0.0	0.0	0.0	0.0	0.0	0.0	0.0	0.0	0.0	0.0	0.0	.0	0.0	0.0	1.0	0.0	0.0	0.0	0.0	0.0	0.0	0.0	0.0	2.352	-999.0	-999.0	4.108	4.588	53.629	54.654	2.854	7.785	74.751	74.925	0.029	19.629	137.179	138.662	0.263	9.562	82.965	83.034	11.15	6.0	5.0	2.197	2.079	4.828	2.914	3.0	2.732	2.0	1.0	0.0	-0.732	0.0	0.0	0.0	0.0	0.0	0.0	0.0	0.0	0.0	4.25	2.601	1.173	0.881	-0.793	-0.851	0.0	0.0	0.0	0.0	0.0	0.0	0.0	0.0	0.0	2.654	2.218	1.33	0.461	-0.283	-0.979	0.0	0.0	0.0	0.0	0.0	0.0	0.0	0.0	0.0	0.0	2.398	0.0	3.296	0.0	4.344	0.0	5.46	0.0	6.608	0.0	7.772	0.0	8.943	0.0	2.197	3.135	.043	5.043	6.061	7.099	8.147	9.203	10.264	11.33	12.399	13.471	14.545	15.622	16.701	2.111	3.379	4.57	5.931	7.319	8.733	10.16	11.595	13.034	14.476	15.92	17.365	18.811	20.258	21.704	1.856	2.771	3.468	4.368	5.245	6.165	7.088	8.025	8.966	9.914	10.866	11.821	12.779	13.741	14.704	-999.0	37.512	5.53	2.029	4.116	0.0	0.0	0.0	0.0	0.0	0.0	0.0	0.0	0.0	0.0	0.0	0.0	0.0	0.0	0.0	0.0	0.0	-3.39	-3.55	-3.58	0.0	0.0	0.0	0.0	0.0	0.0	0.0	2.0	2.0	0.0	0.0	0.0	0.0	0.0	0.0	0.0	0.0	0.0	0.0	0.0	0.0	0.0	0.0	0.0	0.0	0.0	0.0	0.0	0.0	0.0	0.0	0.0	.0	0.0	0.0	0.0	0.0	0.0	0.0	0.0	0.0	0.0	0.0	0.0	0.0	0.0	0.0	0.0	0.0	0.0	0.0	0.0	0.0	0.0	0.0	0.0	0.0	0.0	0.0	0.0	0.0	0.0	0.0	0.0	0.0	0.0	0.0	0.0	0.0	0.0	0.0	0.0	0.0	0.0	0.0	0.0	0.0	0.0	0.0	0.0	0.0	0.0	0.0	0.0	0.0	0.0	0.0	0.0	0.0	0.0	0.0	0.0	0.0	0.0	0.0	0.0	0.0	0.0	0.0	0.0	0.0	0.0	0.0	0.0	0.0	0.0	0.0	0.0	0.0	0.0	0.0	0.0	0.0	0.0	0.0	0.0	0.0	0.0	0.0	0.0	0.0	25.3	6.0	5.0	0.0	10.0	4.0	0.0	0.0	12.0	0.0	0.0	.0	0.0	3.0	6.0	3.0	0.0	0.0	0.0	0.0	0.0	0.0	0.0	0.0	0.0	2.0	2.0	2.0	1.0	0.0	0.0	0.0	0.0	0.0	0.0	0.0	0.0	0.0	0.0	0.0	0.0	0.0	0.0	0.0	0.0	0.0	0.0	0.0	0.0	0.0	0.0	0.0	0.0	0.0	0.0	0.0	0.0	0.0	0.0	0.0	0.0	0.0	0.0	0.0	0.0	0.0	0.0	0.0	0.0	0.0	0.0	0.0	0.0	0.0	0.0	0.0	0.0	0.0	0.0	0.0	0.0	0.0	0.0	0.0	0.0	0.0	0.0	0.0	0.0	0.0	0.0	0.0	0.0	0.0	0.0	0.0	0.0	0.0	0.0	0.0	0.0	0.0	0.0	0.0	0.0	0.0	0.0	0.0	0.0	0.0	0.0	.0	0.0	0.0	0.0	0.0	0.0	0.0	0.0	0.0	0.0	0.0	0.0	0.0	0.0	0.0	0.0	0.0	0.0	0.0	0.0	0.0	0.0	0.0	0.0	0.0	0.0	0.0	0.0	0.0	0.0	0.0	0.0	0.0	0.0	0.0	0.0	0.0	0.0	0.0	0.0	0.0	0.0	0.0	0.0	0.0	0.0	0.0	0.0	0.0	0.0	0.0	0.0	0.0	0.0	0.0	0.0	0.0	0.0	0.0	0.0	0.0	0.0	0.0	0.0	0.0	0.0	0.0	0.0	0.0	0.0	0.0	0.0	0.0	0.0	0.0	0.0	0.0	0.0	0.0	0.0	0.0	0.0	0.0	0.0	0.0	0.0	0.0	0.0	0.0	0.0	0.0	0.0	0.0	0.0	0.0	0.0	0.0	0.0	0.0	0.0	.0	0.0	0.0	0.0	0.0	0.0	0.0	0.0	0.0	0.0	0.0	0.0	0.0	0.0	0.0	0.0	0.0	0.0	0.0	0.0	0.0	0.0	0.0	0.0	0.0	0.0	0.0	0.0	0.0	0.0	0.0	0.0	0.0	0.0	0.0	0.0	5.0	4.0	4.0	0.0	8.0	3.0	3.0	0.0	0.0	0.0	0.0	11.0	10.0	10.0	0.0	0.0	0.0	0.0	0.0	0.0	0.0	0.0	0.0	0.0	3.0	2.0	2.0	3.0	6.0	4.0	5.0	2.0	3.0	0.0	0.0	0.0	0.0	0.0	0.0	0.0	0.0	0.0	0.0	0.0	0.0	0.0	0.0	0.0	0.0	0.0	0.0	0.0	0.0	0.0	0.0	0.0	2.0	2.0	1.0	2.0	3.0	2.0	2.0	2.0	.0	2.0	2.0	2.0	1.0	2.0	1.0	1.0	1.0	0.0	0.0	0.0	0.0	0.0	0.0	0.0	0.0	0.0	0.0	0.0	0.0	0.0	0.0	0.0	0.0	0.0	0.0	0.0	0.0	0.0	0.0	0.0	0.0	0.0	0.0	0.0	0.0	0.0	0.0	0.0	0.0	0.0	0.0	0.0	0.0	0.0	0.0	0.0	0.0	0.0	0.0	0.0	0.0	0.0	0.0	0.0	0.0	0.0	0.0	1.0	1.0	1.0	0.0	1.0	1.0	1.0	0.0	0.0	0.0	0.0	1.0	2.0	2.0	0.0	0.0	0.0	0.0	0.0	0.0	0.0	0.0	0.0	0.0	0.0	1.0	1.0	0.0	0.0	2.0	1.0	0.0	0.0	0.0	0.0	0.0	0.0	0.0	0.0	0.0	0.0	.0	0.0	0.0	0.0	0.0	0.0	0.0	0.0	0.0	0.0	0.0	0.0	0.0	0.0	0.0	0.0	0.0	1.0	0.0	0.0	1.0	0.0	0.0	1.0	0.0	0.0	0.0	1.0	0.0	0.0	0.0	0.0	1.0	0.0	0.0	0.0	0.0	0.0	0.0	0.0	0.0	0.0	0.0	0.0	0.0	0.0	0.0	0.0	0.0	0.0	0.0	0.0	0.0	0.0	0.0	0.0	0.0	0.0	0.0	0.0	0.0	0.0	0.0	0.0	0.0	0.0	0.0	0.0	0.0	0.0	0.0	0.0	0.0	0.0	0.0	0.0	0.0	0.0	0.0	0.0	0.0	0.0	0.0	0.0	0.0	0.0	0.0	0.0	0.0	0.0	0.0	0.0	0.0	0.0	0.0	0.0	0.0	0.0	0.0	0.0	.0	0.0	0.0	0.0	0.0	0.0	0.0	0.0	0.0	0.0	0.0	0.0	0.0	0.0	0.0	0.0	0.0	0.0	0.0	0.0	0.0	0.0	0.0	0.0	0.0	0.0	0.0	0.0	0.0	0.0	0.0	0.0	0.0	0.0	0.0	0.0	0.0	0.0	0.0	0.0	0.0	0.0	0.0	0.0	0.0	0.0	0.0	0.0	0.0	0.0	0.0	0.0	0.0	0.0	0.0	0.0	0.0	0.0	0.0	0.0	0.0	0.0	0.0	0.0	0.0	0.0	0.0	0.0	0.0	0.0	0.0	0.0	0.0	0.0	0.0	0.0	0.0	0.0	0.0	0.0	0.0	0.0	0.0	0.0	0.0	0.0	0.0	0.0	0.0	0.0	0.0	0.0	0.0	0.0	0.0	0.0	0.0	0.0	0.0	0.0	.0	0.0	0.0	0.0	0.0	0.0	0.0	0.0	0.0	0.0	0.0	0.0	0.0	0.0	0.0	0.0	0.0	0.0	0.0	0.0	0.0	0.0	0.0	0.0	0.0	0.0	0.0	0.0	0.0	0.0	0.0	0.0	0.0	0.0	0.0	0.0	0.0	0.0	0.0	0.0	0.0	0.0	0.0	0.0	0.0	0.0	0.0	0.0	0.0	0.0	0.0	0.0	0.0	0.0	0.0	0.0	0.0	0.0	0.0	0.0	0.0	0.0	0.0	0.0	0.0	0.0	0.0	0.0	0.0	0.0	0.0	0.0	0.0	0.0	0.0	0.0	0.0	0.0	0.0	0.0	0.0	0.0	0.0	0.0	0.0	0.0	0.0	0.0	0.0	0.0	0.0	0.0	0.0	0.0	0.0	0.0	0.0	0.0	0.0	0.0	.0	0.0	0.0	0.0	0.0	0.0	0.0	0.0	0.0	0.0	0.0	0.0	0.0	0.0	0.0	0.0	0.0	0.0	0.0	0.0	0.0	0.0	0.0	0.0	0.0	0.0	0.0	0.0	0.0	0.0	0.0	0.0	0.0	0.0	0.0	0.0	0.0	0.0	0.0	0.0	0.0	0.0	0.0	0.0	0.0	0.0	0.0	0.0	0.0	0.0	0.0	0.0	0.0	0.0	0.0	0.0	0.0	0.0	0.0	0.0	0.0	0.0	0.0	0.0	0.0	0.0	0.0	0.0	0.0	0.0	0.0	0.0	0.0	0.0	0.0	0.0	0.0	0.0	0.0	0.0	0.0	0.0	0.0	0.0	0.0	0.0	0.0	0.0	0.0	0.0	0.0	0.0	0.0	0.0	0.0	0.0	0.0	0.0	0.0	0.0	.0	0.0	0.0	0.0	0.0	0.0	0.0	0.0	0.0	0.0	0.0	0.0	0.0	0.0	0.0	0.0	0.0	0.0	0.0	0.0	0.0	0.0	0.0	0.0	0.0	0.0	0.0	0.0	0.0	0.0	0.0	0.0	0.0	0.0	0.0	0.0	0.0	0.0	0.0	0.0	0.0	0.0	0.0	0.0	0.0	0.0	0.0	0.0	0.0	0.0	0.0	0.0	0.0	0.0	0.0	0.0	0.0	0.0	0.0	0.0	0.0	0.0	0.0	0.0	0.0	0.0	0.0	0.0	0.0	0.0	0.0	0.0	0.0	0.0	0.0	0.0	0.0	0.0	0.0	0.0	0.0	0.0	0.0	0.0	0.0	0.0	0.0	0.0	0.0	0.0	0.0	0.0	0.0	0.0	0.0	0.0	0.0	0.0	0.0	0.0	.0	0.0	0.0	0.0	0.0	0.0	0.0	0.0	0.0	0.0	0.0	0.0	0.0	0.0	0.0	0.0	0.0	0.0	0.0	0.0	0.0	0.0	0.0	0.0	0.0	0.0	0.0	0.0	0.0	0.0	0.0	0.0	0.0	0.0	0.0	0.0	0.0	0.0	0.0	0.0	0.0	0.0	0.0	0.0	0.0	0.0	0.0	0.0	0.0	0.0	0.0	0.0	0.0	0.0	0.0	0.0	0.0	0.0	0.0	0.0	0.0	0.0	0.0	0.0	0.0	0.0	0.0	0.0	0.0	0.0	0.0	0.0	0.0	0.0	0.0	0.0	0.0	0.0	0.0	0.0	0.0	0.0	0.0	0.0	0.0	0.0	0.0	0.0	0.0	0.0	0.0	0.0	0.0	0.0	0.0	0.0	0.0	0.0	0.0	0.0	.0	0.0	0.0	0.0	0.0	0.0	0.0	0.0	0.0	0.0	0.0	0.0	0.0	0.0	0.0	0.0	0.0	0.0	0.0	0.0	0.0	0.0	0.0	0.0	0.0	0.0	0.0	0.0	0.0	0.0	0.0	0.0	0.0	0.0	0.0	0.0	0.0	0.0	0.0	0.0	0.0	0.0	0.0	0.0	0.0	0.0	0.0	0.0	0.0	0.0	0.0	0.0	0.0	0.0	0.0	0.0	0.0	0.0	0.0	0.0	0.0	0.0	0.0	0.0	0.0	0.0	0.0	0.0	0.0	0.0	0.0	0.0	0.0	0.0	0.0	0.0	0.0	0.0	0.0	0.0	0.0	0.0	0.0	0.0	0.0	0.0	0.0	0.0	0.0	0.0	0.0	0.0	0.0	0.0	0.0	0.0	0.0	0.0	0.0	0.0	.0	0.0	0.0	0.0	0.0	0.0	0.0	0.0	0.0	0.0	0.0	0.0	0.0	0.0	0.0	0.0	0.0	0.0	0.0	0.0	0.0	0.0	0.0	0.0	999	999	999	999	999	999	999	999	999	999	999	999	999	999	999	999	999	999	7.15472	2	999	999	999	999	999	999	999	999	3.79398	2	999	999	999	999	999	999	999	999	999	999	999	999	999	999	999	999	999	999	999	999	999	999	999	999	2.0675	2	999	999	999	999	999	999	999	999	1.81713	1	999	999	999	999	999	999	999	999	999	999	999	999	999	999	999	999	999	999	999	999	999	999	999	999	999	999	999	999	999	999	999	999	999	999	999	999	999	999	999	999	999	999	999	999	999	999	999	999	999	999	999	999	999	999	999	999	999	999	999	999	999	999	999	999	999	999	999	999	999	999	999	999	999	999	999	999	999	999	999	999	999	999	999	999	999	999	999	999	999	999	999	999	999	999	999	999	999	999	999	999	999	999	999	999	999	999	999	999	999	999	.15472	2	999	999	999	999	999	999	999	999	999	999	999	999	3.79398	2	999	999	999	999	999	999	999	999	999	999	999	999	999	999	999	999	999	999	999	999	999	999	999	999	999	999	999	999	999	999	2.0675	2	999	999	999	999	999	999	999	999	999	999	999	999	1.81713	1	999	999	999	999	999	999	999	999	999	999	999	999	999	999	999	999	999	999	999	999	999	999	999	999	999	999	999	999	999	999	999	999	999	999	999	999	999	999	999	999	999	999	3.12519	2	999	999	999	999	999	999	999	999	999	999	999	999	999	999	999	999	999	999	999	999	999	999	999	999	999	999	999	999	999	999	999	999	999	999	999	999	999	999	999	999	999	999	999	999	999	999	2.9838	2	999	999	999	999	999	999	999	999	999	999	999	999	999	999	999	999	999	999	999	999	999	999	999	999	999	999	999	999	999	999	999	999	999	999	999	999	999	999	999	999	999	999	999	999	999	999	999	999	999	999	999	999	999	999	999	999	999	999	999	999	999	999	999	999	999	999	999	999	999	999	999	999	999	999	999	999	999	999	999	999	999	999	999	999	999	999	999	999	999	999	999	999	999	999	999	999	999	999	999	999	999	999	999	999	999	999	999	999	999	999	999	999	999	999	999	999	999	999	999	999	999	999	999	999	999	999	999	999	999	999	999	999	5.72435	2	999	999	999	999	999	999	999	999	999	999	999	999	999	999	999	999	999	999	999	999	999	999	999	999	999	999	999	999	999	999	999	999	999	999	999	999	999	999	999	999	999	999	999	999	999	999	999	999	999	999	999	999	999	999	999	999	999	999	999	999	999	999	999	999	999	999	999	999	999	999	999	999	999	999
3293	4	6.21	217.34	20.89	34.38	22.31	31.42	0.6	0.98	0.64	1.96	35.0	16.0	36.0	17.0	7.0	1.0	0.0	6.0	19.0	14.0	1.0	1.0	0.0	0.0	0.0	0.0	0.0	0.0	0.0	0.0	0.0	0.0	0.0	0.0	0.0	2.0	3.0	0.0	0.0	0.0	2.0	0.0	0.0	0.0	1.0	179.525	45.511	1.3	84.0	97.0	11.759	7.516	7.441	0.735	0.442	0.298	10.425	5.765	4.814	0.652	0.339	0.193	19.0	2.281	2.845	6.694	3.375	3.967	2845.113	341.398	1.772	11.371	4.04	2.364	223.0	0.8	6.813	1.211	39.0	226.0	44.0	2.447	104.574	1687.0	0.589	0.322	0.182	0.104	55.364	1.313	17.349	176.0	195.0	2556.0	3267.0	46.385	63.21	2.871	1.017	25.0	3.542	53.125	1786.0	1.983	17.0	4.443	5.273	6.184	7.04	7.954	8.821	9.734	10.607	11.519	16.0	34.0	0.0	134.0	0.0	634.0	0.0	3302.0	0.0	18144.0	5.0	2.0	1.5	1.369	0.403	0.303	0.106	0.07	0.0	0.0	0.294	0.08	0.063	0.065	0.029	0.038	0.018	0.023	0.0	0.0	0.609	2.944	3.326	3.264	3.135	2.786	2.251	2.058	1.386	2.798	3.136	3.14	3.016	2.594	2.105	1.744	1.386	2.943	3.324	3.263	3.134	2.785	2.25	2.056	1.386	2.782	3.113	3.126	3.004	2.58	2.089	1.711	1.386	-0.112	-0.171	-0.071	-0.066	0.305	-0.127	-0.437	0.127	-0.119	-0.19	-0.079	-0.071	0.374	-0.135	-0.445	0.135	-0.111	-0.169	-0.07	-0.066	0.296	-0.126	0.435	0.126	-0.121	-0.198	-0.083	-0.072	0.401	-0.137	-0.446	0.137	0.994	1.15	0.775	0.805	1.085	1.056	2.534	0.0	1.001	1.212	0.809	0.81	0.936	1.064	2.438	0.0	0.993	1.144	0.772	0.804	1.101	1.056	2.543	0.0	1.004	1.243	0.825	0.812	0.868	1.066	2.387	0.0	-999.0	-999.0	-999.0	-999.0	0.62	0.985	4.96	4.103	5.001	5.667	6.167	6.53	6.775	6.914	6.956	6.909	6.781	6.577	6.303	5.963	5.561	5.101	4.588	4.025	3.419	2.781	2.128	3.848	4.856	5.607	6.174	6.59	6.877	7.051	7.122	7.101	6.994	6.809	6.551	6.226	5.837	5.389	4.885	4.329	3.727	3.087	2.424	2913.533	166.488	592.102	1.218	2.017	8.001	6.465	0.43	0.883	0.852	0.532	.973	0.441	11.149	2.569	0.712	0.773	0.178	0.163	0.193	0.26	0.492	0.379	0.287	8.21	1.556	0.317	0.814	0.154	0.163	0.193	0.208	0.266	0.138	0.055	9.359	2.001	0.482	0.79	0.169	0.179	0.179	0.224	0.347	0.232	0.132	11.017	2.51	0.691	0.775	0.177	0.163	0.163	0.163	0.48	0.361	0.269	9.705	2.116	0.527	0.786	0.171	0.179	0.179	0.208	0.373	0.259	0.158	7.666	1.404	0.251	0.822	0.151	0.2	0.2	0.222	0.232	0.112	0.034	14.43	10.083	11.842	14.218	12.348	9.321	38.413	15.872	24.204	37.005	26.767	13.039	0.202	0.187	0.207	0.659	0.721	0.685	0.662	0.679	0.734	0.386	0.153	0.237	0.37	0.264	0.126	73.24	30.006	45.075	70.34	49.938	5.06	60.0	0.938	4.819	6.417	3.0	2.062	2.752	1.7	1.479	0.808	0.649	0.061	0.071	23.055	0.36	0.215	0.389	0.341	0.554	0.455	0.818	0.291	0.28	9.0	0.771	0.577	0.458	0.255	0.132	0.044	0.012	0.0020	0.0020	3.75	0.054	0.038	0.051	0.05	0.066	0.059	0.034	0.034	0.027	0.855	0.874	0.86	0.691	0.466	0.321	0.161	0.073	0.0070	0.011	6.158	0.076	0.077	0.083	0.097	0.119	0.135	0.114	0.061	0.062	1.876	2.78	2.001	2.59	1.681	1.356	0.742	0.587	0.058	0.064	21.733	0.327	0.205	0.36	0.331	0.507	0.431	0.742	0.27	0.269	8.318	0.996	0.986	0.841	0.557	0.413	0.216	0.11	0.01	0.015	7.447	0.093	0.092	0.103	0.117	0.149	.167	0.16	0.077	0.079	2.409	2.003	2.029	1.565	1.777	1.208	1.379	0.534	0.397	23.627	0.149	0.107	0.046	0.053	0.039	0.037	0.021	0.02	0.149	0.518	0.435	0.33	0.267	0.186	0.096	0.073	0.045	3.993	0.044	0.037	0.019	0.025	0.015	0.011	0.013	0.011	0.044	0.81	0.579	0.519	0.453	0.363	0.24	0.121	0.093	6.664	0.044	0.037	0.019	0.025	0.012	0.011	0.013	0.011	0.044	1.938	1.921	1.542	1.646	1.146	1.27	0.499	0.388	22.37	0.14	0.095	0.041	0.047	0.034	0.033	0.018	0.017	0.14	0.935	0.679	0.602	0.552	0.442	0.319	0.151	0.115	8.017	0.057	0.037	0.019	0.025	0.012	0.011	0.013	0.011	0.057	3.0	-0.352	0.353	21.0	2.0	.056	0.0	0.0	1.0	13.0	10.633	1.761	1.944	0.307	33.5	6.0	24.0	0.261	15.808	9.032	28.205	303.571	15.985	1.996	1190.0	33.09	967.0	4725.0	10.012	57.527	2343.0	331.893	331.944	433.899	332.461	455.715	2.573	2.573	2.021	2.569	1.933	5.274	4.796	3.647	0.176	0.117	0.072	2.761	2.217	1.349	0.092	0.054	0.026	11.759	7.516	7.441	5.274	4.796	3.647	2.709	108.357	62.0	109.0	9.656	1.25	3.881	2.751	1.553	25.903	0.361	0.533	1.081	1.3	45.511	0.254	3.829	0.244	3.106	108.712	0.606	2.023	0.584	3.928	137.486	0.766	1.201	0.738	4.3	150.505	0.838	0.829	0.808	4.3	150.505	0.838	0.829	0.808	4.3	150.505	0.838	0.829	0.808	3.555	43.579	43.586	8.161	43.656	61.312	0.393	0.392	-1.393	0.385	-1.8	86.765	86.78	117.715	86.927	124.423	3.589	0.224	16.429	1.027	3.93	0.246	16.551	1.034	3.917	0.245	16.561	1.035	3.917	0.245	16.561	1.035	3.89	0.243	16.561	1.035	3.916	0.245	16.561	1.035	3.886	0.243	16.56	1.035	30.0	41.0	51.0	52.0	51.0	46.0	43.0	22.0	4.178	4.739	5.265	5.456	5.706	5.821	5.962	5.397	72.713	32.01	16.362	0.0	0.0	0.0	71.033	0.0	0.0	0.0	61.002	0.0	0.0	0.0	5.0	0.0	0.0	0.0	0.0	0.0	0.0	0.0	0.0	0.0	0.0	0.0	0.0	0.0	0.0	0.0	0.0	0.0	0.0	0.0	0.0	0.0	0.0	0.0	0.0	0.0	0.0	0.0	0.0	.0	0.0	0.0	0.0	0.0	0.0	3.944	3.496	3.146	3.064	2.693	2.484	2.331	2.107	2.029	1.743	1.623	1.52	1.249	1.049	1.04	0.85	3.917	3.469	3.117	3.067	2.665	2.51	2.414	2.172	2.04	1.728	1.556	1.443	1.117	1.053	0.95	0.755	3.985	3.58	3.318	3.213	2.83	2.7	2.671	2.403	1.948	1.565	1.31	1.232	0.799	0.761	0.699	0.44	3.917	3.474	3.131	3.078	2.669	2.524	2.447	2.199	2.037	1.715	1.529	1.416	1.068	1.039	0.916	0.715	-999.0	-999.0	-999.0	-999.0	-999.0	-999.0	-999.0	1.404	2.769	163.883	33.834	19.052	20.897	10.193	3.174	0.999	5.28	71.777	0.0	5.531	0.0	0.0	0.0	0.0	0.0	0.0	0.0	0.0	0.0	0.0	.0	0.0	0.0	0.0	0.0	0.0	0.0	0.0	0.0	0.0	0.0	0.0	0.0	0.0	0.0	0.0	0.0	0.0	0.0	0.0	0.0	0.0	0.0	0.0	9.251	9.517	5.999	28.159	9.922	11.821	18.903	16.67	16.633	5.802	12.438	7.5	11.505	4.534	6.36	9.794	2.056	5.813	1.507	2.076	2.65	0.527	0.0	0.0	0.0	0.0	0.0	0.0	0.0	0.0	0.791	9.971	0.457	16.568	1.727	2.323	2.742	1.769	5.624	2.306	3.125	2.433	0.589	2.091	0.264	1.288	0.181	0.229	0.495	0.062	0.023	0.0040	0.0	0.0	0.0	0.0	0.0	0.0	0.0	0.0	2.682	8.762	1.377	15.653	2.992	3.851	5.975	4.193	7.493	1.84	3.931	2.603	2.083	2.547	0.908	2.532	.567	1.03	0.582	0.313	0.248	0.047	0.0	0.0	0.0	0.0	0.0	0.0	0.0	0.0	8.85	9.964	5.989	27.941	9.185	11.36	17.805	16.056	16.185	5.934	12.036	7.172	10.907	4.404	6.058	9.373	1.919	5.29	1.393	1.875	2.354	0.468	0.0	0.0	0.0	0.0	0.0	0.0	0.0	0.0	3.391	8.631	1.759	16.125	3.58	4.555	7.322	5.216	8.334	2.063	4.579	2.911	2.796	2.735	1.235	3.092	0.723	1.417	0.639	0.445	0.397	0.076	0.0	0.0	0.0	0.0	0.0	0.0	0.0	0.0	22.265	0.675	0.766	4.0	0.0	1.0	0.0	0.0	0.0	0.0	0.0	0.0	0.0	0.0	0.0	0.0	0.0	0.0	0.0	0.0	0.0	0.0	0.0	0.0	0.0	0.0	.0	0.0	0.0	0.0	1.0	2.0	4.0	0.0	0.0	0.0	0.0	1.0	0.0	0.0	0.0	0.0	1.0	0.0	0.0	0.0	0.0	1.0	1.0	0.0	0.0	0.0	0.0	0.0	0.0	3.0	1.0	2.0	0.0	0.0	0.0	0.0	0.0	0.0	0.0	0.0	0.0	0.0	0.0	0.0	0.0	0.0	0.0	0.0	0.0	0.0	3.0	6.0	0.0	0.0	1.0	0.0	9.0	0.0	0.0	0.0	0.0	0.0	0.0	0.0	1.0	0.0	0.0	0.0	0.0	0.0	0.0	0.0	1.0	0.0	0.0	0.0	0.0	0.0	0.0	0.0	0.0	0.0	0.0	0.0	0.0	0.0	0.0	0.0	0.0	0.0	0.0	0.0	0.0	0.0	0.0	0.0	0.0	0.0	0.0	0.0	.0	0.0	0.0	0.0	0.0	0.0	0.0	0.0	0.0	0.0	0.0	0.0	2.826	-999.0	-999.0	2.195	33.913	154.318	176.715	1.661	51.876	205.519	237.255	0.107	110.072	402.546	465.082	0.125	58.992	228.29	263.765	48.338	17.0	25.0	3.091	3.676	10.317	8.369	4.535	4.043	3.576	3.35	2.55	2.189	1.382	0.866	0.656	0.529	0.245	0.0	-0.372	-0.495	-0.5	3.593	3.002	2.647	2.209	1.505	1.11	0.463	-0.0010	-0.252	-0.659	-0.818	-1.0	-1.185	-1.269	-1.63	4.3	3.801	3.23	2.941	2.037	2.011	1.124	0.588	0.472	0.19	0.0	-0.04	-0.54	-0.708	-0.965	0.0	3.932	3.892	5.673	6.347	7.725	8.694	9.936	11.029	12.228	13.375	14.563	15.735	16.922	18.105	3.091	4.363	.61	6.958	8.336	9.739	11.16	12.596	14.042	15.499	16.962	18.433	19.909	21.39	22.875	1.585	3.984	4.438	5.911	6.871	8.157	9.294	10.54	11.747	12.992	14.23	15.483	16.736	17.997	19.259	2.856	4.203	5.344	6.652	7.974	9.33	10.704	12.093	13.493	14.903	16.32	17.744	19.172	20.605	22.041	-999.0	69.674	7.986	3.221	10.377	0.0	1.0	0.0	1.0	0.0	1.0	0.0	0.0	0.0	1.0	0.0	1.0	1.0	1.0	0.0	1.0	1.0	-3.79	-4.0	-4.06	0.0	1.0	0.0	6.0	3.0	3.0	2.0	0.0	1.0	1.0	0.0	0.0	0.0	0.0	0.0	0.0	0.0	0.0	0.0	0.0	0.0	0.0	0.0	0.0	0.0	0.0	0.0	0.0	0.0	0.0	0.0	0.0	.0	0.0	0.0	0.0	0.0	0.0	0.0	0.0	0.0	0.0	0.0	0.0	0.0	0.0	0.0	0.0	0.0	0.0	0.0	0.0	0.0	0.0	0.0	0.0	1.0	0.0	0.0	0.0	0.0	0.0	0.0	0.0	0.0	0.0	0.0	0.0	0.0	0.0	0.0	0.0	0.0	1.0	0.0	0.0	0.0	0.0	0.0	0.0	0.0	0.0	0.0	0.0	0.0	0.0	0.0	0.0	0.0	0.0	0.0	0.0	0.0	0.0	0.0	0.0	0.0	0.0	0.0	0.0	0.0	0.0	0.0	0.0	0.0	0.0	0.0	0.0	0.0	0.0	0.0	0.0	0.0	0.0	0.0	0.0	0.0	0.0	0.0	0.0	21.26	21.26	17.0	25.0	0.0	111.0	30.0	0.0	0.0	291.0	0.0	0.0	.0	0.0	41.0	296.0	181.0	0.0	0.0	0.0	0.0	0.0	0.0	0.0	2.0	0.0	51.0	343.0	342.0	52.0	0.0	0.0	0.0	0.0	0.0	0.0	0.0	0.0	0.0	0.0	0.0	0.0	0.0	8.0	354.0	373.0	138.0	51.0	0.0	0.0	0.0	0.0	0.0	0.0	0.0	0.0	0.0	0.0	0.0	0.0	0.0	0.0	0.0	14.0	0.0	0.0	0.0	0.0	0.0	0.0	0.0	0.0	0.0	3.0	6.0	3.0	0.0	293.0	0.0	0.0	0.0	0.0	0.0	0.0	0.0	0.0	0.0	0.0	0.0	0.0	48.0	0.0	0.0	0.0	0.0	0.0	15.0	0.0	358.0	46.0	0.0	0.0	0.0	269.0	0.0	0.0	0.0	0.0	0.0	0.0	0.0	0.0	.0	0.0	1.0	5.0	2.0	0.0	0.0	0.0	0.0	0.0	0.0	0.0	224.0	0.0	0.0	0.0	0.0	0.0	0.0	0.0	0.0	0.0	0.0	0.0	0.0	28.0	0.0	0.0	0.0	0.0	0.0	0.0	0.0	0.0	0.0	14.0	32.0	16.0	0.0	274.0	0.0	0.0	0.0	0.0	0.0	0.0	0.0	0.0	0.0	48.0	0.0	0.0	0.0	0.0	0.0	0.0	0.0	0.0	0.0	0.0	0.0	0.0	9.0	0.0	224.0	0.0	0.0	0.0	0.0	0.0	0.0	0.0	0.0	0.0	0.0	0.0	0.0	119.0	0.0	0.0	0.0	0.0	0.0	0.0	0.0	0.0	0.0	0.0	0.0	2.0	0.0	0.0	0.0	0.0	0.0	0.0	0.0	0.0	0.0	0.0	.0	43.0	22.0	9.0	2.0	0.0	0.0	0.0	8.0	21.0	34.0	2.0	20.0	41.0	60.0	9.0	8.0	103.0	0.0	34.0	56.0	37.0	14.0	28.0	9.0	9.0	1.0	254.0	139.0	15.0	196.0	98.0	330.0	12.0	0.0	0.0	15.0	21.0	23.0	0.0	98.0	27.0	26.0	0.0	0.0	0.0	0.0	256.0	243.0	269.0	0.0	0.0	0.0	0.0	0.0	0.0	0.0	0.0	0.0	0.0	36.0	38.0	33.0	310.0	258.0	266.0	256.0	150.0	166.0	0.0	0.0	0.0	0.0	0.0	0.0	0.0	0.0	0.0	0.0	0.0	0.0	0.0	0.0	0.0	0.0	0.0	0.0	1.0	0.0	0.0	0.0	0.0	44.0	46.0	44.0	1058.0	992.0	1115.0	297.0	305.0	19.0	272.0	278.0	312.0	309.0	292.0	45.0	46.0	43.0	50.0	0.0	0.0	0.0	0.0	0.0	0.0	0.0	0.0	0.0	0.0	0.0	0.0	0.0	0.0	0.0	0.0	0.0	0.0	0.0	0.0	0.0	0.0	0.0	0.0	0.0	0.0	0.0	0.0	0.0	0.0	0.0	0.0	0.0	0.0	0.0	0.0	0.0	0.0	0.0	0.0	0.0	0.0	0.0	0.0	8.0	6.0	7.0	7.0	6.0	0.0	0.0	0.0	0.0	0.0	0.0	0.0	0.0	0.0	0.0	0.0	0.0	0.0	0.0	0.0	0.0	0.0	0.0	0.0	0.0	0.0	0.0	0.0	0.0	0.0	0.0	0.0	0.0	0.0	0.0	0.0	0.0	0.0	0.0	0.0	0.0	0.0	0.0	0.0	0.0	0.0	.0	0.0	0.0	0.0	0.0	0.0	0.0	0.0	0.0	0.0	0.0	0.0	0.0	0.0	0.0	0.0	0.0	0.0	0.0	0.0	0.0	0.0	0.0	0.0	0.0	0.0	0.0	0.0	0.0	0.0	0.0	0.0	0.0	0.0	0.0	0.0	0.0	0.0	0.0	0.0	0.0	0.0	0.0	0.0	0.0	0.0	0.0	0.0	0.0	0.0	0.0	0.0	0.0	0.0	0.0	0.0	0.0	0.0	0.0	0.0	0.0	0.0	0.0	0.0	0.0	0.0	0.0	0.0	0.0	0.0	0.0	0.0	0.0	0.0	0.0	0.0	0.0	0.0	0.0	0.0	0.0	0.0	1.0	2.0	1.0	0.0	6.0	2.0	2.0	0.0	0.0	0.0	0.0	15.0	29.0	10.0	0.0	0.0	0.0	0.0	.0	0.0	0.0	0.0	0.0	0.0	3.0	2.0	6.0	19.0	15.0	19.0	23.0	17.0	5.0	0.0	0.0	0.0	0.0	0.0	0.0	0.0	0.0	0.0	0.0	0.0	0.0	0.0	0.0	0.0	0.0	0.0	0.0	0.0	0.0	0.0	0.0	0.0	3.0	3.0	5.0	58.0	120.0	34.0	16.0	25.0	14.0	49.0	34.0	10.0	20.0	24.0	4.0	2.0	7.0	2.0	0.0	0.0	0.0	0.0	0.0	0.0	0.0	0.0	0.0	0.0	0.0	0.0	0.0	0.0	0.0	0.0	0.0	0.0	0.0	0.0	0.0	0.0	0.0	0.0	0.0	0.0	0.0	0.0	0.0	0.0	0.0	0.0	0.0	0.0	0.0	0.0	0.0	0.0	0.0	0.0	0.0	0.0	0.0	0.0	.0	1.0	0.0	1.0	1.0	1.0	1.0	1.0	0.0	6.0	1.0	1.0	0.0	0.0	0.0	19.0	19.0	12.0	0.0	0.0	0.0	0.0	0.0	0.0	0.0	0.0	1.0	1.0	2.0	21.0	22.0	10.0	17.0	13.0	9.0	0.0	0.0	0.0	0.0	0.0	0.0	0.0	0.0	0.0	0.0	0.0	0.0	0.0	0.0	0.0	0.0	0.0	0.0	3.0	1.0	1.0	79.0	84.0	48.0	29.0	12.0	9.0	22.0	29.0	20.0	13.0	25.0	3.0	3.0	1.0	0.0	0.0	0.0	0.0	0.0	0.0	0.0	0.0	0.0	0.0	0.0	0.0	0.0	0.0	0.0	0.0	0.0	0.0	0.0	0.0	0.0	0.0	0.0	0.0	0.0	0.0	0.0	0.0	0.0	0.0	.0	0.0	0.0	0.0	0.0	0.0	0.0	0.0	0.0	0.0	1.0	0.0	0.0	0.0	0.0	0.0	0.0	0.0	0.0	0.0	0.0	0.0	0.0	0.0	0.0	0.0	0.0	0.0	0.0	0.0	0.0	0.0	0.0	0.0	0.0	0.0	0.0	0.0	0.0	0.0	0.0	0.0	0.0	0.0	0.0	0.0	0.0	0.0	0.0	0.0	0.0	0.0	0.0	0.0	0.0	0.0	0.0	0.0	0.0	0.0	0.0	0.0	0.0	0.0	0.0	0.0	0.0	0.0	0.0	0.0	0.0	0.0	0.0	0.0	0.0	0.0	0.0	0.0	0.0	0.0	0.0	0.0	0.0	0.0	0.0	0.0	0.0	0.0	0.0	0.0	0.0	0.0	0.0	0.0	0.0	0.0	0.0	0.0	0.0	0.0	.0	0.0	0.0	0.0	0.0	0.0	0.0	0.0	0.0	0.0	0.0	0.0	0.0	0.0	0.0	0.0	0.0	0.0	0.0	0.0	0.0	0.0	0.0	0.0	0.0	0.0	0.0	0.0	0.0	0.0	0.0	0.0	0.0	0.0	0.0	0.0	0.0	0.0	0.0	0.0	0.0	0.0	0.0	0.0	0.0	0.0	0.0	0.0	0.0	0.0	0.0	0.0	0.0	0.0	0.0	0.0	0.0	0.0	0.0	0.0	0.0	0.0	0.0	0.0	0.0	0.0	0.0	0.0	0.0	0.0	0.0	0.0	0.0	0.0	0.0	0.0	0.0	0.0	0.0	0.0	0.0	0.0	0.0	0.0	0.0	0.0	0.0	0.0	0.0	0.0	0.0	0.0	0.0	0.0	0.0	0.0	0.0	0.0	0.0	0.0	.0	0.0	0.0	0.0	0.0	0.0	0.0	0.0	0.0	0.0	0.0	0.0	0.0	0.0	0.0	0.0	0.0	0.0	0.0	0.0	0.0	0.0	0.0	0.0	0.0	0.0	0.0	0.0	0.0	0.0	0.0	0.0	0.0	0.0	0.0	0.0	0.0	0.0	0.0	0.0	0.0	0.0	0.0	0.0	0.0	0.0	0.0	0.0	0.0	0.0	0.0	0.0	0.0	0.0	0.0	0.0	0.0	0.0	0.0	0.0	0.0	0.0	0.0	0.0	0.0	0.0	0.0	0.0	0.0	0.0	0.0	0.0	0.0	0.0	0.0	0.0	0.0	0.0	0.0	0.0	0.0	0.0	0.0	0.0	0.0	0.0	0.0	0.0	0.0	0.0	0.0	0.0	0.0	0.0	0.0	0.0	0.0	0.0	0.0	0.0	.0	0.0	0.0	0.0	0.0	0.0	0.0	0.0	0.0	0.0	0.0	0.0	0.0	0.0	0.0	0.0	0.0	0.0	0.0	0.0	0.0	0.0	0.0	0.0	0.0	0.0	0.0	0.0	0.0	0.0	0.0	0.0	0.0	0.0	0.0	0.0	0.0	0.0	0.0	0.0	0.0	0.0	0.0	0.0	0.0	0.0	0.0	0.0	0.0	0.0	0.0	0.0	0.0	0.0	0.0	0.0	0.0	0.0	0.0	0.0	0.0	0.0	0.0	0.0	0.0	0.0	0.0	0.0	0.0	0.0	0.0	0.0	0.0	0.0	0.0	0.0	0.0	0.0	0.0	0.0	0.0	0.0	0.0	0.0	0.0	0.0	0.0	0.0	0.0	0.0	0.0	0.0	0.0	0.0	0.0	0.0	0.0	0.0	0.0	0.0	.0	0.0	0.0	0.0	0.0	0.0	0.0	0.0	0.0	0.0	0.0	0.0	0.0	0.0	0.0	0.0	0.0	0.0	0.0	0.0	0.0	0.0	0.0	0.0	6.21775	3	999	999	999	999	999	999	999	999	999	999	999	999	3.36966	3	999	999	999	999	999	999	999	999	999	999	999	999	2.25502	1	999	999	1.30584	1	999	999	999	999	8.50639	4	999	999	999	999	999	999	999	999	999	999	999	999	999	999	0.7088	1	999	999	3.50401	1	5.51724	1	999	999	999	999	999	999	999	999	999	999	999	999	0.03196	1	999	999	999	999	999	999	999	999	999	999	999	999	999	999	999	999	999	999	999	999	999	999	999	999	999	999	999	999	999	999	999	999	999	999	999	999	999	999	3.50401	1	999	999	999	999	999	999	999	999	999	999	2.25502	1	999	999	1.30584	1	999	999	3.50401	1	999	999	999	999	999	999	999	999	999	999	0.03196	1	999	999	6.21775	3	999	999	999	999	999	999	999	999	999	999	999	999	999	999	999	999	3.36966	3	999	999	999	999	999	999	999	999	999	999	999	999	999	999	999	999	999	999	999	999	2.25502	1	999	999	1.30584	1	999	999	999	999	999	999	999	999	8.50639	4	999	999	999	999	999	999	999	999	999	999	999	999	999	999	999	999	0.7088	1	999	999	3.50401	1	999	999	5.51724	1	999	999	999	999	999	999	999	999	999	999	999	999	999	999	999	999	0.03196	1	999	999	999	999	1.44135	1	999	999	1.87099	1	999	999	2.77499	2	999	999	999	999	999	999	999	999	999	999	999	999	999	999	999	999	999	999	999	999	999	999	999	999	999	999	999	999	999	999	999	999	999	999	999	999	1.32294	1	999	999	999	999	999	999	999	999	999	999	999	999	999	999	999	999	999	999	999	999	999	999	3.08763	1	999	999	999	999	999	999	1.32083	1	999	999	999	999	999	999	999	999	999	999	999	999	999	999	999	999	999	999	999	999	999	999	999	999	999	999	999	999	999	999	2.58808	1	999	999	999	999	999	999	999	999	999	999	999	999	999	999	999	999	999	999	999	999	999	999	999	999	3.54678	1	999	999	999	999	999	999	999	999	999	999	999	999	999	999	999	999	999	999	999	999	999	999	2.03622	1	999	999	999	999	999	999	999	999	999	999	999	999	999	999	999	999	999	999	999	999	999	999	999	999	999	999	999	999	999	999	999	999	999	999	999	999	999	999	999	999	999	999	999	999	999	999	999	999	999	999	999	999	999	999	1.90601	1	999	999	999	999	999	999	999	999	999	999	999	999	999	999	999	999	999	999	999	999	999	999	999	999	999	999	999	999	2.14906	1	6.6933	4	999	999	999	999	999	999	999	999	999	999	999	999	1.26181	1	999	999	999	999	999	999	999	999	999	999	999	999	999	999	999	999	999	999	999	999
72724	5	6.28	232.35	22.0	36.49	23.52	35.75	0.59	0.99	0.64	2.1	37.0	17.0	39.0	19.0	3.0	3.0	0.0	0.0	20.0	15.0	0.0	2.0	0.0	0.0	0.0	0.0	0.0	0.0	0.0	0.0	0.0	0.0	0.0	0.0	0.0	3.0	6.0	0.0	0.0	1.0	2.0	0.0	0.0	1.0	1.0	192.75	45.708	1.235	98.0	121.0	12.207	8.011	8.066	0.718	0.422	0.269	10.661	6.631	6.175	0.627	0.349	0.206	17.0	1.904	2.634	6.908	3.735	4.065	3108.813	358.25	1.792	11.221	3.553	1.538	214.0	0.75	5.824	0.817	41.0	203.0	30.0	2.545	110.625	2012.0	0.618	0.377	0.197	0.104	68.355	1.136	9.329	194.0	203.0	2927.0	3973.0	49.458	67.213	2.346	1.047	50.0	3.309	52.941	2008.0	1.836	19.0	4.595	5.493	6.431	7.348	8.29	9.212	10.155	11.079	12.022	17.0	38.0	0.0	158.0	10.0	794.0	126.0	4374.0	1098.0	25338.0	5.0	3.333	2.326	1.355	0.809	0.239	0.069	0.0	0.0	0.0	0.263	0.111	0.075	0.059	0.051	0.018	0.017	0.0	0.0	0.0	0.594	3.044	3.5	3.526	3.245	2.908	2.751	1.791	0.0	2.92	3.343	3.37	3.071	2.711	2.447	1.263	0.0	3.044	3.499	3.525	3.244	2.907	2.75	1.789	0.0	2.91	3.333	3.358	3.057	2.696	2.422	1.213	0.0	-0.046	0.228	-0.086	-0.113	-0.15	-0.303	-0.717	0.0	-0.046	0.228	-0.086	-0.113	-0.15	-0.303	-0.717	0.0	-0.046	0.228	-0.086	-0.113	-0.15	-0.303	0.717	0.0	-0.046	0.228	-0.086	-0.113	-0.15	-0.303	-0.717	0.0	0.716	0.604	0.877	0.986	1.133	1.744	3.4	0.0	0.716	0.604	0.877	0.986	1.133	1.744	3.4	0.0	0.716	0.604	0.877	0.986	1.133	1.744	3.4	0.0	0.716	0.604	0.877	0.986	1.133	1.744	3.4	0.0	-999.0	-999.0	-999.0	-999.0	-0.304	0.0	-0.912	4.104	4.894	5.415	5.742	5.911	5.947	5.864	5.677	5.395	5.029	4.586	4.074	3.502	2.88	2.227	1.58	0.994	0.539	0.251	0.104	3.685	4.583	5.198	5.609	5.854	5.958	5.936	5.802	5.569	5.245	4.838	4.357	3.81	3.205	2.559	1.896	1.265	0.735	0.365	0.157	2726.152	147.36	650.569	1.855	4.581	16.7	4.712	0.357	0.854	0.565	0.391	.958	0.458	5.745	2.402	1.383	0.603	0.252	0.175	0.202	0.233	0.468	0.526	0.404	6.67	1.565	0.701	0.746	0.175	0.161	0.175	0.161	0.649	0.207	0.103	5.518	1.913	1.001	0.654	0.227	0.189	0.175	0.161	0.434	0.333	0.214	5.976	2.366	1.34	0.617	0.244	0.175	0.189	0.202	0.508	0.508	0.378	5.441	2.003	1.079	0.638	0.235	0.161	0.175	0.161	0.421	0.366	0.249	7.855	1.432	0.568	0.797	0.145	0.197	0.197	0.197	0.9	0.171	0.065	9.53	8.935	8.433	9.683	8.523	9.855	25.066	16.204	17.999	25.325	18.929	16.522	0.202	0.166	0.197	0.404	0.62	0.482	0.426	0.458	0.696	0.466	0.32	0.327	0.465	0.345	0.379	53.678	32.449	37.004	53.965	39.209	2.765	65.487	0.942	5.01	6.661	3.0	2.194	3.025	2.453	1.859	0.794	0.748	0.156	0.088	25.657	0.303	0.191	0.344	0.481	0.737	0.814	0.753	0.49	0.456	9.0	1.164	0.903	0.9	0.489	0.152	0.042	0.011	0.0080	0.0010	6.175	0.099	0.07	0.101	0.115	0.103	0.089	0.114	0.086	0.019	1.493	0.997	1.038	0.982	0.649	0.31	0.141	0.081	0.025	0.0080	7.466	0.078	0.083	0.109	0.149	0.178	0.174	0.162	0.128	0.059	2.178	2.939	2.181	2.971	2.393	1.793	0.761	0.667	0.153	0.08	24.957	0.297	0.189	0.336	0.467	0.714	0.773	0.707	0.507	0.448	8.728	1.097	1.147	1.132	0.782	0.409	0.188	0.124	0.033	0.013	8.758	0.089	0.093	0.125	0.174	0.219	.221	0.201	0.154	0.082	2.652	2.038	2.135	2.239	2.553	2.14	1.705	0.756	0.523	28.346	0.121	0.08	0.057	0.053	0.035	0.049	0.022	0.026	0.121	0.773	0.682	0.565	0.4	0.269	0.226	0.121	0.021	6.115	0.117	0.082	0.054	0.024	0.02	0.018	0.021	0.0020	0.117	0.936	0.775	0.761	0.676	0.511	0.353	0.192	0.069	8.558	0.058	0.037	0.023	0.024	0.012	0.015	0.015	0.0060	0.058	2.013	2.085	2.167	2.446	2.031	1.59	0.771	0.508	27.37	0.117	0.081	0.054	0.066	0.031	0.043	0.025	0.025	0.117	1.044	0.879	0.882	0.821	0.636	0.444	0.233	0.096	10.092	0.058	0.037	0.023	0.024	0.013	0.015	0.015	0.0080	0.058	2.0	-0.865	0.0	22.0	0.0	.0	0.0	0.0	0.0	18.0	12.137	1.838	2.042	0.287	36.0	8.0	31.0	0.224	16.263	9.075	32.465	291.787	28.189	1.524	1150.0	38.295	1436.0	8627.0	6.181	46.1	5170.0	397.5	397.531	455.287	397.664	467.111	2.066	2.066	1.836	2.065	1.799	7.097	5.924	4.555	0.169	0.104	0.063	4.928	3.939	2.821	0.117	0.069	0.039	12.207	8.011	8.066	7.097	5.924	4.555	2.772	131.589	69.487	99.0	7.945	0.732	3.971	2.592	1.578	23.522	0.333	0.478	1.055	1.235	45.708	0.237	3.974	0.229	2.933	108.508	0.563	2.277	0.544	4.088	151.24	0.785	1.122	0.758	4.682	173.24	0.899	0.527	0.868	4.682	173.24	0.899	0.527	0.868	4.682	173.24	0.899	0.527	0.868	5.13	47.965	47.969	5.542	47.985	57.214	0.5	0.499	-1.908	0.493	-2.4	95.43	95.439	113.705	95.476	118.281	3.813	0.224	18.401	1.082	4.071	0.239	18.521	1.089	4.077	0.24	18.514	1.089	4.077	0.24	18.514	1.089	4.054	0.238	18.519	1.089	4.077	0.24	18.514	1.089	4.046	0.238	18.52	1.089	42.0	57.0	72.0	84.0	90.0	95.0	83.0	63.0	4.094	4.419	4.762	5.05	5.193	5.288	5.17	4.927	77.684	34.748	17.4	0.0	0.0	25.725	58.175	0.0	0.0	43.174	48.899	0.0	0.0	0.0	0.0	0.0	0.0	0.0	0.0	0.0	0.0	0.0	0.0	0.0	0.0	0.0	0.0	0.0	0.0	0.0	0.0	0.0	0.0	0.0	0.0	0.0	0.0	0.0	0.0	0.0	0.0	0.0	0.0	.0	0.0	0.0	0.0	0.0	0.0	3.929	3.588	3.164	3.019	2.769	2.665	2.485	2.175	2.07	1.731	1.618	1.478	1.355	1.157	1.043	0.866	3.917	3.539	3.19	3.02	2.73	2.661	2.346	2.244	2.033	1.682	1.603	1.446	1.297	1.067	0.953	0.883	3.993	3.662	3.317	3.16	2.929	2.874	2.65	2.515	1.937	1.549	1.394	1.216	1.024	0.829	0.596	0.52	3.921	3.543	3.203	3.032	2.744	2.679	2.346	2.272	2.019	1.666	1.594	1.423	1.266	1.035	0.924	0.848	-999.0	-999.0	-999.0	-999.0	-999.0	-999.0	-999.0	0.0	2.747	200.498	35.166	28.541	23.997	10.874	2.894	0.994	4.26	76.594	0.0	0.0	0.0	0.0	0.0	0.0	0.0	0.0	0.0	0.0	0.0	0.0	.0	0.0	0.0	0.0	0.0	0.0	0.0	0.0	0.0	0.0	0.0	0.0	0.0	0.0	0.0	0.0	0.0	0.0	0.0	0.0	0.0	0.0	0.0	0.0	9.154	14.761	5.916	37.086	22.862	26.931	30.054	20.485	17.622	12.87	10.698	12.035	9.344	4.28	4.54	0.443	0.63	0.0	0.0	0.0	0.0	0.0	0.0	0.0	0.0	0.0	0.0	0.0	0.0	0.0	0.782	14.295	0.431	21.475	6.261	6.413	5.296	4.495	3.823	3.848	3.662	3.396	3.283	0.394	1.359	0.049	0.071	0.0	0.0	0.0	0.0	0.0	0.0	0.0	0.0	0.0	0.0	0.0	0.0	0.0	2.738	13.608	1.49	23.025	8.631	8.858	9.84	6.323	4.867	4.167	4.688	3.618	2.763	1.044	0.855	0.068	.096	0.0	0.0	0.0	0.0	0.0	0.0	0.0	0.0	0.0	0.0	0.0	0.0	0.0	8.625	14.973	5.636	36.148	21.919	25.934	28.981	19.568	17.386	12.544	10.396	12.483	9.977	4.482	4.735	0.553	0.787	0.0	0.0	0.0	0.0	0.0	0.0	0.0	0.0	0.0	0.0	0.0	0.0	0.0	3.486	13.599	1.921	24.133	9.908	10.374	11.77	7.39	5.705	4.76	5.163	4.059	3.119	1.3	0.973	0.077	0.109	0.0	0.0	0.0	0.0	0.0	0.0	0.0	0.0	0.0	0.0	0.0	0.0	0.0	27.708	0.766	0.809	2.0	5.0	2.0	1.0	0.0	0.0	0.0	0.0	0.0	0.0	0.0	0.0	0.0	0.0	0.0	0.0	0.0	0.0	0.0	0.0	0.0	0.0	0.0	.0	0.0	0.0	0.0	0.0	2.0	2.0	4.0	2.0	1.0	0.0	0.0	0.0	1.0	0.0	0.0	0.0	0.0	0.0	0.0	1.0	1.0	2.0	0.0	0.0	0.0	0.0	0.0	0.0	0.0	0.0	0.0	0.0	0.0	0.0	0.0	0.0	0.0	0.0	0.0	0.0	0.0	0.0	0.0	0.0	1.0	0.0	0.0	0.0	0.0	13.0	4.0	0.0	0.0	0.0	0.0	3.0	0.0	0.0	0.0	0.0	0.0	1.0	0.0	1.0	0.0	0.0	0.0	0.0	0.0	0.0	0.0	0.0	0.0	0.0	0.0	0.0	0.0	0.0	0.0	0.0	0.0	0.0	0.0	0.0	0.0	0.0	0.0	0.0	0.0	0.0	0.0	0.0	0.0	0.0	0.0	0.0	0.0	0.0	0.0	.0	0.0	0.0	0.0	0.0	0.0	0.0	0.0	0.0	0.0	0.0	0.0	3.448	-999.0	-999.0	12.514	45.279	141.136	159.298	7.216	64.165	143.412	163.484	0.392	135.385	266.879	304.43	0.374	72.503	153.378	175.094	56.021	19.0	30.0	3.135	3.638	11.024	9.316	4.641	4.229	3.432	3.223	2.86	2.646	2.066	1.387	0.929	0.67	0.287	0.226	-0.194	-0.359	-0.534	3.895	3.696	2.883	2.536	2.118	1.55	1.126	0.742	0.073	-0.2	-0.428	-0.739	-1.161	-1.221	-1.317	4.534	4.03	3.32	2.987	2.617	2.37	1.776	0.982	0.792	0.577	0.134	-0.133	-0.267	-0.451	-0.607	0.0	4.111	4.111	5.922	6.686	8.089	9.152	10.435	11.611	12.861	14.08	15.325	16.561	17.808	19.053	3.135	4.489	.71	7.067	8.454	9.875	11.32	12.782	14.257	15.742	17.236	18.735	20.239	21.747	23.258	2.059	4.25	4.941	6.394	7.536	8.87	10.141	11.463	12.775	14.103	15.432	16.766	18.101	19.44	20.78	2.986	4.379	5.55	6.89	8.251	9.652	11.074	12.515	13.969	15.432	16.904	18.381	19.864	21.35	22.84	-999.0	67.269	11.892	3.311	10.963	0.0	1.0	0.0	1.0	0.0	1.0	0.0	0.0	0.0	1.0	0.0	1.0	1.0	1.0	0.0	1.0	0.0	-4.32	-4.6	-4.68	5.0	2.0	1.0	0.0	0.0	0.0	3.0	1.0	1.0	2.0	0.0	0.0	0.0	0.0	0.0	0.0	0.0	0.0	0.0	0.0	0.0	0.0	1.0	0.0	0.0	0.0	0.0	0.0	0.0	0.0	0.0	0.0	.0	0.0	0.0	0.0	0.0	0.0	0.0	0.0	0.0	0.0	0.0	0.0	0.0	0.0	0.0	0.0	0.0	0.0	0.0	0.0	0.0	0.0	0.0	0.0	0.0	0.0	0.0	0.0	0.0	0.0	0.0	0.0	0.0	0.0	0.0	0.0	0.0	0.0	0.0	0.0	0.0	0.0	0.0	0.0	0.0	0.0	0.0	0.0	0.0	0.0	0.0	0.0	0.0	0.0	0.0	0.0	0.0	0.0	0.0	0.0	0.0	0.0	0.0	0.0	0.0	0.0	0.0	0.0	0.0	0.0	0.0	0.0	0.0	0.0	0.0	0.0	0.0	0.0	0.0	0.0	0.0	0.0	0.0	0.0	0.0	0.0	0.0	0.0	26.3	26.3	19.0	30.0	0.0	141.0	42.0	0.0	0.0	396.0	0.0	0.0	.0	1.0	57.0	484.0	266.0	0.0	0.0	0.0	0.0	0.0	0.0	0.0	2.0	4.0	72.0	564.0	619.0	84.0	0.0	0.0	0.0	0.0	0.0	10.0	0.0	0.0	0.0	0.0	0.0	3.0	3.0	9.0	601.0	679.0	339.0	90.0	0.0	0.0	0.0	15.0	0.0	0.0	0.0	0.0	0.0	0.0	0.0	0.0	0.0	0.0	0.0	17.0	0.0	0.0	0.0	0.0	0.0	38.0	0.0	2.0	2.0	6.0	5.0	3.0	0.0	581.0	0.0	0.0	0.0	0.0	30.0	0.0	0.0	0.0	0.0	0.0	27.0	27.0	68.0	0.0	0.0	0.0	0.0	0.0	20.0	55.0	664.0	95.0	0.0	0.0	17.0	700.0	0.0	0.0	0.0	0.0	0.0	0.0	0.0	0.0	.0	0.0	2.0	7.0	0.0	0.0	1.0	0.0	0.0	0.0	0.0	0.0	477.0	68.0	0.0	0.0	0.0	0.0	0.0	0.0	0.0	0.0	0.0	0.0	0.0	44.0	0.0	0.0	0.0	0.0	0.0	107.0	0.0	17.0	17.0	39.0	34.0	16.0	0.0	562.0	0.0	0.0	0.0	0.0	0.0	0.0	0.0	38.0	37.0	75.0	0.0	0.0	0.0	0.0	0.0	0.0	0.0	0.0	0.0	0.0	0.0	0.0	20.0	60.0	615.0	0.0	0.0	0.0	0.0	0.0	0.0	0.0	0.0	0.0	0.0	0.0	0.0	324.0	0.0	0.0	0.0	0.0	0.0	0.0	0.0	0.0	16.0	0.0	0.0	0.0	2.0	0.0	0.0	0.0	0.0	0.0	0.0	0.0	0.0	5.0	.0	83.0	63.0	48.0	34.0	12.0	1.0	0.0	10.0	37.0	50.0	7.0	42.0	58.0	103.0	31.0	10.0	153.0	0.0	68.0	115.0	55.0	33.0	38.0	10.0	27.0	5.0	442.0	367.0	64.0	472.0	173.0	500.0	21.0	0.0	0.0	17.0	27.0	29.0	0.0	129.0	38.0	40.0	0.0	0.0	0.0	0.0	362.0	354.0	383.0	0.0	0.0	0.0	0.0	0.0	0.0	0.0	0.0	0.0	0.0	51.0	54.0	53.0	477.0	441.0	435.0	460.0	236.0	257.0	0.0	0.0	0.0	0.0	0.0	0.0	0.0	0.0	0.0	0.0	0.0	0.0	0.0	0.0	0.0	0.0	0.0	0.0	2.0	4.0	3.0	3.0	3.0	65.0	69.0	68.0	1733.0	1683.0	1838.0	512.0	501.0	39.0	521.0	544.0	598.0	552.0	587.0	74.0	81.0	79.0	81.0	0.0	0.0	0.0	0.0	0.0	0.0	0.0	0.0	0.0	0.0	0.0	0.0	0.0	0.0	10.0	8.0	0.0	0.0	0.0	0.0	0.0	0.0	0.0	0.0	0.0	0.0	0.0	0.0	0.0	0.0	0.0	0.0	0.0	0.0	0.0	0.0	3.0	2.0	2.0	2.0	3.0	2.0	2.0	2.0	9.0	9.0	9.0	9.0	8.0	0.0	0.0	0.0	0.0	0.0	0.0	0.0	0.0	0.0	0.0	0.0	0.0	0.0	0.0	0.0	0.0	0.0	0.0	0.0	0.0	0.0	0.0	0.0	0.0	0.0	0.0	0.0	0.0	0.0	0.0	0.0	0.0	0.0	0.0	0.0	0.0	0.0	0.0	0.0	0.0	0.0	.0	0.0	0.0	0.0	0.0	0.0	0.0	0.0	0.0	0.0	0.0	0.0	0.0	0.0	0.0	0.0	0.0	0.0	0.0	0.0	0.0	0.0	0.0	0.0	0.0	0.0	0.0	0.0	0.0	0.0	0.0	0.0	0.0	0.0	0.0	0.0	0.0	0.0	0.0	0.0	0.0	0.0	0.0	0.0	0.0	0.0	0.0	0.0	0.0	0.0	0.0	0.0	0.0	0.0	0.0	0.0	0.0	0.0	0.0	0.0	0.0	0.0	0.0	0.0	0.0	0.0	0.0	0.0	0.0	0.0	0.0	0.0	0.0	0.0	0.0	0.0	0.0	0.0	0.0	0.0	0.0	0.0	0.0	0.0	0.0	0.0	0.0	0.0	0.0	0.0	0.0	0.0	0.0	0.0	0.0	0.0	0.0	0.0	0.0	0.0	.0	0.0	0.0	0.0	0.0	0.0	0.0	0.0	0.0	0.0	0.0	0.0	0.0	0.0	0.0	0.0	0.0	0.0	0.0	0.0	0.0	0.0	0.0	0.0	0.0	0.0	0.0	0.0	0.0	0.0	0.0	0.0	0.0	0.0	0.0	0.0	0.0	0.0	0.0	0.0	0.0	0.0	0.0	0.0	0.0	0.0	0.0	0.0	0.0	0.0	0.0	0.0	0.0	0.0	0.0	0.0	0.0	0.0	0.0	0.0	0.0	0.0	0.0	0.0	0.0	0.0	0.0	0.0	0.0	0.0	0.0	0.0	0.0	0.0	0.0	0.0	0.0	0.0	0.0	0.0	0.0	0.0	0.0	0.0	0.0	0.0	0.0	0.0	0.0	0.0	0.0	0.0	0.0	0.0	0.0	0.0	0.0	0.0	0.0	0.0	.0	0.0	0.0	0.0	0.0	1.0	3.0	1.0	0.0	11.0	4.0	2.0	0.0	0.0	0.0	33.0	42.0	13.0	0.0	0.0	0.0	0.0	0.0	0.0	0.0	0.0	6.0	2.0	4.0	43.0	42.0	48.0	23.0	29.0	9.0	0.0	0.0	0.0	0.0	0.0	0.0	0.0	0.0	0.0	0.0	0.0	0.0	0.0	0.0	0.0	1.0	1.0	1.0	7.0	3.0	4.0	164.0	214.0	60.0	51.0	62.0	25.0	43.0	74.0	21.0	66.0	32.0	10.0	3.0	5.0	3.0	0.0	0.0	0.0	0.0	0.0	0.0	0.0	0.0	0.0	0.0	0.0	0.0	0.0	0.0	2.0	0.0	0.0	0.0	0.0	0.0	0.0	0.0	0.0	0.0	0.0	0.0	0.0	0.0	0.0	.0	1.0	1.0	0.0	1.0	1.0	1.0	0.0	0.0	0.0	1.0	0.0	0.0	0.0	0.0	0.0	0.0	0.0	0.0	0.0	0.0	0.0	0.0	0.0	0.0	0.0	0.0	0.0	0.0	0.0	0.0	0.0	0.0	0.0	0.0	0.0	0.0	0.0	0.0	0.0	0.0	0.0	0.0	0.0	0.0	0.0	0.0	0.0	0.0	0.0	0.0	0.0	0.0	0.0	0.0	0.0	0.0	0.0	0.0	0.0	0.0	0.0	0.0	0.0	0.0	0.0	0.0	0.0	0.0	0.0	0.0	0.0	0.0	0.0	0.0	0.0	0.0	0.0	0.0	0.0	0.0	0.0	0.0	0.0	0.0	0.0	0.0	0.0	0.0	0.0	0.0	0.0	0.0	0.0	0.0	0.0	0.0	0.0	0.0	0.0	.0	0.0	0.0	0.0	0.0	0.0	0.0	0.0	0.0	0.0	0.0	0.0	0.0	0.0	0.0	0.0	0.0	0.0	0.0	0.0	0.0	0.0	0.0	0.0	0.0	0.0	0.0	0.0	0.0	0.0	0.0	0.0	0.0	0.0	0.0	0.0	0.0	0.0	0.0	0.0	0.0	0.0	0.0	0.0	0.0	0.0	0.0	0.0	0.0	0.0	0.0	0.0	0.0	0.0	0.0	0.0	0.0	0.0	0.0	0.0	0.0	0.0	0.0	0.0	0.0	0.0	0.0	0.0	0.0	0.0	0.0	0.0	0.0	0.0	0.0	0.0	0.0	0.0	0.0	0.0	0.0	0.0	0.0	0.0	0.0	0.0	0.0	0.0	0.0	0.0	0.0	0.0	0.0	0.0	0.0	0.0	0.0	0.0	0.0	0.0	.0	0.0	0.0	0.0	0.0	0.0	0.0	0.0	0.0	0.0	0.0	0.0	0.0	0.0	0.0	0.0	0.0	0.0	0.0	0.0	0.0	0.0	0.0	0.0	0.0	0.0	0.0	0.0	0.0	0.0	0.0	0.0	0.0	0.0	0.0	0.0	0.0	0.0	0.0	0.0	0.0	0.0	0.0	0.0	0.0	0.0	0.0	0.0	0.0	0.0	0.0	0.0	0.0	0.0	0.0	0.0	0.0	0.0	0.0	0.0	0.0	0.0	0.0	0.0	0.0	0.0	0.0	0.0	0.0	0.0	0.0	0.0	0.0	0.0	0.0	0.0	0.0	0.0	0.0	0.0	0.0	0.0	0.0	0.0	0.0	0.0	0.0	0.0	0.0	0.0	0.0	0.0	0.0	0.0	0.0	0.0	0.0	0.0	0.0	0.0	.0	0.0	0.0	0.0	0.0	0.0	0.0	0.0	0.0	0.0	0.0	0.0	0.0	0.0	0.0	0.0	0.0	0.0	0.0	0.0	0.0	0.0	0.0	0.0	0.0	0.0	0.0	0.0	0.0	0.0	0.0	0.0	0.0	0.0	0.0	0.0	0.0	0.0	0.0	0.0	0.0	0.0	0.0	0.0	0.0	0.0	0.0	0.0	0.0	0.0	0.0	0.0	0.0	0.0	0.0	0.0	0.0	0.0	0.0	0.0	0.0	0.0	0.0	0.0	0.0	0.0	0.0	0.0	0.0	0.0	0.0	0.0	0.0	0.0	0.0	0.0	0.0	0.0	0.0	0.0	0.0	0.0	0.0	0.0	0.0	0.0	0.0	0.0	0.0	0.0	0.0	0.0	0.0	0.0	0.0	0.0	0.0	0.0	0.0	0.0	.0	0.0	0.0	0.0	0.0	0.0	0.0	0.0	0.0	0.0	0.0	0.0	0.0	0.0	0.0	0.0	0.0	0.0	0.0	0.0	0.0	0.0	0.0	0.0	999	999	999	999	999	999	999	999	999	999	999	999	999	999	999	999	999	999	3.8858	1	11.58095	1	999	999	999	999	999	999	2.29685	1	999	999	2.01252	3	999	999	999	999	4.64245	2	999	999	999	999	999	999	999	999	999	999	999	999	999	999	4.78809	4	999	999	999	999	5.44391	1	999	999	999	999	999	999	999	999	0.84572	3	999	999	0.2537	1	999	999	999	999	999	999	999	999	11.58095	1	999	999	999	999	999	999	999	999	999	999	999	999	999	999	999	999	999	999	999	999	999	999	999	999	999	999	999	999	999	999	999	999	5.44391	1	999	999	999	999	999	999	2.29685	1	999	999	2.01252	3	4.78809	4	999	999	5.44391	1	999	999	999	999	0.84572	3	999	999	0.2537	1	999	999	999	999	999	999	999	999	999	999	999	999	999	999	999	999	999	999	999	999	999	999	999	999	999	999	999	999	.8858	1	11.58095	1	999	999	999	999	999	999	999	999	999	999	2.29685	1	999	999	2.01252	3	999	999	999	999	999	999	999	999	4.64245	2	999	999	999	999	999	999	999	999	999	999	999	999	999	999	999	999	4.78809	4	999	999	999	999	999	999	5.44391	1	999	999	999	999	999	999	999	999	999	999	0.84572	3	999	999	999	999	0.2537	1	999	999	999	999	999	999	999	999	999	999	1.75422	1	1.67391	1	999	999	999	999	999	999	999	999	999	999	999	999	999	999	999	999	999	999	2.7412	2	999	999	999	999	999	999	1.47572	1	999	999	999	999	1.74948	2	999	999	999	999	1.67185	2	999	999	999	999	999	999	999	999	999	999	999	999	999	999	999	999	999	999	999	999	999	999	999	999	999	999	999	999	999	999	999	999	0.62648	1	1.63303	2	-0.05894	1	999	999	1.02593	1	999	999	999	999	999	999	999	999	999	999	999	999	999	999	999	999	999	999	999	999	999	999	999	999	999	999	999	999	999	999	999	999	999	999	999	999	999	999	999	999	999	999	999	999	999	999	3.70002	1	3.66622	1	999	999	999	999	999	999	999	999	999	999	999	999	999	999	999	999	999	999	999	999	999	999	999	999	999	999	999	999	999	999	999	999	999	999	999	999	999	999	999	999	999	999	999	999	999	999	999	999	999	999	999	999	999	999	999	999	999	999	999	999	999	999	999	999	999	999	999	999	2.95376	1	999	999	999	999	2.21829	1	999	999	999	999	999	999	999	999	7.66883	1	999	999	999	999	999	999	999	999	999	999	999	999	999	999	999	999	999	999	999	999	999	999	999	999	999	999	999	999	999	999	999	999	999	999	999	999	999	999	999	999	999	999	999	999	999	999	999	999	999	999	999	999	999	999	999	999
6009	6	6.8	231.33	20.68	33.82	21.8	37.67	0.61	0.99	0.64	2.22	34.0	17.0	35.0	18.0	8.0	2.0	0.0	6.0	17.0	13.0	3.0	1.0	0.0	0.0	0.0	0.0	0.0	0.0	0.0	0.0	0.0	0.0	0.0	0.0	0.0	2.0	2.0	0.0	0.0	1.0	1.0	0.0	0.0	0.0	0.0	172.974	50.626	1.489	88.0	106.0	12.577	8.037	7.374	0.74	0.446	0.284	10.637	5.551	4.305	0.626	0.308	0.166	27.0	2.145	2.752	6.905	3.617	4.059	3300.478	374.22	1.566	11.989	4.414	1.91	217.0	1.0	6.294	0.934	39.0	293.0	38.0	2.5	107.758	1889.0	0.591	0.368	0.21	0.101	54.592	1.282	15.37	224.0	240.0	3193.0	4534.0	50.663	68.163	3.113	0.925	78.0	3.515	56.235	1997.0	2.111	18.0	4.489	5.361	6.267	7.162	8.076	8.979	9.897	10.804	11.723	17.0	36.0	0.0	140.0	10.0	660.0	140.0	3396.0	1332.0	18326.0	3.0	2.222	2.674	1.171	0.507	0.26	0.094	0.041	0.0	0.0	0.167	0.085	0.095	0.045	0.028	0.022	0.016	0.02	0.0	0.0	0.479	3.038	3.392	3.481	3.417	3.004	2.615	1.969	1.099	2.764	3.114	3.173	3.06	2.84	2.477	1.901	1.099	3.035	3.389	3.478	3.415	3.002	2.614	1.969	1.099	2.723	3.073	3.136	3.013	2.82	2.46	1.891	1.099	-0.116	-0.054	0.279	-0.465	-0.086	-0.035	0.115	0.266	-0.12	-0.092	0.32	-0.474	-0.079	-0.031	0.111	0.288	-0.115	-0.051	0.274	-0.463	-0.086	-0.036	.115	0.263	-0.12	-0.11	0.333	-0.474	-0.075	-0.029	0.108	0.296	0.885	0.891	0.826	1.835	0.884	0.723	0.242	0.0	0.985	0.992	0.784	1.737	0.836	0.704	0.309	0.0	0.874	0.881	0.832	1.845	0.889	0.725	0.234	0.0	1.026	1.038	0.77	1.691	0.814	0.695	0.338	0.0	-999.0	-999.0	-999.0	-999.0	0.888	0.993	7.994	4.152	5.011	5.613	6.028	6.292	6.424	6.439	6.349	6.162	5.888	5.531	5.1	4.6	4.036	3.418	2.757	2.077	1.419	0.849	0.434	3.776	4.801	5.541	6.065	6.414	6.612	6.68	6.632	6.479	6.232	5.899	5.486	5.001	4.449	3.837	3.176	2.481	1.784	1.141	0.627	2637.488	155.146	557.48	1.652	5.353	10.706	5.605	0.406	0.958	0.809	0.425	.971	0.48	9.204	2.93	0.823	0.71	0.226	0.18	0.211	0.227	0.547	0.523	0.391	7.099	1.899	0.371	0.758	0.203	0.164	0.195	0.18	0.324	0.218	0.079	8.439	2.264	0.574	0.748	0.201	0.164	0.195	0.195	0.458	0.31	0.189	8.959	2.879	0.792	0.709	0.228	0.164	0.195	0.18	0.518	0.504	0.364	8.704	2.395	0.628	0.742	0.204	0.164	0.164	0.18	0.488	0.348	0.226	6.724	1.931	0.298	0.751	0.216	0.217	0.236	0.255	0.291	0.225	0.05	12.958	9.369	11.277	12.631	11.728	8.954	36.958	16.817	25.247	35.171	27.824	15.57	0.205	0.179	0.235	0.566	0.637	0.622	0.564	0.613	0.626	0.487	0.207	0.319	0.462	0.354	0.188	72.117	31.184	47.484	68.233	52.652	8.399	62.732	0.903	4.81	6.431	3.0	2.134	2.733	1.397	0.969	1.073	0.475	0.346	0.387	22.419	0.352	0.212	0.348	0.281	0.438	0.512	0.695	0.764	0.572	9.0	0.936	0.709	0.476	0.302	0.198	0.097	0.052	0.023	0.0090	4.67	0.066	0.052	0.051	0.054	0.085	0.092	0.082	0.068	0.039	1.134	0.978	0.954	0.754	0.441	0.264	0.167	0.076	0.074	0.053	6.581	0.084	0.085	0.087	0.089	0.108	0.14	0.165	0.158	0.116	2.11	2.82	2.076	2.603	1.34	0.941	1.067	0.448	0.326	0.348	21.464	0.322	0.203	0.326	0.267	0.416	0.517	0.648	0.701	0.523	8.426	1.089	1.072	0.894	0.517	0.319	0.218	0.099	0.097	0.077	7.733	0.1	0.099	0.106	0.107	0.13	.165	0.206	0.204	0.154	2.628	2.016	1.871	1.176	1.393	1.461	1.429	1.093	0.668	23.06	0.134	0.1	0.057	0.054	0.054	0.047	0.029	0.026	0.134	0.62	0.405	0.37	0.379	0.284	0.184	0.106	0.047	4.81	0.061	0.038	0.024	0.029	0.022	0.018	0.012	0.011	0.061	0.87	0.559	0.454	0.436	0.418	0.345	0.24	0.136	7.033	0.061	0.038	0.024	0.025	0.018	0.015	0.012	0.011	0.061	1.956	1.791	1.151	1.358	1.486	1.337	1.009	0.611	22.155	0.126	0.088	0.05	0.048	0.048	0.042	0.026	0.023	0.126	0.986	0.645	0.512	0.5	0.487	0.428	0.306	0.179	8.257	0.061	0.038	0.024	0.025	0.018	0.015	0.012	0.011	0.061	3.17	-0.75	0.333	23.0	2.0	.057	0.0	0.0	1.0	13.0	11.156	1.729	1.928	0.299	36.5	7.0	28.0	0.238	16.547	10.126	30.443	377.667	18.75	2.199	1286.0	35.975	848.0	3588.0	15.252	81.653	2043.0	374.939	374.979	560.004	376.36	614.322	2.685	2.685	1.783	2.675	1.624	6.222	5.507	3.615	0.173	0.115	0.071	2.971	2.069	1.151	0.083	0.043	0.023	12.577	8.037	7.374	6.222	5.507	3.615	2.746	120.104	63.487	107.0	9.308	1.0	3.968	2.673	1.578	28.128	0.379	0.55	1.189	1.489	50.626	0.293	3.598	0.28	2.999	101.98	0.59	2.088	0.564	3.51	119.325	0.69	1.578	0.659	3.976	135.199	0.782	1.111	0.747	4.057	137.954	0.798	1.03	0.762	4.057	137.954	0.798	1.03	0.762	3.401	45.741	45.746	7.697	45.91	74.19	0.679	0.678	-2.271	0.66	-3.0	90.803	90.814	138.019	91.159	152.385	3.571	0.21	17.422	1.025	4.06	0.239	17.551	1.032	4.058	0.239	17.551	1.032	4.058	0.239	17.551	1.032	4.068	0.239	17.553	1.033	4.059	0.239	17.551	1.032	4.069	0.239	17.553	1.033	36.0	48.0	51.0	47.0	44.0	36.0	28.0	20.0	4.259	4.737	5.048	5.025	5.335	5.522	5.564	5.538	69.962	33.795	17.363	0.0	0.0	45.953	53.017	0.0	0.0	0.0	0.0	0.0	0.0	6.0	6.0	0.0	0.0	0.0	0.0	0.0	0.0	0.0	0.0	0.0	0.0	0.0	0.0	0.0	0.0	0.0	0.0	0.0	0.0	0.0	0.0	0.0	0.0	0.0	0.0	0.0	0.0	0.0	0.0	.0	0.0	0.0	0.0	0.0	0.0	3.908	3.661	3.146	2.871	2.73	2.617	2.545	2.331	1.937	1.76	1.557	1.413	1.249	1.148	1.082	0.929	3.822	3.611	3.03	2.796	2.685	2.647	2.515	2.414	1.934	1.8	1.573	1.392	1.181	1.117	0.996	0.898	3.942	3.72	3.296	2.998	2.946	2.769	2.7	2.688	1.832	1.616	1.284	1.118	0.874	0.799	0.761	0.672	3.818	3.606	3.029	2.801	2.699	2.66	2.524	2.447	1.932	1.802	1.573	1.379	1.155	1.068	0.966	0.877	-999.0	-999.0	-999.0	-999.0	-999.0	-999.0	-999.0	1.389	2.793	156.447	32.793	24.085	23.893	11.491	3.037	0.999	3.74	70.258	7.177	6.375	0.0	0.0	0.0	0.0	0.0	0.0	0.0	0.0	0.0	0.0	.0	0.0	0.0	0.0	0.0	0.0	0.0	0.0	0.0	0.0	0.0	0.0	0.0	0.0	0.0	0.0	0.0	0.0	0.0	0.0	0.0	0.0	0.0	0.0	7.983	7.341	6.139	20.176	14.06	15.186	14.5	13.916	17.3	11.235	12.169	10.595	10.312	9.252	7.36	2.493	4.421	2.618	1.063	0.88	0.0	0.0	0.0	0.0	0.0	0.0	0.0	0.0	0.0	0.0	0.682	8.099	0.549	13.927	6.883	6.483	3.391	4.97	5.684	2.871	3.576	0.88	1.119	1.159	3.242	0.647	0.202	0.101	0.0080	0.0060	0.0	0.0	0.0	0.0	0.0	0.0	0.0	0.0	0.0	0.0	2.388	5.994	1.395	12.234	5.68	6.314	4.152	5.345	5.41	3.551	4.753	2.671	2.235	2.561	3.949	0.888	.859	0.459	0.095	0.079	0.0	0.0	0.0	0.0	0.0	0.0	0.0	0.0	0.0	0.0	7.522	8.073	6.283	20.41	14.898	15.238	14.547	14.238	17.722	11.118	11.978	9.816	9.428	8.867	7.193	2.328	4.043	2.381	0.943	0.781	0.0	0.0	0.0	0.0	0.0	0.0	0.0	0.0	0.0	0.0	3.04	5.697	1.696	12.312	6.039	6.884	4.891	5.779	5.923	4.011	5.319	3.431	2.834	3.164	4.232	1.008	1.163	0.632	0.154	0.128	0.0	0.0	0.0	0.0	0.0	0.0	0.0	0.0	0.0	0.0	21.693	0.678	0.749	1.0	0.0	0.0	0.0	0.0	0.0	1.0	0.0	0.0	0.0	0.0	0.0	0.0	0.0	0.0	0.0	0.0	0.0	0.0	0.0	0.0	0.0	0.0	.0	0.0	0.0	0.0	0.0	4.0	1.0	0.0	0.0	0.0	3.0	0.0	0.0	0.0	0.0	0.0	0.0	0.0	0.0	0.0	0.0	0.0	0.0	0.0	2.0	0.0	0.0	0.0	0.0	5.0	0.0	1.0	0.0	0.0	0.0	0.0	0.0	0.0	0.0	0.0	0.0	0.0	0.0	0.0	0.0	1.0	0.0	0.0	0.0	0.0	0.0	14.0	0.0	0.0	0.0	0.0	3.0	0.0	0.0	0.0	0.0	0.0	1.0	0.0	0.0	0.0	0.0	0.0	0.0	0.0	2.0	0.0	0.0	0.0	1.0	0.0	0.0	0.0	0.0	0.0	0.0	0.0	0.0	0.0	0.0	0.0	0.0	0.0	0.0	0.0	0.0	0.0	0.0	0.0	0.0	0.0	0.0	0.0	0.0	0.0	.0	0.0	0.0	0.0	0.0	0.0	0.0	0.0	0.0	0.0	0.0	0.0	2.319	-999.0	-999.0	5.452	43.838	143.944	173.132	8.982	58.808	186.246	221.297	0.11	124.148	329.782	400.344	0.619	66.027	203.366	241.977	53.54	18.0	26.0	3.178	3.726	11.019	8.806	4.612	3.958	3.288	3.233	2.81	2.5	2.409	1.322	0.978	0.552	0.5	0.0	-0.084	-0.43	-0.449	3.873	2.877	2.832	2.38	1.718	1.299	1.0	0.757	0.339	-0.6	-0.625	-0.85	-1.0	-1.154	-1.521	4.331	3.582	3.097	2.854	2.425	2.099	2.0	0.932	0.81	0.125	0.0	-0.1	-0.354	-0.598	-0.745	0.0	3.97	3.761	5.638	6.256	7.675	8.646	9.913	11.028	12.249	13.421	14.631	15.826	17.035	18.24	3.178	4.437	.65	6.971	8.332	9.73	11.155	12.602	14.065	15.541	17.027	18.521	20.021	21.527	23.036	1.929	4.1	4.63	6.101	7.15	8.477	9.705	11.019	12.315	13.64	14.965	16.301	17.641	18.985	20.331	2.918	4.25	5.349	6.62	7.917	9.258	10.627	12.017	13.424	14.844	16.273	17.71	19.153	20.6	22.051	-999.0	70.508	5.377	1.391	1.935	0.0	1.0	1.0	0.0	0.0	0.0	0.0	0.0	0.0	1.0	0.0	1.0	1.0	1.0	0.0	1.0	1.0	-3.36	-3.52	-3.55	0.0	0.0	0.0	6.0	5.0	1.0	3.0	0.0	2.0	0.0	0.0	0.0	0.0	0.0	0.0	0.0	0.0	0.0	0.0	0.0	0.0	0.0	0.0	0.0	0.0	0.0	0.0	0.0	0.0	0.0	0.0	0.0	.0	0.0	0.0	0.0	0.0	0.0	0.0	0.0	0.0	0.0	0.0	0.0	0.0	0.0	0.0	0.0	0.0	0.0	0.0	0.0	0.0	0.0	0.0	0.0	0.0	1.0	0.0	0.0	0.0	0.0	0.0	0.0	0.0	0.0	0.0	0.0	0.0	0.0	0.0	0.0	0.0	0.0	0.0	0.0	0.0	0.0	0.0	0.0	0.0	0.0	0.0	0.0	0.0	0.0	0.0	0.0	0.0	0.0	0.0	0.0	0.0	0.0	0.0	0.0	0.0	0.0	0.0	0.0	0.0	0.0	0.0	0.0	0.0	0.0	0.0	0.0	0.0	0.0	0.0	0.0	0.0	0.0	0.0	0.0	0.0	0.0	0.0	0.0	30.17	30.17	18.0	26.0	0.0	127.0	36.0	0.0	0.0	323.0	0.0	0.0	.0	1.0	48.0	384.0	190.0	0.0	0.0	0.0	0.0	0.0	0.0	0.0	1.0	5.0	51.0	444.0	419.0	47.0	0.0	0.0	0.0	0.0	0.0	8.0	0.0	0.0	0.0	0.0	0.0	5.0	5.0	1.0	401.0	458.0	215.0	44.0	0.0	0.0	0.0	7.0	0.0	0.0	0.0	0.0	0.0	0.0	0.0	0.0	0.0	0.0	0.0	11.0	0.0	0.0	0.0	0.0	0.0	36.0	0.0	5.0	5.0	0.0	0.0	0.0	0.0	290.0	0.0	0.0	0.0	0.0	21.0	0.0	0.0	0.0	0.0	0.0	32.0	32.0	9.0	0.0	0.0	0.0	0.0	0.0	16.0	31.0	387.0	36.0	0.0	0.0	6.0	441.0	0.0	0.0	0.0	0.0	0.0	0.0	0.0	0.0	.0	0.0	0.0	0.0	0.0	0.0	0.0	0.0	0.0	0.0	0.0	0.0	224.0	30.0	0.0	0.0	0.0	0.0	0.0	0.0	0.0	0.0	0.0	0.0	0.0	39.0	0.0	0.0	0.0	0.0	0.0	83.0	0.0	28.0	28.0	0.0	0.0	0.0	0.0	235.0	0.0	0.0	0.0	0.0	0.0	0.0	0.0	27.0	27.0	11.0	0.0	0.0	0.0	0.0	0.0	0.0	0.0	0.0	0.0	0.0	0.0	0.0	20.0	26.0	352.0	0.0	0.0	0.0	0.0	0.0	0.0	0.0	0.0	0.0	0.0	0.0	0.0	216.0	0.0	0.0	0.0	0.0	0.0	0.0	0.0	0.0	6.0	1.0	0.0	0.0	0.0	0.0	0.0	0.0	0.0	0.0	0.0	0.0	0.0	0.0	.0	28.0	20.0	8.0	0.0	0.0	0.0	0.0	7.0	30.0	40.0	7.0	41.0	34.0	84.0	38.0	9.0	77.0	0.0	30.0	70.0	41.0	32.0	30.0	4.0	39.0	9.0	318.0	314.0	53.0	260.0	75.0	293.0	5.0	0.0	0.0	13.0	19.0	17.0	0.0	92.0	26.0	24.0	0.0	0.0	0.0	0.0	239.0	240.0	212.0	0.0	0.0	0.0	0.0	0.0	0.0	0.0	0.0	0.0	0.0	34.0	32.0	32.0	330.0	290.0	283.0	260.0	145.0	126.0	0.0	0.0	0.0	0.0	0.0	0.0	0.0	0.0	0.0	0.0	0.0	0.0	0.0	0.0	0.0	0.0	0.0	0.0	1.0	3.0	3.0	3.0	3.0	39.0	33.0	35.0	1099.0	1118.0	973.0	342.0	319.0	02.0	302.0	334.0	285.0	317.0	294.0	39.0	31.0	29.0	33.0	0.0	0.0	0.0	0.0	0.0	0.0	0.0	0.0	0.0	0.0	0.0	0.0	0.0	0.0	7.0	4.0	0.0	0.0	0.0	0.0	0.0	0.0	0.0	0.0	0.0	0.0	0.0	0.0	0.0	0.0	0.0	0.0	0.0	0.0	0.0	0.0	3.0	3.0	3.0	3.0	3.0	3.0	3.0	3.0	1.0	1.0	1.0	1.0	0.0	0.0	0.0	0.0	0.0	0.0	0.0	0.0	0.0	0.0	0.0	0.0	0.0	0.0	0.0	0.0	0.0	0.0	0.0	0.0	0.0	0.0	0.0	0.0	0.0	0.0	0.0	0.0	0.0	0.0	0.0	0.0	0.0	0.0	0.0	0.0	0.0	0.0	0.0	0.0	0.0	0.0	.0	0.0	0.0	0.0	0.0	0.0	0.0	0.0	0.0	0.0	0.0	0.0	0.0	0.0	0.0	0.0	0.0	0.0	0.0	0.0	0.0	0.0	0.0	0.0	0.0	0.0	0.0	0.0	0.0	0.0	0.0	0.0	0.0	0.0	0.0	0.0	0.0	0.0	0.0	0.0	0.0	0.0	0.0	0.0	0.0	0.0	0.0	0.0	0.0	0.0	0.0	0.0	0.0	0.0	0.0	0.0	0.0	0.0	0.0	0.0	0.0	0.0	0.0	0.0	0.0	0.0	0.0	0.0	0.0	0.0	0.0	0.0	0.0	0.0	0.0	0.0	0.0	0.0	0.0	0.0	0.0	0.0	4.0	6.0	9.0	0.0	30.0	8.0	12.0	0.0	0.0	0.0	0.0	74.0	70.0	111.0	0.0	0.0	0.0	0.0	.0	0.0	0.0	0.0	0.0	0.0	10.0	16.0	16.0	105.0	84.0	79.0	124.0	37.0	63.0	0.0	0.0	0.0	0.0	0.0	0.0	0.0	0.0	0.0	0.0	0.0	0.0	0.0	0.0	0.0	0.0	0.0	0.0	0.0	2.0	2.0	2.0	1.0	9.0	18.0	16.0	334.0	301.0	510.0	90.0	84.0	142.0	142.0	72.0	134.0	79.0	125.0	6.0	16.0	18.0	14.0	0.0	0.0	0.0	0.0	0.0	0.0	0.0	0.0	0.0	0.0	0.0	0.0	0.0	0.0	1.0	3.0	0.0	0.0	0.0	0.0	0.0	0.0	0.0	0.0	0.0	0.0	0.0	0.0	0.0	0.0	0.0	0.0	0.0	0.0	0.0	0.0	2.0	2.0	2.0	1.0	2.0	2.0	2.0	1.0	.0	0.0	0.0	0.0	1.0	0.0	1.0	0.0	0.0	3.0	2.0	0.0	0.0	0.0	0.0	9.0	13.0	0.0	0.0	0.0	0.0	0.0	0.0	0.0	0.0	0.0	4.0	0.0	0.0	14.0	10.0	22.0	0.0	7.0	0.0	0.0	0.0	0.0	0.0	0.0	0.0	0.0	0.0	0.0	0.0	0.0	0.0	0.0	0.0	0.0	0.0	0.0	1.0	3.0	0.0	0.0	48.0	64.0	0.0	11.0	41.0	0.0	0.0	13.0	0.0	23.0	0.0	2.0	0.0	0.0	0.0	0.0	0.0	0.0	0.0	0.0	0.0	0.0	0.0	0.0	0.0	0.0	0.0	0.0	0.0	0.0	0.0	0.0	0.0	0.0	0.0	0.0	0.0	0.0	0.0	0.0	0.0	0.0	0.0	0.0	.0	0.0	0.0	1.0	0.0	0.0	1.0	0.0	0.0	0.0	0.0	0.0	0.0	0.0	0.0	0.0	0.0	0.0	0.0	0.0	0.0	0.0	0.0	0.0	0.0	0.0	0.0	0.0	0.0	0.0	0.0	0.0	0.0	0.0	0.0	0.0	0.0	0.0	0.0	0.0	0.0	0.0	0.0	0.0	0.0	0.0	0.0	0.0	0.0	0.0	0.0	0.0	0.0	0.0	0.0	0.0	0.0	0.0	0.0	0.0	0.0	0.0	0.0	0.0	0.0	0.0	0.0	0.0	0.0	0.0	0.0	0.0	0.0	0.0	0.0	0.0	0.0	0.0	0.0	0.0	0.0	0.0	0.0	0.0	0.0	0.0	0.0	0.0	0.0	0.0	0.0	0.0	0.0	0.0	0.0	0.0	0.0	0.0	0.0	0.0	.0	0.0	0.0	0.0	0.0	0.0	0.0	0.0	0.0	0.0	0.0	0.0	0.0	0.0	0.0	0.0	0.0	0.0	0.0	0.0	0.0	0.0	0.0	0.0	0.0	0.0	0.0	0.0	0.0	0.0	0.0	0.0	0.0	0.0	0.0	0.0	0.0	0.0	0.0	0.0	0.0	0.0	0.0	0.0	0.0	0.0	0.0	0.0	0.0	0.0	0.0	0.0	0.0	0.0	0.0	0.0	0.0	0.0	0.0	0.0	0.0	0.0	0.0	0.0	0.0	0.0	0.0	0.0	0.0	0.0	0.0	0.0	0.0	0.0	0.0	0.0	0.0	0.0	0.0	0.0	0.0	0.0	0.0	0.0	0.0	0.0	0.0	0.0	0.0	0.0	0.0	0.0	0.0	0.0	0.0	0.0	0.0	0.0	0.0	0.0	.0	0.0	0.0	0.0	0.0	0.0	0.0	0.0	0.0	0.0	0.0	0.0	0.0	0.0	0.0	0.0	0.0	0.0	0.0	0.0	0.0	0.0	0.0	0.0	0.0	0.0	0.0	0.0	0.0	0.0	0.0	0.0	0.0	0.0	0.0	0.0	0.0	0.0	0.0	0.0	0.0	0.0	0.0	0.0	0.0	0.0	0.0	0.0	0.0	0.0	0.0	0.0	0.0	0.0	0.0	0.0	0.0	0.0	0.0	0.0	0.0	0.0	0.0	0.0	0.0	0.0	0.0	0.0	0.0	0.0	0.0	0.0	0.0	0.0	0.0	0.0	0.0	0.0	0.0	0.0	0.0	0.0	0.0	0.0	0.0	0.0	0.0	0.0	0.0	0.0	0.0	0.0	0.0	0.0	0.0	0.0	0.0	0.0	0.0	0.0	.0	0.0	0.0	0.0	0.0	0.0	0.0	0.0	0.0	0.0	0.0	0.0	0.0	0.0	0.0	0.0	0.0	0.0	0.0	0.0	0.0	0.0	0.0	0.0	0.0	0.0	0.0	0.0	0.0	0.0	0.0	0.0	0.0	0.0	0.0	0.0	0.0	0.0	0.0	0.0	0.0	0.0	0.0	0.0	0.0	0.0	0.0	0.0	0.0	0.0	0.0	0.0	0.0	0.0	0.0	0.0	0.0	0.0	0.0	0.0	0.0	0.0	0.0	0.0	0.0	0.0	0.0	0.0	0.0	0.0	0.0	0.0	0.0	0.0	0.0	0.0	0.0	0.0	0.0	0.0	0.0	0.0	0.0	0.0	0.0	0.0	0.0	0.0	0.0	0.0	0.0	0.0	0.0	0.0	0.0	0.0	0.0	0.0	0.0	0.0	.0	0.0	0.0	0.0	0.0	0.0	0.0	0.0	0.0	0.0	0.0	0.0	0.0	0.0	0.0	0.0	0.0	0.0	0.0	0.0	0.0	0.0	0.0	0.0	9.66332	5	999	999	999	999	999	999	999	999	999	999	999	999	0.88537	1	999	999	999	999	12.35297	1	999	999	999	999	999	999	999	999	999	999	1.70964	3	999	999	999	999	7.63	4	999	999	999	999	999	999	999	999	999	999	999	999	999	999	999	999	999	999	999	999	999	999	999	999	999	999	999	999	999	999	999	999	5.42537	3	999	999	999	999	999	999	999	999	12.35297	1	999	999	999	999	999	999	999	999	999	999	999	999	999	999	999	999	999	999	999	999	999	999	999	999	999	999	999	999	999	999	999	999	999	999	999	999	999	999	999	999	5.42537	3	999	999	999	999	1.70964	3	999	999	999	999	999	999	999	999	999	999	999	999	3.56713	2	999	999	999	999	9.66332	5	999	999	999	999	999	999	999	999	999	999	999	999	999	999	999	999	0.88537	1	999	999	999	999	999	999	999	999	12.35297	1	999	999	999	999	999	999	999	999	999	999	999	999	999	999	1.70964	3	999	999	999	999	999	999	999	999	7.63	4	999	999	999	999	999	999	999	999	999	999	999	999	999	999	999	999	999	999	999	999	999	999	999	999	999	999	999	999	999	999	999	999	999	999	999	999	999	999	3.74019	2	1.68519	1	999	999	999	999	999	999	999	999	999	999	1.66334	1	999	999	999	999	999	999	999	999	6.09088	3	999	999	999	999	999	999	999	999	999	999	999	999	999	999	999	999	999	999	999	999	999	999	999	999	999	999	999	999	999	999	999	999	999	999	999	999	999	999	999	999	999	999	999	999	999	999	999	999	999	999	999	999	999	999	999	999	999	999	999	999	999	999	999	999	999	999	0.5775	1	999	999	999	999	999	999	999	999	999	999	999	999	999	999	999	999	999	999	999	999	999	999	999	999	999	999	999	999	999	999	999	999	999	999	999	999	1.4612	1	999	999	4.19917	3	999	999	999	999	999	999	999	999	999	999	999	999	999	999	999	999	999	999	999	999	999	999	999	999	999	999	999	999	999	999	999	999	999	999	999	999	999	999	999	999	999	999	999	999	999	999	999	999	999	999	999	999	999	999	999	999	999	999	999	999	2.10648	1	999	999	999	999	999	999	999	999	999	999	999	999	999	999	999	999	999	999	999	999	999	999	999	999	999	999	999	999	999	999	999	999	999	999	.92472	1	999	999	8.23644	1	999	999	999	999	999	999	999	999	999	999	999	999	999	999	999	999	999	999	8.11527	4	3.125	2	999	999	999	999	999	999	999	999	999	999	999	999	999	999	999	999	999	999	999	999	999	999	999	999	999	999	999	999	999	999	999	999	999	999
3806	7	9.17	174.16	13.33	19.63	13.65	38.33	0.7	1.03	0.72	2.95	19.0	13.0	20.0	14.0	9.0	3.0	0.0	6.0	6.0	10.0	0.0	3.0	0.0	0.0	0.0	0.0	0.0	0.0	0.0	0.0	0.0	0.0	0.0	0.0	0.0	2.0	3.0	0.0	0.0	0.0	2.0	0.0	0.0	0.0	1.0	80.711	27.227	1.433	68.0	81.0	9.422	6.198	5.681	0.725	0.443	0.284	6.65	3.787	2.762	0.512	0.27	0.138	10.0	1.42	2.239	6.139	3.393	3.681	1325.936	174.63	1.549	7.898	2.645	1.101	117.0	0.667	4.385	0.663	24.0	120.0	17.0	2.428	96.799	888.0	0.592	0.364	0.201	0.104	45.851	1.421	19.295	222.0	207.0	1978.0	3548.0	38.922	45.366	1.607	0.811	16.0	2.769	33.231	948.0	2.123	14.0	4.234	5.094	5.984	6.862	7.753	8.636	9.526	10.41	11.3	13.0	28.0	0.0	108.0	0.0	514.0	0.0	2716.0	0.0	15138.0	2.5	2.0	1.438	0.898	0.188	0.0	0.0	0.0	0.0	0.0	0.179	0.1	0.068	0.056	0.027	0.0	0.0	0.0	0.0	0.0	0.43	2.772	3.135	3.218	3.033	2.356	0.0	0.0	0.0	2.605	2.894	2.868	2.474	1.621	0.0	0.0	0.0	2.771	3.134	3.217	3.03	2.352	0.0	0.0	0.0	2.593	2.875	2.839	2.425	1.564	0.0	0.0	0.0	0.021	-0.09	-0.257	-0.242	0.61	0.0	0.0	0.0	0.021	-0.09	-0.257	-0.242	0.61	0.0	0.0	0.0	0.021	-0.09	-0.257	-0.242	0.61	0.0	.0	0.0	0.021	-0.09	-0.257	-0.242	0.61	0.0	0.0	0.0	0.557	0.78	1.114	1.463	1.114	0.0	0.0	0.0	0.557	0.78	1.114	1.463	1.114	0.0	0.0	0.0	0.557	0.78	1.114	1.463	1.114	0.0	0.0	0.0	0.557	0.78	1.114	1.463	1.114	0.0	0.0	0.0	-999.0	-999.0	-999.0	-999.0	0.276	0.981	3.582	3.649	4.223	4.503	4.57	4.467	4.221	3.854	3.383	2.827	2.211	1.576	0.987	0.524	0.235	0.092	0.033	0.011	0.0030	0.0010	0.0	3.313	4.044	4.451	4.617	4.59	4.404	4.084	3.649	3.119	2.515	1.871	1.24	0.705	0.336	0.137	0.05	0.017	0.0050	0.0020	0.0	621.523	65.423	186.997	1.993	4.253	23.647	3.79	0.447	0.825	0.987	0.259	.0	0.505	4.529	2.801	0.032	0.615	0.38	0.191	0.224	0.466	0.541	0.519	0.088	3.174	2.489	0.0060	0.56	0.439	0.191	0.191	0.191	0.344	0.289	0.0020	3.637	2.104	0.016	0.632	0.365	0.191	0.191	0.317	0.348	0.291	0.016	4.346	2.961	0.03	0.592	0.404	0.191	0.191	0.317	0.505	0.586	0.07	3.825	2.104	0.019	0.643	0.354	0.224	0.191	0.258	0.384	0.289	0.024	3.645	2.42	0.0020	0.601	0.399	0.213	0.213	0.213	0.629	0.178	0.0	7.362	5.669	5.757	7.338	5.948	6.067	12.92	7.935	7.742	13.09	8.159	8.833	0.271	0.191	0.213	0.494	0.498	0.496	0.494	0.495	0.499	0.383	0.212	0.218	0.387	0.232	0.269	20.683	13.653	13.621	20.814	14.257	4.919	31.841	0.662	3.598	10.349	3.0	1.39	1.397	1.145	0.303	0.095	0.0	0.0	0.0	11.658	1.196	0.331	0.281	0.5	0.761	0.98	0.821	0.229	0.0	9.0	1.627	0.954	0.757	0.338	0.302	0.0090	0.0	0.0	0.0	6.347	0.234	0.117	0.13	0.194	0.295	0.262	0.045	0.0020	0.0	2.322	0.946	0.819	0.628	0.259	0.07	0.013	0.0	0.0	0.0	4.525	0.168	0.11	0.124	0.168	0.22	0.223	0.121	0.02	0.0	2.139	3.213	1.46	1.471	1.257	0.454	0.111	0.0	0.0	0.0	12.719	1.154	0.384	0.288	0.534	0.821	1.085	0.833	0.203	0.0	9.451	1.016	0.849	0.675	0.292	0.064	0.016	0.0	0.0	0.0	4.806	0.221	0.117	0.136	0.184	0.245	.261	0.16	0.033	0.0	2.494	1.689	1.145	1.304	1.178	0.967	0.513	0.112	0.0	13.817	0.44	0.126	0.099	0.135	0.151	0.079	0.063	0.0	0.44	0.88	0.637	0.624	0.609	0.316	0.03	0.0010	0.0	6.193	0.121	0.072	0.053	0.129	0.06	0.0070	0.0	0.0	0.129	0.801	0.589	0.52	0.411	0.255	0.083	0.01	0.0	5.338	0.067	0.038	0.03	0.024	0.023	0.016	0.0060	0.0	0.067	1.853	1.182	1.394	1.316	1.089	0.518	0.099	0.0	14.901	0.55	0.119	0.093	0.128	0.188	0.081	0.056	0.0	0.55	0.84	0.629	0.554	0.439	0.289	0.11	0.016	0.0	5.753	0.076	0.048	0.038	0.03	0.026	0.02	0.0090	0.0	0.076	3.322	-0.202	0.429	20.0	0.0	.0	0.0	0.0	1.0	11.0	8.959	1.814	1.992	0.334	29.0	5.0	21.0	0.242	12.523	6.369	22.613	147.2	9.475	1.083	465.0	26.233	618.0	2890.0	5.13	29.621	1397.0	159.333	159.349	188.227	159.415	194.139	2.835	2.835	2.503	2.834	2.446	4.814	4.061	3.191	0.178	0.116	0.078	1.94	1.329	0.843	0.072	0.038	0.021	9.422	6.198	5.681	4.814	4.061	3.191	2.407	82.224	48.106	57.0	4.675	0.773	3.601	2.283	1.495	18.91	0.442	0.614	1.474	1.433	27.227	0.337	2.815	0.305	2.966	56.346	0.698	1.282	0.631	3.577	67.956	0.842	0.671	0.761	3.932	74.711	0.926	0.316	0.837	4.143	78.711	0.975	0.105	0.881	4.248	80.711	1.0	0.0	0.904	3.555	25.036	25.039	9.925	25.049	30.971	0.75	0.748	-2.862	0.74	-3.601	49.322	49.329	62.711	49.359	65.544	3.365	0.259	13.439	1.034	3.565	0.274	13.548	1.042	3.574	0.275	13.536	1.041	3.574	0.275	13.536	1.041	3.543	0.273	13.565	1.043	3.574	0.275	13.536	1.041	3.536	0.272	13.569	1.044	27.0	35.0	41.0	33.0	30.0	25.0	22.0	10.0	4.245	4.774	5.271	5.332	5.533	5.618	5.781	5.476	65.146	26.199	13.479	0.0	0.0	0.0	49.848	0.0	0.0	0.0	43.07	0.0	0.0	0.0	0.0	0.0	0.0	0.0	0.0	0.0	0.0	14.0	0.0	0.0	0.0	0.0	0.0	0.0	0.0	0.0	0.0	0.0	0.0	0.0	0.0	0.0	0.0	0.0	0.0	0.0	0.0	0.0	0.0	.0	0.0	0.0	0.0	0.0	0.0	3.941	3.375	3.043	2.617	2.556	1.999	1.704	0.955	1.984	1.56	1.073	0.885	0.699	0.469	0.257	0.155	3.905	3.336	2.883	2.564	2.397	1.682	1.365	0.951	2.006	1.558	1.178	0.892	0.837	0.493	0.197	0.057	3.967	3.441	3.071	2.7	2.661	2.137	1.904	1.457	1.927	1.418	0.951	0.671	0.518	0.0	0.0	0.0	3.905	3.34	2.879	2.572	2.391	1.677	1.368	1.0	2.004	1.549	1.183	0.897	0.817	0.464	0.182	0.0	-999.0	-999.0	-999.0	-999.0	-999.0	-999.0	-999.0	1.408	2.187	58.941	19.684	25.5	16.673	8.498	2.374	1.0	1.28	39.579	0.0	0.0	0.0	0.0	0.0	0.0	0.0	0.0	13.77	0.0	0.0	0.0	.0	0.0	0.0	0.0	0.0	0.0	0.0	0.0	0.0	0.0	0.0	0.0	0.0	0.0	0.0	0.0	0.0	0.0	0.0	0.0	0.0	0.0	0.0	0.0	3.553	5.875	2.534	15.267	2.412	7.523	4.429	3.261	7.055	1.323	5.747	1.18	0.149	0.0050	0.0	0.0	0.0	0.0	0.0	0.0	0.0	0.0	0.0	0.0	0.0	0.0	0.0	0.0	0.0	0.0	0.348	5.916	0.213	12.732	1.062	4.09	2.235	0.401	5.585	0.126	1.878	0.033	0.0010	0.0	0.0	0.0	0.0	0.0	0.0	0.0	0.0	0.0	0.0	0.0	0.0	0.0	0.0	0.0	0.0	0.0	0.935	5.815	0.757	10.905	1.143	2.84	1.715	0.694	3.672	0.386	1.252	0.12	0.013	0.0	0.0	0.0	.0	0.0	0.0	0.0	0.0	0.0	0.0	0.0	0.0	0.0	0.0	0.0	0.0	0.0	3.63	5.916	2.386	16.416	2.311	8.152	4.716	3.736	8.064	1.258	6.569	1.131	0.132	0.0050	0.0	0.0	0.0	0.0	0.0	0.0	0.0	0.0	0.0	0.0	0.0	0.0	0.0	0.0	0.0	0.0	1.168	5.808	0.965	10.957	1.227	3.07	1.872	0.823	3.632	0.491	1.48	0.178	0.022	0.0010	0.0	0.0	0.0	0.0	0.0	0.0	0.0	0.0	0.0	0.0	0.0	0.0	0.0	0.0	0.0	0.0	12.943	0.727	0.859	0.0	0.0	0.0	0.0	0.0	0.0	0.0	0.0	0.0	0.0	0.0	0.0	0.0	0.0	0.0	0.0	0.0	0.0	0.0	0.0	0.0	0.0	0.0	.0	0.0	0.0	0.0	1.0	3.0	0.0	0.0	0.0	0.0	0.0	0.0	0.0	0.0	0.0	0.0	0.0	0.0	0.0	0.0	0.0	2.0	0.0	0.0	0.0	0.0	0.0	0.0	0.0	3.0	2.0	1.0	0.0	0.0	0.0	0.0	0.0	0.0	0.0	0.0	0.0	0.0	0.0	0.0	2.0	0.0	0.0	0.0	0.0	0.0	0.0	5.0	0.0	0.0	1.0	0.0	0.0	0.0	0.0	0.0	0.0	1.0	2.0	0.0	0.0	0.0	0.0	0.0	0.0	0.0	0.0	0.0	0.0	0.0	0.0	0.0	0.0	0.0	0.0	0.0	0.0	0.0	0.0	0.0	0.0	0.0	0.0	0.0	0.0	0.0	0.0	0.0	0.0	0.0	0.0	0.0	0.0	0.0	0.0	0.0	.0	0.0	0.0	0.0	0.0	0.0	0.0	0.0	0.0	0.0	0.0	0.0	1.885	-999.0	-999.0	3.366	39.337	43.047	82.036	3.164	28.266	48.688	76.507	0.2	58.872	85.778	143.461	0.222	29.022	52.412	80.914	36.4	14.0	20.0	3.045	3.624	8.552	6.862	4.552	3.704	3.498	2.923	2.744	2.104	1.113	0.876	0.401	-0.016	-0.102	-0.489	-0.5	-0.808	0.0	3.674	3.336	2.691	1.847	1.336	1.083	0.404	-0.111	-0.65	-0.995	-1.303	-1.653	-2.0	-2.0	0.0	4.199	3.354	3.06	2.436	2.243	1.293	0.72	0.424	0.094	-0.38	-0.521	-0.721	-1.0	-1.0	0.0	0.0	3.714	3.434	5.342	5.861	7.296	8.181	9.438	10.483	11.675	12.787	13.957	15.096	16.259	17.41	3.045	4.27	.502	6.825	8.186	9.579	10.996	12.434	13.887	15.353	16.829	18.313	19.803	21.299	22.798	1.896	3.975	4.535	6.038	7.065	8.394	9.578	10.859	12.099	13.372	14.634	15.908	17.181	18.459	19.738	2.721	4.017	5.119	6.383	7.67	8.995	10.344	11.713	13.096	14.491	15.894	17.305	18.721	20.141	21.564	-999.0	48.028	3.553	1.49	2.221	0.0	0.0	0.0	0.0	0.0	0.0	0.0	0.0	0.0	0.0	0.0	0.0	0.0	0.0	0.0	1.0	0.0	-2.99	-3.11	-3.11	0.0	0.0	0.0	6.0	3.0	3.0	4.0	0.0	2.0	0.0	0.0	0.0	0.0	0.0	0.0	0.0	0.0	0.0	0.0	0.0	0.0	0.0	0.0	0.0	0.0	0.0	0.0	0.0	0.0	0.0	0.0	0.0	.0	0.0	0.0	0.0	0.0	0.0	0.0	0.0	0.0	0.0	0.0	0.0	0.0	2.0	0.0	0.0	0.0	0.0	0.0	0.0	0.0	0.0	0.0	0.0	0.0	0.0	0.0	0.0	0.0	0.0	0.0	0.0	0.0	0.0	0.0	0.0	0.0	0.0	0.0	0.0	1.0	0.0	0.0	0.0	0.0	0.0	0.0	0.0	0.0	0.0	0.0	0.0	0.0	0.0	0.0	0.0	0.0	0.0	0.0	0.0	0.0	0.0	0.0	0.0	0.0	0.0	0.0	0.0	0.0	0.0	0.0	0.0	0.0	0.0	0.0	0.0	0.0	0.0	0.0	0.0	0.0	0.0	0.0	0.0	0.0	0.0	0.0	0.0	54.37	54.37	14.0	20.0	0.0	71.0	27.0	0.0	0.0	171.0	0.0	0.0	.0	0.0	35.0	187.0	93.0	0.0	0.0	0.0	0.0	0.0	0.0	0.0	2.0	0.0	41.0	192.0	177.0	33.0	0.0	0.0	0.0	0.0	0.0	0.0	0.0	0.0	0.0	0.0	0.0	0.0	0.0	7.0	183.0	165.0	74.0	30.0	0.0	0.0	0.0	0.0	0.0	0.0	0.0	0.0	0.0	0.0	0.0	0.0	0.0	0.0	0.0	9.0	0.0	0.0	0.0	0.0	0.0	0.0	0.0	0.0	0.0	5.0	3.0	1.0	0.0	108.0	0.0	0.0	0.0	0.0	0.0	0.0	0.0	0.0	0.0	0.0	0.0	0.0	24.0	0.0	0.0	0.0	0.0	0.0	7.0	0.0	144.0	25.0	0.0	0.0	0.0	119.0	0.0	0.0	0.0	0.0	0.0	0.0	0.0	0.0	.0	0.0	3.0	2.0	0.0	0.0	0.0	0.0	0.0	0.0	0.0	0.0	65.0	0.0	0.0	0.0	0.0	0.0	0.0	0.0	0.0	0.0	0.0	0.0	0.0	9.0	0.0	0.0	0.0	0.0	0.0	0.0	0.0	0.0	0.0	10.0	8.0	4.0	0.0	77.0	0.0	0.0	0.0	0.0	0.0	0.0	0.0	0.0	0.0	17.0	0.0	0.0	0.0	0.0	0.0	0.0	0.0	0.0	0.0	0.0	0.0	0.0	5.0	0.0	92.0	0.0	0.0	0.0	0.0	0.0	0.0	0.0	0.0	0.0	0.0	0.0	0.0	41.0	0.0	0.0	0.0	0.0	0.0	0.0	0.0	0.0	0.0	0.0	1.0	0.0	0.0	0.0	0.0	0.0	0.0	0.0	0.0	0.0	0.0	0.0	.0	22.0	10.0	1.0	0.0	0.0	0.0	0.0	5.0	20.0	25.0	4.0	26.0	26.0	56.0	21.0	4.0	32.0	0.0	12.0	38.0	20.0	20.0	15.0	3.0	23.0	4.0	106.0	100.0	15.0	79.0	23.0	77.0	2.0	0.0	0.0	12.0	17.0	20.0	0.0	62.0	22.0	27.0	0.0	0.0	0.0	0.0	150.0	142.0	171.0	0.0	0.0	0.0	0.0	0.0	0.0	0.0	0.0	0.0	0.0	28.0	35.0	35.0	140.0	162.0	152.0	187.0	76.0	93.0	0.0	0.0	0.0	0.0	0.0	0.0	0.0	0.0	0.0	0.0	0.0	0.0	0.0	0.0	0.0	0.0	0.0	0.0	2.0	0.0	0.0	0.0	0.0	32.0	41.0	41.0	406.0	382.0	470.0	165.0	148.0	92.0	192.0	142.0	177.0	141.0	177.0	25.0	33.0	33.0	33.0	0.0	0.0	0.0	0.0	0.0	0.0	0.0	0.0	0.0	0.0	0.0	0.0	0.0	0.0	0.0	0.0	0.0	0.0	0.0	0.0	0.0	0.0	0.0	0.0	0.0	0.0	0.0	0.0	0.0	0.0	0.0	0.0	0.0	0.0	0.0	0.0	0.0	0.0	0.0	0.0	0.0	0.0	0.0	0.0	7.0	7.0	7.0	7.0	4.0	0.0	0.0	0.0	0.0	0.0	0.0	0.0	0.0	0.0	0.0	0.0	0.0	0.0	0.0	0.0	0.0	0.0	0.0	0.0	0.0	0.0	0.0	0.0	0.0	0.0	0.0	0.0	0.0	0.0	0.0	0.0	0.0	0.0	0.0	0.0	0.0	0.0	0.0	0.0	0.0	0.0	.0	0.0	0.0	0.0	0.0	0.0	0.0	0.0	0.0	0.0	0.0	0.0	0.0	0.0	0.0	0.0	0.0	0.0	0.0	0.0	0.0	0.0	0.0	0.0	0.0	0.0	0.0	0.0	0.0	0.0	0.0	0.0	0.0	0.0	0.0	0.0	0.0	0.0	0.0	0.0	0.0	0.0	0.0	0.0	0.0	0.0	0.0	0.0	0.0	0.0	0.0	0.0	0.0	0.0	0.0	0.0	0.0	0.0	0.0	0.0	0.0	0.0	0.0	0.0	0.0	0.0	0.0	0.0	0.0	0.0	0.0	0.0	0.0	0.0	0.0	0.0	0.0	0.0	0.0	0.0	0.0	0.0	0.0	0.0	0.0	0.0	0.0	0.0	0.0	0.0	0.0	0.0	0.0	0.0	0.0	0.0	0.0	0.0	0.0	0.0	.0	0.0	0.0	0.0	0.0	0.0	0.0	0.0	0.0	0.0	0.0	0.0	0.0	0.0	0.0	0.0	0.0	0.0	0.0	0.0	0.0	0.0	0.0	0.0	0.0	0.0	0.0	0.0	0.0	0.0	0.0	0.0	0.0	0.0	0.0	0.0	0.0	0.0	0.0	0.0	0.0	0.0	0.0	0.0	0.0	0.0	0.0	0.0	0.0	0.0	0.0	0.0	0.0	0.0	0.0	0.0	0.0	0.0	0.0	0.0	0.0	0.0	0.0	0.0	0.0	0.0	0.0	0.0	0.0	0.0	0.0	0.0	0.0	0.0	0.0	0.0	0.0	0.0	0.0	0.0	0.0	0.0	0.0	0.0	0.0	0.0	0.0	0.0	0.0	0.0	0.0	0.0	0.0	0.0	0.0	0.0	0.0	0.0	0.0	0.0	.0	0.0	0.0	0.0	0.0	1.0	3.0	0.0	0.0	8.0	4.0	0.0	0.0	0.0	0.0	21.0	28.0	0.0	0.0	0.0	0.0	0.0	0.0	0.0	0.0	0.0	7.0	0.0	0.0	20.0	24.0	35.0	0.0	16.0	0.0	0.0	0.0	0.0	0.0	0.0	0.0	0.0	0.0	0.0	0.0	0.0	0.0	0.0	0.0	0.0	0.0	0.0	0.0	9.0	0.0	0.0	63.0	88.0	0.0	26.0	43.0	0.0	0.0	34.0	0.0	36.0	0.0	7.0	0.0	0.0	0.0	0.0	0.0	0.0	0.0	0.0	0.0	0.0	0.0	0.0	0.0	0.0	0.0	0.0	0.0	0.0	0.0	0.0	0.0	0.0	0.0	0.0	0.0	0.0	0.0	0.0	0.0	0.0	0.0	0.0	.0	0.0	0.0	0.0	0.0	0.0	0.0	0.0	0.0	0.0	3.0	0.0	0.0	0.0	0.0	0.0	0.0	0.0	0.0	0.0	0.0	0.0	0.0	0.0	0.0	0.0	0.0	0.0	0.0	0.0	0.0	0.0	0.0	0.0	0.0	0.0	0.0	0.0	0.0	0.0	0.0	0.0	0.0	0.0	0.0	0.0	0.0	0.0	0.0	0.0	0.0	0.0	0.0	0.0	0.0	0.0	0.0	0.0	0.0	0.0	0.0	0.0	0.0	0.0	0.0	0.0	0.0	0.0	0.0	0.0	0.0	0.0	0.0	0.0	0.0	0.0	0.0	0.0	0.0	0.0	0.0	0.0	0.0	0.0	0.0	0.0	0.0	0.0	0.0	0.0	0.0	0.0	0.0	0.0	0.0	0.0	0.0	0.0	0.0	0.0	.0	0.0	0.0	0.0	0.0	0.0	0.0	0.0	0.0	0.0	0.0	0.0	0.0	0.0	0.0	0.0	0.0	0.0	0.0	0.0	0.0	0.0	0.0	0.0	0.0	0.0	0.0	0.0	0.0	0.0	0.0	0.0	0.0	0.0	0.0	0.0	0.0	0.0	0.0	0.0	0.0	0.0	0.0	0.0	0.0	0.0	0.0	0.0	0.0	0.0	0.0	0.0	0.0	0.0	0.0	0.0	0.0	0.0	0.0	0.0	0.0	0.0	0.0	0.0	0.0	0.0	0.0	0.0	0.0	0.0	0.0	0.0	0.0	0.0	0.0	0.0	0.0	0.0	0.0	0.0	0.0	0.0	0.0	0.0	0.0	0.0	0.0	0.0	0.0	0.0	0.0	0.0	0.0	0.0	0.0	0.0	0.0	0.0	0.0	0.0	.0	0.0	0.0	0.0	0.0	0.0	0.0	0.0	0.0	0.0	0.0	0.0	0.0	0.0	0.0	0.0	0.0	0.0	0.0	0.0	0.0	0.0	0.0	0.0	0.0	0.0	0.0	0.0	0.0	0.0	0.0	0.0	0.0	0.0	0.0	0.0	0.0	0.0	0.0	0.0	0.0	0.0	0.0	0.0	0.0	0.0	0.0	0.0	0.0	0.0	0.0	0.0	0.0	0.0	0.0	0.0	0.0	0.0	0.0	0.0	0.0	0.0	0.0	0.0	0.0	0.0	0.0	0.0	0.0	0.0	0.0	0.0	0.0	0.0	0.0	0.0	0.0	0.0	0.0	0.0	0.0	0.0	0.0	0.0	0.0	0.0	0.0	0.0	0.0	0.0	0.0	0.0	0.0	0.0	0.0	0.0	0.0	0.0	0.0	0.0	.0	0.0	0.0	0.0	0.0	0.0	0.0	0.0	0.0	0.0	0.0	0.0	0.0	0.0	0.0	0.0	0.0	0.0	0.0	0.0	0.0	0.0	0.0	0.0	0.0	0.0	0.0	0.0	0.0	0.0	0.0	0.0	0.0	0.0	0.0	0.0	0.0	0.0	0.0	0.0	0.0	0.0	0.0	0.0	0.0	0.0	0.0	0.0	0.0	0.0	0.0	0.0	0.0	0.0	0.0	0.0	0.0	0.0	0.0	0.0	0.0	0.0	0.0	0.0	0.0	0.0	0.0	0.0	0.0	0.0	0.0	0.0	0.0	0.0	0.0	0.0	0.0	0.0	0.0	0.0	0.0	0.0	0.0	0.0	0.0	0.0	0.0	0.0	0.0	0.0	0.0	0.0	0.0	0.0	0.0	0.0	0.0	0.0	0.0	0.0	.0	0.0	0.0	0.0	0.0	0.0	0.0	0.0	0.0	0.0	0.0	0.0	0.0	0.0	0.0	0.0	0.0	0.0	0.0	0.0	0.0	0.0	0.0	0.0	4.4588	3	999	999	999	999	999	999	999	999	999	999	999	999	0.23861	3	999	999	999	999	22.48602	2	999	999	999	999	999	999	2.38343	2	999	999	-0.57111	2	999	999	999	999	999	999	999	999	999	999	999	999	999	999	999	999	9.33759	1	999	999	999	999	999	999	999	999	999	999	999	999	999	999	999	999	999	999	999	999	999	999	999	999	999	999	999	999	999	999	999	999	999	999	22.48602	2	999	999	999	999	999	999	999	999	999	999	999	999	999	999	999	999	999	999	999	999	9.33759	1	999	999	999	999	999	999	999	999	999	999	999	999	999	999	999	999	2.38343	2	999	999	-0.57111	2	999	999	999	999	999	999	999	999	999	999	999	999	999	999	999	999	999	999	4.4588	3	999	999	999	999	999	999	999	999	999	999	999	999	999	999	999	999	0.23861	3	999	999	999	999	999	999	999	999	22.48602	2	999	999	999	999	999	999	999	999	999	999	2.38343	2	999	999	-0.57111	2	999	999	999	999	999	999	999	999	999	999	999	999	999	999	999	999	999	999	999	999	999	999	9.33759	1	999	999	999	999	999	999	999	999	999	999	999	999	999	999	999	999	999	999	999	999	999	999	999	999	999	999	999	999	999	999	999	999	999	999	999	999	999	999	999	999	999	999	999	999	999	999	999	999	999	999	999	999	999	999	999	999	999	999	999	999	999	999	999	999	999	999	999	999	1.97176	2	999	999	999	999	999	999	999	999	999	999	999	999	999	999	999	999	999	999	999	999	999	999	999	999	999	999	999	999	999	999	999	999	999	999	999	999	999	999	999	999	999	999	0.90741	2	999	999	999	999	999	999	999	999	999	999	999	999	999	999	999	999	999	999	999	999	999	999	999	999	999	999	999	999	999	999	999	999	999	999	999	999	999	999	999	999	999	999	999	999	999	999	999	999	999	999	6.16227	1	999	999	999	999	999	999	999	999	999	999	999	999	999	999	999	999	999	999	999	999	999	999	999	999	999	999	999	999	999	999	999	999	999	999	999	999	999	999	999	999	999	999	999	999	999	999	999	999	999	999	999	999	999	999	999	999	999	999	999	999	999	999	999	999	999	999	999	999	999	999	999	999	999	999	999	999	999	999	999	999	999	999	1.64051	1	999	999	999	999	999	999	999	999	999	999	14.63727	2	999	999	999	999	999	999	999	999	999	999	999	999	999	999	999	999	999	999	3.65435	2	2.42343	2	999	999	999	999	999	999	999	999	999	999	999	999	1.10301	2	999	999	999	999	999	999	999	999	999	999	999	999	999	999	999	999	999	999	999	999
4488	8	9.73	282.24	19.33	30.81	19.54	66.08	0.67	1.06	0.67	3.3	29.0	20.0	30.0	21.0	13.0	1.0	0.0	12.0	9.0	13.0	2.0	2.0	0.0	0.0	3.0	0.0	0.0	0.0	0.0	0.0	3.0	0.0	0.0	0.0	0.0	2.0	2.0	0.0	0.0	0.0	2.0	0.0	0.0	0.0	0.0	140.881	55.492	1.914	102.0	116.0	14.751	9.376	9.284	0.738	0.446	0.309	9.978	5.503	3.908	0.499	0.262	0.13	30.0	2.228	3.099	7.353	3.404	4.299	6088.117	588.79	1.734	14.194	5.414	3.425	304.0	0.8	7.5	1.15	60.0	456.0	42.0	2.37	113.396	3305.0	0.594	0.323	0.161	0.087	71.157	1.47	33.456	408.0	339.0	7754.0	16098.0	60.523	88.004	3.842	0.786	28.0	4.358	82.8	3420.0	1.909	21.0	4.635	5.451	6.33	7.169	8.045	8.893	9.766	10.618	11.489	20.0	42.0	0.0	162.0	0.0	744.0	0.0	3690.0	0.0	19022.0	5.5	2.444	1.625	1.062	0.66	0.386	0.356	0.28	0.047	0.0	0.262	0.081	0.056	0.041	0.029	0.02	0.02	0.019	0.0050	0.0	0.533	3.222	3.686	3.588	3.532	3.399	3.153	3.203	3.116	2.892	3.134	3.094	2.911	2.863	2.752	2.575	2.167	3.205	3.645	3.564	3.507	3.369	3.135	3.167	3.063	2.854	3.086	3.031	2.838	2.811	2.71	2.515	2.039	-0.028	0.479	-0.225	-0.208	-0.049	-0.126	-0.122	-0.9	-0.062	0.375	-0.31	-0.147	0.0080	-0.177	-0.028	-0.928	-0.037	0.436	-0.254	-0.191	-0.047	-0.155	0.116	-0.929	-0.068	0.369	-0.322	-0.146	0.03	-0.173	0.0070	-0.924	0.666	0.476	0.964	0.998	0.916	0.826	1.138	2.413	0.749	0.55	1.084	1.011	0.877	0.955	1.034	2.263	0.692	0.498	1.003	1.011	0.918	0.898	1.129	2.368	0.762	0.563	1.103	1.013	0.858	0.945	0.998	2.245	-999.0	-999.0	-999.0	-999.0	0.824	0.946	11.542	4.469	5.501	6.274	6.85	7.262	7.534	7.683	7.722	7.662	7.513	7.282	6.976	6.6	6.159	5.657	5.099	4.49	3.834	3.142	2.429	4.173	5.253	6.067	6.682	7.134	7.445	7.631	7.706	7.68	7.563	7.361	7.081	6.729	6.309	5.828	5.288	4.694	4.051	3.368	2.657	1941.318	133.884	415.23	5.711	4.577	43.128	5.759	0.446	0.737	0.951	0.519	.993	0.375	10.169	3.197	0.223	0.748	0.235	0.19	0.171	0.261	0.593	0.499	0.169	10.955	2.387	0.265	0.805	0.175	0.171	0.209	0.19	0.685	0.252	0.32	9.082	2.408	0.159	0.78	0.207	0.171	0.19	0.19	0.472	0.278	0.084	10.67	3.181	0.254	0.756	0.226	0.171	0.19	0.19	0.651	0.484	0.245	8.983	2.505	0.149	0.772	0.215	0.171	0.209	0.25	0.463	0.305	0.069	11.972	2.628	0.328	0.802	0.176	0.188	0.219	0.188	0.82	0.301	0.505	13.589	13.608	11.648	14.105	11.638	14.928	35.494	29.69	23.694	37.462	24.215	36.246	0.204	0.189	0.198	0.622	0.708	0.669	0.635	0.658	0.703	0.42	0.419	0.278	0.46	0.279	0.542	56.333	50.234	38.82	60.196	39.199	1.483	78.439	0.907	4.419	7.489	3.0	1.962	2.114	1.654	0.928	0.384	0.3	0.145	0.12	18.639	0.566	0.237	0.396	0.328	0.454	0.485	0.447	0.356	0.502	9.0	3.29	1.491	1.735	0.651	0.319	0.182	0.047	0.012	0.035	12.569	0.896	0.211	0.594	0.176	0.236	0.212	0.117	0.179	0.365	6.282	1.063	1.026	0.875	0.464	0.188	0.085	0.057	0.029	0.019	6.62	0.13	0.107	0.125	0.112	0.13	0.125	0.115	0.126	0.161	2.477	3.983	2.207	2.553	1.75	1.132	0.473	0.334	0.154	0.119	22.059	0.92	0.287	0.622	0.356	0.547	0.585	0.516	0.387	0.585	11.501	1.055	1.032	0.91	0.512	0.197	0.085	0.066	0.036	0.022	6.841	0.116	0.104	0.118	0.118	0.132	.128	0.125	0.135	0.159	2.483	1.8	1.513	1.283	1.224	0.932	0.737	0.604	0.543	18.529	0.168	0.13	0.068	0.06	0.053	0.042	0.044	0.032	0.168	1.332	1.559	0.697	0.603	0.455	0.269	0.296	0.342	11.902	0.266	0.326	0.077	0.071	0.057	0.02	0.034	0.041	0.326	0.907	0.65	0.499	0.386	0.3	0.252	0.218	0.173	6.994	0.069	0.031	0.025	0.019	0.019	0.017	0.015	0.012	0.069	2.03	1.959	1.375	1.428	1.08	0.816	0.655	0.612	21.627	0.245	0.276	0.072	0.082	0.072	0.057	0.039	0.038	0.276	0.914	0.655	0.522	0.398	0.311	0.27	0.234	0.177	7.184	0.066	0.031	0.025	0.019	0.019	0.017	0.015	0.012	0.066	3.807	0.459	0.571	28.0	3.0	.1	0.0	0.0	1.0	14.0	13.118	1.752	1.927	0.276	47.5	7.0	29.0	0.254	19.665	12.03	35.508	688.167	29.164	3.558	2738.0	42.131	1448.0	7692.0	19.694	117.255	3601.0	617.137	615.216	888.07	619.649	971.772	2.555	2.561	1.832	2.546	1.689	6.468	5.126	4.052	0.185	0.122	0.081	2.491	1.587	1.007	0.071	0.038	0.02	12.251	8.165	7.326	5.505	4.609	3.412	3.095	143.998	81.684	150.0	12.52	1.048	4.207	2.95	1.62	36.313	0.309	0.471	0.88	1.914	55.492	0.394	2.944	0.367	3.482	100.965	0.717	1.376	0.668	4.159	120.617	0.856	0.699	0.798	4.694	136.127	0.966	0.164	0.901	4.694	136.127	0.966	0.164	0.901	4.694	136.127	0.966	0.164	0.901	3.584	63.613	63.394	2.735	63.879	102.066	1.786	1.888	-7.107	1.706	-10.028	125.492	124.952	192.576	126.102	214.16	4.158	0.208	20.437	1.022	4.415	0.221	20.542	1.027	4.415	0.221	20.54	1.027	4.415	0.221	20.539	1.027	4.381	0.219	20.566	1.028	4.414	0.221	20.54	1.027	4.369	0.218	20.573	1.029	35.0	42.0	50.0	46.0	50.0	47.0	49.0	43.0	4.443	4.956	5.445	5.49	5.817	5.994	6.333	6.593	104.613	39.801	20.278	0.0	0.0	0.0	132.683	0.0	0.0	0.0	0.0	0.0	0.0	0.0	16.0	0.0	0.0	36.0	0.0	0.0	0.0	0.0	0.0	0.0	54.0	0.0	0.0	0.0	0.0	0.0	0.0	0.0	0.0	0.0	0.0	0.0	0.0	0.0	0.0	0.0	0.0	0.0	0.0	.0	0.0	0.0	0.0	0.0	0.0	3.902	3.758	3.227	3.138	2.87	2.506	2.406	2.346	1.956	1.843	1.196	1.109	1.088	0.818	0.712	0.51	3.844	3.706	2.975	2.918	2.764	2.44	2.228	2.16	1.989	1.869	1.32	1.309	1.144	0.821	0.756	0.675	3.935	3.792	3.215	3.182	2.961	2.614	2.514	2.451	1.878	1.76	1.058	1.0	0.891	0.572	0.402	0.302	3.842	3.704	2.967	2.91	2.762	2.435	2.224	2.149	1.993	1.868	1.334	1.33	1.141	0.808	0.74	0.658	-999.0	-999.0	-999.0	-999.0	-999.0	-999.0	-999.0	1.406	2.384	114.051	28.637	51.24	29.99	13.426	3.63	1.0	4.59	61.082	0.0	15.646	0.0	0.0	37.332	0.0	0.0	0.0	0.0	0.0	0.0	48.144	.0	0.0	0.0	0.0	0.0	0.0	0.0	0.0	0.0	0.0	0.0	0.0	0.0	0.0	0.0	0.0	0.0	0.0	0.0	0.0	0.0	0.0	0.0	0.0	5.512	6.669	4.935	21.106	2.893	7.581	9.439	5.918	15.058	4.242	15.124	8.357	8.632	4.994	4.591	5.101	1.94	3.26	1.215	1.8	0.0	0.0	0.0	0.0	0.0	0.0	0.0	0.0	0.0	0.0	0.514	7.446	0.441	14.973	2.871	4.438	3.89	1.692	11.074	1.768	6.514	11.31	3.535	3.955	1.232	5.017	0.332	3.226	1.855	0.24	0.0	0.0	0.0	0.0	0.0	0.0	0.0	0.0	0.0	0.0	1.435	5.771	1.408	11.94	0.982	2.642	3.456	1.665	7.624	1.322	6.32	4.291	2.599	1.946	1.211	2.26	.363	1.019	0.215	0.221	0.0	0.0	0.0	0.0	0.0	0.0	0.0	0.0	0.0	0.0	5.609	7.303	4.769	22.329	3.592	8.225	10.218	6.299	16.827	5.119	16.995	11.494	9.011	6.036	4.627	6.579	1.905	4.253	2.0	2.466	0.0	0.0	0.0	0.0	0.0	0.0	0.0	0.0	0.0	0.0	1.782	5.618	1.775	12.036	0.878	2.743	3.76	1.906	7.633	1.338	6.72	3.962	2.889	1.908	1.467	2.13	0.457	0.893	0.176	0.218	0.0	0.0	0.0	0.0	0.0	0.0	0.0	0.0	0.0	0.0	17.654	0.639	0.7	1.0	0.0	0.0	0.0	0.0	0.0	0.0	0.0	0.0	0.0	0.0	0.0	0.0	0.0	0.0	0.0	0.0	0.0	0.0	0.0	0.0	0.0	0.0	.0	0.0	0.0	0.0	2.0	7.0	0.0	0.0	0.0	0.0	0.0	0.0	0.0	0.0	0.0	0.0	0.0	0.0	1.0	0.0	0.0	0.0	0.0	0.0	0.0	0.0	0.0	0.0	0.0	6.0	2.0	1.0	1.0	0.0	1.0	0.0	0.0	0.0	0.0	0.0	0.0	0.0	0.0	0.0	0.0	1.0	0.0	0.0	0.0	0.0	0.0	6.0	0.0	1.0	2.0	0.0	0.0	0.0	0.0	0.0	0.0	1.0	1.0	0.0	0.0	0.0	0.0	0.0	0.0	0.0	0.0	0.0	0.0	0.0	0.0	1.0	0.0	1.0	0.0	0.0	0.0	0.0	0.0	0.0	3.0	0.0	0.0	0.0	0.0	0.0	0.0	0.0	0.0	0.0	0.0	0.0	0.0	0.0	0.0	0.0	.0	0.0	0.0	0.0	0.0	0.0	0.0	0.0	0.0	0.0	0.0	0.0	3.223	-999.0	-999.0	11.853	63.709	262.687	313.175	2.34	49.662	178.615	222.118	0.809	105.98	336.539	426.754	0.327	51.885	178.438	224.468	65.38	21.0	30.0	3.367	3.951	12.748	10.369	4.458	4.322	3.773	3.344	2.976	2.795	2.57	2.532	1.371	0.842	0.663	0.608	0.408	0.229	0.0	4.46	3.608	2.848	2.435	1.858	1.443	1.307	1.169	0.51	0.51	0.472	0.219	-0.404	-0.526	-0.816	4.182	3.949	3.4	2.883	2.535	2.329	2.091	1.975	1.02	0.398	0.215	0.118	-0.02	-0.217	-0.3	0.0	4.111	4.007	5.808	6.463	7.851	8.813	10.058	11.146	12.343	13.483	14.666	15.83	17.011	18.186	3.367	4.605	.845	7.171	8.533	9.922	11.333	12.76	14.198	15.646	17.101	18.562	20.027	21.495	22.967	2.329	4.319	5.062	6.608	7.859	9.311	10.712	12.164	13.613	15.079	16.548	18.024	19.503	20.985	22.471	3.03	4.379	5.488	6.76	8.05	9.378	10.727	12.092	13.468	14.852	16.243	17.639	19.039	20.442	21.848	-999.0	65.433	10.389	3.315	10.991	0.0	1.0	0.0	1.0	0.0	0.0	0.0	0.0	0.0	1.0	0.0	1.0	1.0	1.0	0.0	1.0	0.0	-4.13	-4.38	-4.45	0.0	0.0	0.0	11.0	4.0	2.0	1.0	0.0	0.0	0.0	0.0	0.0	0.0	0.0	0.0	0.0	0.0	0.0	0.0	0.0	0.0	1.0	0.0	0.0	0.0	0.0	0.0	0.0	0.0	0.0	0.0	0.0	.0	0.0	0.0	0.0	0.0	0.0	0.0	0.0	0.0	0.0	0.0	0.0	0.0	0.0	0.0	0.0	0.0	0.0	0.0	0.0	0.0	0.0	0.0	0.0	1.0	0.0	0.0	0.0	0.0	0.0	0.0	0.0	0.0	0.0	0.0	0.0	0.0	0.0	0.0	1.0	0.0	0.0	0.0	0.0	0.0	0.0	0.0	0.0	0.0	0.0	0.0	0.0	0.0	0.0	0.0	0.0	0.0	0.0	0.0	0.0	1.0	0.0	0.0	0.0	0.0	0.0	0.0	0.0	0.0	0.0	0.0	0.0	0.0	0.0	0.0	0.0	0.0	0.0	0.0	0.0	0.0	1.0	0.0	0.0	0.0	0.0	0.0	1.0	62.22	62.22	21.0	30.0	0.0	180.0	35.0	0.0	0.0	473.0	0.0	0.0	.0	0.0	42.0	496.0	303.0	0.0	0.0	0.0	0.0	0.0	0.0	0.0	2.0	0.0	50.0	539.0	618.0	46.0	0.0	0.0	0.0	0.0	0.0	0.0	0.0	0.0	0.0	0.0	0.0	0.0	0.0	4.0	587.0	666.0	300.0	50.0	0.0	0.0	0.0	0.0	0.0	0.0	0.0	0.0	0.0	0.0	0.0	0.0	0.0	0.0	0.0	26.0	0.0	0.0	0.0	0.0	0.0	0.0	0.0	0.0	0.0	1.0	1.0	0.0	0.0	467.0	0.0	0.0	0.0	0.0	0.0	0.0	0.0	0.0	0.0	0.0	0.0	0.0	45.0	0.0	0.0	0.0	0.0	0.0	33.0	0.0	709.0	47.0	0.0	0.0	0.0	614.0	0.0	0.0	0.0	0.0	0.0	0.0	0.0	0.0	.0	0.0	0.0	0.0	0.0	0.0	0.0	0.0	0.0	0.0	0.0	0.0	444.0	0.0	0.0	0.0	0.0	0.0	0.0	0.0	0.0	0.0	0.0	0.0	0.0	123.0	0.0	0.0	0.0	0.0	0.0	0.0	0.0	0.0	0.0	10.0	9.0	0.0	0.0	541.0	0.0	0.0	0.0	0.0	0.0	0.0	0.0	0.0	0.0	58.0	0.0	0.0	0.0	0.0	0.0	0.0	0.0	0.0	0.0	0.0	0.0	0.0	31.0	0.0	634.0	0.0	0.0	0.0	0.0	0.0	0.0	0.0	0.0	0.0	0.0	0.0	0.0	305.0	0.0	0.0	0.0	0.0	0.0	0.0	0.0	0.0	0.0	0.0	0.0	0.0	0.0	0.0	0.0	0.0	0.0	0.0	0.0	0.0	0.0	0.0	.0	49.0	43.0	35.0	23.0	19.0	9.0	6.0	9.0	25.0	26.0	5.0	23.0	31.0	47.0	14.0	3.0	168.0	0.0	26.0	44.0	19.0	16.0	13.0	4.0	6.0	1.0	306.0	263.0	63.0	405.0	180.0	755.0	21.0	0.0	0.0	16.0	20.0	28.0	0.0	141.0	25.0	31.0	0.0	0.0	0.0	0.0	370.0	310.0	442.0	0.0	0.0	0.0	0.0	0.0	0.0	0.0	0.0	0.0	0.0	29.0	37.0	36.0	634.0	384.0	361.0	446.0	197.0	283.0	0.0	0.0	0.0	0.0	0.0	0.0	0.0	0.0	0.0	0.0	0.0	0.0	0.0	0.0	0.0	0.0	0.0	0.0	1.0	0.0	0.0	0.0	0.0	36.0	43.0	42.0	2262.0	1860.0	2715.0	415.0	376.0	82.0	462.0	389.0	585.0	448.0	558.0	32.0	41.0	36.0	38.0	0.0	0.0	0.0	0.0	0.0	0.0	0.0	0.0	0.0	0.0	0.0	0.0	0.0	0.0	0.0	0.0	0.0	0.0	0.0	0.0	0.0	0.0	0.0	0.0	0.0	0.0	0.0	0.0	0.0	0.0	0.0	0.0	0.0	0.0	0.0	0.0	0.0	0.0	0.0	0.0	0.0	0.0	0.0	0.0	4.0	3.0	3.0	4.0	2.0	0.0	0.0	0.0	0.0	0.0	0.0	0.0	0.0	0.0	0.0	0.0	0.0	0.0	0.0	0.0	0.0	0.0	0.0	0.0	0.0	0.0	0.0	0.0	0.0	0.0	0.0	0.0	0.0	0.0	0.0	0.0	0.0	0.0	0.0	0.0	0.0	0.0	0.0	0.0	0.0	0.0	.0	0.0	0.0	0.0	0.0	0.0	0.0	0.0	0.0	0.0	0.0	0.0	0.0	0.0	0.0	0.0	0.0	0.0	0.0	0.0	0.0	0.0	0.0	0.0	0.0	0.0	0.0	0.0	0.0	0.0	0.0	0.0	0.0	0.0	0.0	0.0	0.0	0.0	0.0	0.0	0.0	0.0	0.0	0.0	0.0	0.0	0.0	0.0	0.0	0.0	0.0	0.0	0.0	0.0	0.0	0.0	0.0	0.0	0.0	0.0	0.0	0.0	0.0	0.0	0.0	0.0	0.0	0.0	0.0	0.0	0.0	0.0	0.0	0.0	0.0	0.0	0.0	0.0	0.0	0.0	0.0	0.0	2.0	3.0	2.0	0.0	17.0	4.0	3.0	0.0	0.0	0.0	0.0	45.0	55.0	31.0	0.0	0.0	0.0	0.0	.0	0.0	0.0	0.0	0.0	0.0	6.0	4.0	6.0	78.0	43.0	64.0	49.0	35.0	19.0	0.0	0.0	0.0	0.0	0.0	0.0	0.0	0.0	0.0	0.0	0.0	0.0	0.0	0.0	0.0	0.0	0.0	0.0	0.0	0.0	0.0	0.0	0.0	6.0	6.0	7.0	279.0	343.0	186.0	41.0	85.0	56.0	77.0	64.0	33.0	79.0	60.0	5.0	5.0	9.0	8.0	0.0	0.0	0.0	0.0	0.0	0.0	0.0	0.0	0.0	0.0	0.0	0.0	0.0	0.0	0.0	0.0	0.0	0.0	0.0	0.0	0.0	0.0	0.0	0.0	0.0	0.0	0.0	0.0	0.0	0.0	0.0	0.0	0.0	0.0	0.0	0.0	0.0	0.0	0.0	0.0	0.0	0.0	0.0	0.0	.0	0.0	0.0	0.0	2.0	1.0	2.0	0.0	0.0	9.0	2.0	0.0	0.0	0.0	0.0	25.0	34.0	0.0	0.0	0.0	0.0	0.0	0.0	0.0	0.0	0.0	3.0	0.0	0.0	42.0	28.0	29.0	0.0	23.0	0.0	0.0	0.0	0.0	0.0	0.0	0.0	0.0	0.0	0.0	0.0	0.0	0.0	0.0	0.0	0.0	0.0	0.0	0.0	3.0	0.0	0.0	161.0	227.0	0.0	33.0	40.0	0.0	0.0	50.0	0.0	38.0	0.0	4.0	0.0	0.0	0.0	0.0	0.0	0.0	0.0	0.0	0.0	0.0	0.0	0.0	0.0	0.0	0.0	0.0	0.0	0.0	0.0	0.0	0.0	0.0	0.0	0.0	0.0	0.0	0.0	0.0	0.0	0.0	0.0	0.0	.0	0.0	0.0	0.0	0.0	0.0	0.0	0.0	0.0	0.0	0.0	0.0	0.0	0.0	0.0	0.0	0.0	0.0	0.0	0.0	0.0	0.0	0.0	0.0	0.0	0.0	0.0	0.0	0.0	0.0	0.0	0.0	0.0	0.0	0.0	0.0	0.0	0.0	0.0	0.0	0.0	0.0	0.0	0.0	0.0	0.0	0.0	0.0	0.0	0.0	0.0	0.0	0.0	0.0	0.0	0.0	0.0	0.0	0.0	0.0	0.0	0.0	0.0	0.0	0.0	0.0	0.0	0.0	0.0	0.0	0.0	0.0	0.0	0.0	0.0	0.0	0.0	0.0	0.0	0.0	0.0	0.0	0.0	0.0	0.0	0.0	0.0	0.0	0.0	0.0	0.0	0.0	0.0	0.0	0.0	0.0	0.0	0.0	0.0	0.0	.0	0.0	0.0	0.0	0.0	0.0	0.0	0.0	0.0	0.0	0.0	0.0	0.0	0.0	0.0	0.0	0.0	0.0	0.0	0.0	0.0	0.0	0.0	0.0	0.0	0.0	0.0	0.0	0.0	0.0	0.0	0.0	0.0	0.0	0.0	0.0	0.0	0.0	0.0	0.0	0.0	0.0	0.0	0.0	0.0	0.0	0.0	0.0	0.0	0.0	0.0	0.0	0.0	0.0	0.0	0.0	0.0	0.0	0.0	0.0	0.0	0.0	0.0	0.0	0.0	0.0	0.0	0.0	0.0	0.0	0.0	0.0	0.0	0.0	0.0	0.0	0.0	0.0	0.0	0.0	0.0	0.0	0.0	0.0	0.0	0.0	0.0	0.0	0.0	0.0	0.0	0.0	0.0	0.0	0.0	0.0	0.0	0.0	0.0	0.0	.0	0.0	0.0	0.0	0.0	0.0	0.0	0.0	0.0	0.0	0.0	0.0	0.0	0.0	0.0	0.0	0.0	0.0	0.0	0.0	0.0	0.0	0.0	0.0	0.0	0.0	0.0	0.0	0.0	0.0	0.0	0.0	0.0	0.0	0.0	0.0	0.0	0.0	0.0	0.0	0.0	0.0	0.0	0.0	0.0	0.0	0.0	0.0	0.0	0.0	0.0	0.0	0.0	0.0	0.0	0.0	0.0	0.0	0.0	0.0	0.0	0.0	0.0	0.0	0.0	0.0	0.0	0.0	0.0	0.0	0.0	0.0	0.0	0.0	0.0	0.0	0.0	0.0	0.0	0.0	0.0	0.0	0.0	0.0	0.0	0.0	0.0	0.0	0.0	0.0	0.0	0.0	0.0	0.0	0.0	0.0	0.0	0.0	0.0	0.0	.0	0.0	0.0	0.0	0.0	0.0	0.0	0.0	0.0	0.0	0.0	0.0	0.0	0.0	0.0	0.0	0.0	0.0	0.0	0.0	0.0	0.0	0.0	0.0	0.0	0.0	0.0	0.0	0.0	0.0	0.0	0.0	0.0	0.0	0.0	0.0	0.0	0.0	0.0	0.0	0.0	0.0	0.0	0.0	0.0	0.0	0.0	0.0	0.0	0.0	0.0	0.0	0.0	0.0	0.0	0.0	0.0	0.0	0.0	0.0	0.0	0.0	0.0	0.0	0.0	0.0	0.0	0.0	0.0	0.0	0.0	0.0	0.0	0.0	0.0	0.0	0.0	0.0	0.0	0.0	1.0	4.0	12.0	3.0	0.0	33.0	73.0	0.0	0.0	0.0	3.0	57.0	40.0	42.0	47.0	0.0	0.0	0.0	0.0	0.0	.0	0.0	0.0	4.0	198.0	471.0	49.0	37.0	114.0	52.0	4.0	0.0	0.0	0.0	0.0	0.0	0.0	0.0	0.0	0.0	0.0	0.0	0.0	0.0	8.5422	7	3.81388	1	999	999	999	999	999	999	999	999	999	999	-0.8467	4	999	999	999	999	10.97816	1	999	999	999	999	999	999	999	999	999	999	-1.21521	1	999	999	999	999	999	999	999	999	37.72996	3	999	999	999	999	999	999	8.96752	1	999	999	999	999	999	999	2.5744	1	999	999	999	999	999	999	999	999	999	999	999	999	999	999	-4.46088	1	999	999	999	999	10.97816	1	999	999	999	999	999	999	999	999	999	999	999	999	999	999	999	999	999	999	999	999	999	999	8.96752	1	999	999	999	999	999	999	999	999	2.5744	1	999	999	999	999	999	999	999	999	999	999	999	999	999	999	999	999	999	999	999	999	999	999	999	999	999	999	999	999	999	999	999	999	999	999	8.5422	7	999	999	3.81388	1	999	999	999	999	999	999	999	999	999	999	999	999	-0.8467	4	999	999	999	999	999	999	999	999	10.97816	1	999	999	999	999	999	999	999	999	999	999	999	999	999	999	-1.21521	1	999	999	999	999	999	999	999	999	999	999	999	999	37.72996	3	999	999	999	999	999	999	999	999	8.96752	1	999	999	999	999	999	999	2.5744	1	999	999	999	999	999	999	999	999	999	999	999	999	999	999	999	999	999	999	999	999	-4.46088	1	999	999	999	999	999	999	999	999	999	999	999	999	999	999	999	999	999	999	999	999	999	999	999	999	999	999	999	999	999	999	999	999	999	999	999	999	999	999	999	999	999	999	999	999	999	999	999	999	999	999	999	999	999	999	999	999	999	999	999	999	999	999	999	999	999	999	999	999	999	999	999	999	999	999	999	999	999	999	999	999	999	999	-0.01155	1	999	999	999	999	999	999	999	999	-1.48959	1	999	999	999	999	999	999	999	999	999	999	999	999	999	999	999	999	999	999	999	999	3.69719	2	999	999	999	999	999	999	999	999	999	999	999	999	999	999	999	999	999	999	999	999	5.48436	1	999	999	999	999	999	999	999	999	999	999	999	999	999	999	999	999	999	999	999	999	999	999	999	999	21.21868	3	999	999	999	999	999	999	999	999	999	999	999	999	999	999	999	999	999	999	999	999	999	999	999	999	999	999	999	999	999	999	999	999	999	999	999	999	999	999	999	999	999	999	999	999	999	999	999	999	999	999	999	999	999	999	999	999	999	999	999	999	999	999	999	999	999	999	6.71437	1	999	999	999	999	999	999	999	999	999	999	999	999	999	999	999	999	999	999	6.65449	4	4.90354	5	2.91784	1	999	999	999	999	999	999	999	999	999	999	0.37411	1	2.53655	1	999	999	999	999	999	999	999	999	999	999	999	999	999	999	999	999	999	999
6623	9	6.92	228.31	20.81	32.72	22.0	39.92	0.63	0.99	0.67	2.35	33.0	17.0	34.0	18.0	12.0	0.0	0.0	12.0	16.0	15.0	0.0	2.0	0.0	0.0	0.0	0.0	0.0	0.0	0.0	0.0	0.0	0.0	0.0	0.0	0.0	2.0	2.0	0.0	0.0	0.0	2.0	0.0	0.0	0.0	0.0	166.465	41.862	1.269	88.0	102.0	12.466	7.998	7.735	0.733	0.444	0.297	10.013	5.59	4.719	0.589	0.311	0.181	17.0	2.44	2.964	6.868	2.676	4.057	3543.785	403.062	1.735	11.838	4.321	2.381	262.0	1.0	7.471	1.204	42.0	318.0	45.0	2.42	106.553	2114.0	0.599	0.339	0.154	0.088	55.82	1.415	23.169	204.0	212.0	3696.0	5860.0	49.143	69.451	3.009	0.932	16.0	3.794	60.706	2182.0	1.928	18.0	4.489	5.323	6.201	7.06	7.943	8.811	9.698	10.569	11.458	17.0	36.0	0.0	140.0	0.0	660.0	0.0	3372.0	0.0	17956.0	5.0	3.111	1.5	0.844	0.597	0.242	0.174	0.049	0.051	0.0	0.278	0.12	0.058	0.042	0.037	0.017	0.022	0.01	0.026	0.0	0.609	2.979	3.344	3.344	3.076	2.872	2.833	2.335	1.992	2.892	3.221	3.221	2.997	2.774	2.491	1.953	1.398	2.978	3.343	3.343	3.075	2.871	2.831	2.333	1.989	2.885	3.212	3.212	2.991	2.767	2.462	1.92	1.34	0.0070	-0.041	-0.041	0.02	-0.0080	-0.352	-0.433	-0.773	0.0070	-0.041	-0.041	0.02	-0.0080	-0.352	-0.433	-0.773	0.0070	-0.041	-0.041	0.02	-0.0080	-0.352	0.433	-0.773	0.0070	-0.041	-0.041	0.02	-0.0080	-0.352	-0.433	-0.773	0.504	0.697	0.697	0.453	0.567	1.943	2.267	3.627	0.504	0.697	0.697	0.453	0.567	1.943	2.267	3.627	0.504	0.697	0.697	0.453	0.567	1.943	2.267	3.627	0.504	0.697	0.697	0.453	0.567	1.943	2.267	3.627	-999.0	-999.0	-999.0	-999.0	0.994	0.995	11.923	4.172	5.051	5.67	6.099	6.375	6.522	6.556	6.489	6.333	6.096	5.783	5.4	4.953	4.447	3.887	3.28	2.639	1.986	1.361	0.823	3.89	4.82	5.476	5.938	6.244	6.421	6.483	6.445	6.316	6.104	5.816	5.458	5.034	4.549	4.008	3.419	2.79	2.143	1.509	0.946	2314.68	140.284	516.401	1.401	3.296	13.653	5.553	0.41	0.763	0.574	0.381	.954	0.402	7.114	2.412	1.578	0.641	0.217	0.19	0.197	0.197	0.43	0.527	0.577	7.462	1.859	0.763	0.74	0.184	0.261	0.197	0.205	0.473	0.313	0.135	6.357	1.876	1.119	0.68	0.201	0.205	0.197	0.197	0.343	0.319	0.29	7.389	2.431	1.519	0.652	0.214	0.205	0.197	0.197	0.464	0.535	0.534	6.336	1.942	1.211	0.668	0.205	0.205	0.197	0.197	0.341	0.342	0.34	8.268	1.939	0.619	0.764	0.179	0.41	0.197	0.255	0.581	0.341	0.088	11.104	10.085	9.352	11.339	9.49	10.827	32.191	20.988	21.14	32.877	22.332	22.356	0.195	0.22	0.274	0.461	0.61	0.52	0.478	0.502	0.646	0.511	0.307	0.317	0.511	0.341	0.337	70.372	41.662	43.84	71.499	46.723	3.112	57.487	0.827	4.835	7.346	3.0	2.197	2.446	1.839	1.479	1.121	0.48	0.121	0.047	22.464	0.342	0.217	0.287	0.391	0.616	0.703	0.705	0.504	0.48	9.0	1.309	0.937	0.821	0.442	0.144	0.035	0.0090	0.0020	0.0010	6.092	0.129	0.08	0.104	0.097	0.086	0.082	0.117	0.088	0.074	1.762	1.022	1.026	0.864	0.533	0.319	0.169	0.058	0.013	0.0050	6.996	0.084	0.087	0.103	0.129	0.159	0.174	0.154	0.12	0.083	2.253	3.006	2.275	2.413	1.902	1.399	1.012	0.43	0.108	0.044	22.176	0.347	0.23	0.284	0.402	0.584	0.648	0.662	0.543	0.466	8.904	1.113	1.114	0.98	0.618	0.41	0.24	0.087	0.02	0.0070	8.066	0.095	0.096	0.115	0.148	0.195	.219	0.191	0.142	0.104	2.697	2.056	1.645	1.595	1.919	1.847	1.272	0.742	0.556	24.008	0.164	0.069	0.059	0.055	0.053	0.03	0.022	0.025	0.164	0.801	0.623	0.487	0.327	0.248	0.234	0.153	0.1	6.112	0.103	0.06	0.028	0.018	0.016	0.023	0.015	0.02	0.103	0.927	0.675	0.624	0.577	0.475	0.321	0.195	0.107	7.942	0.055	0.032	0.021	0.018	0.016	0.014	0.012	0.011	0.055	2.123	1.613	1.608	1.821	1.706	1.198	0.785	0.548	23.595	0.205	0.061	0.073	0.049	0.047	0.027	0.027	0.023	0.205	1.015	0.749	0.702	0.692	0.588	0.39	0.227	0.132	9.157	0.055	0.032	0.021	0.018	0.016	0.014	0.012	0.011	0.055	3.7	0.295	0.667	24.0	2.0	.059	0.0	0.0	2.0	13.0	11.326	1.774	1.947	0.297	36.0	6.0	26.0	0.263	16.927	9.309	29.944	397.333	19.726	2.731	1535.0	35.221	852.0	3647.0	14.764	87.636	1950.0	404.0	404.02	442.524	404.109	450.407	2.446	2.446	2.295	2.446	2.267	6.136	4.342	3.371	0.192	0.121	0.077	3.178	1.923	1.199	0.099	0.053	0.027	12.466	7.998	7.735	6.136	4.342	3.371	2.832	116.002	45.487	127.0	9.924	0.732	3.975	2.893	1.571	28.378	0.338	0.506	0.996	1.269	41.862	0.251	3.776	0.238	2.817	92.955	0.558	2.228	0.529	3.059	100.955	0.606	1.985	0.575	3.302	108.955	0.655	1.743	0.62	3.302	108.955	0.655	1.743	0.62	3.302	108.955	0.655	1.743	0.62	3.584	49.032	49.035	4.904	49.047	56.166	0.5	0.499	-1.908	0.493	-2.4	97.563	97.571	111.716	97.602	114.732	3.683	0.217	17.44	1.026	4.057	0.239	17.537	1.032	4.067	0.239	17.54	1.032	4.067	0.239	17.54	1.032	4.027	0.237	17.559	1.033	4.067	0.239	17.54	1.032	4.018	0.236	17.563	1.033	32.0	36.0	44.0	44.0	36.0	28.0	24.0	24.0	4.35	4.826	5.364	5.411	5.538	5.668	5.901	6.196	78.989	33.875	17.331	0.0	0.0	0.0	113.298	0.0	0.0	0.0	0.0	0.0	0.0	0.0	0.0	0.0	0.0	0.0	0.0	0.0	0.0	10.0	0.0	0.0	0.0	0.0	0.0	0.0	0.0	0.0	0.0	0.0	0.0	0.0	0.0	0.0	0.0	0.0	0.0	0.0	0.0	0.0	0.0	.0	0.0	0.0	0.0	0.0	0.0	3.922	3.719	3.267	2.688	2.617	2.617	2.58	2.331	2.041	1.864	1.602	1.249	1.082	1.082	0.959	0.884	3.922	3.705	3.25	2.647	2.647	2.576	2.526	2.414	2.022	1.859	1.554	1.117	1.002	0.996	0.996	0.971	3.971	3.772	3.373	2.773	2.769	2.769	2.755	2.7	1.95	1.764	1.37	0.799	0.799	0.761	0.702	0.678	3.926	3.709	3.258	2.66	2.66	2.577	2.538	2.447	2.014	1.851	1.534	1.068	0.987	0.966	0.966	0.965	-999.0	-999.0	-999.0	-999.0	-999.0	-999.0	-999.0	1.387	2.931	153.61	31.297	28.009	22.314	10.687	3.157	0.995	4.01	68.037	0.0	0.0	0.0	0.0	0.0	0.0	0.0	0.0	9.199	0.0	0.0	0.0	.0	0.0	0.0	0.0	0.0	0.0	0.0	0.0	0.0	0.0	0.0	0.0	0.0	0.0	0.0	0.0	0.0	0.0	0.0	0.0	0.0	0.0	0.0	0.0	8.681	7.198	7.424	22.515	10.816	18.64	16.487	21.988	27.543	7.547	16.762	10.205	6.574	3.553	4.498	0.4	2.099	1.025	1.751	0.0040	0.0010	0.0	0.0	0.0	0.0	0.0	0.0	0.0	0.0	0.0	0.78	7.287	0.409	15.333	3.653	5.984	2.67	3.43	10.018	1.848	4.995	0.509	2.837	0.455	1.067	0.0030	0.252	0.0070	0.196	0.0	0.0	0.0	0.0	0.0	0.0	0.0	0.0	0.0	0.0	0.0	2.333	7.062	1.634	15.339	4.541	8.04	5.585	5.859	13.189	2.856	6.803	1.609	3.51	0.556	1.161	0.037	.363	0.092	0.268	0.0	0.0	0.0	0.0	0.0	0.0	0.0	0.0	0.0	0.0	0.0	8.729	7.288	6.839	22.356	10.098	17.862	15.732	21.598	26.118	7.293	15.89	9.285	6.276	4.396	4.401	0.355	2.519	0.909	2.189	0.0030	0.0010	0.0	0.0	0.0	0.0	0.0	0.0	0.0	0.0	0.0	2.932	7.047	2.168	15.716	5.006	9.051	6.804	7.005	14.548	3.338	7.634	2.239	3.801	0.628	1.399	0.059	0.424	0.149	0.303	0.0010	0.0	0.0	0.0	0.0	0.0	0.0	0.0	0.0	0.0	0.0	22.799	0.728	0.769	2.0	0.0	0.0	1.0	0.0	0.0	0.0	0.0	0.0	0.0	0.0	0.0	0.0	0.0	0.0	0.0	0.0	0.0	0.0	0.0	0.0	0.0	0.0	.0	0.0	0.0	0.0	2.0	2.0	2.0	0.0	0.0	1.0	0.0	0.0	0.0	0.0	0.0	0.0	0.0	0.0	0.0	0.0	0.0	0.0	0.0	0.0	0.0	0.0	0.0	0.0	0.0	8.0	2.0	2.0	0.0	0.0	0.0	0.0	0.0	0.0	0.0	0.0	0.0	0.0	0.0	0.0	0.0	0.0	0.0	0.0	0.0	0.0	6.0	8.0	0.0	0.0	2.0	0.0	0.0	0.0	0.0	0.0	0.0	2.0	0.0	0.0	0.0	0.0	0.0	0.0	0.0	0.0	0.0	0.0	0.0	0.0	0.0	0.0	0.0	0.0	0.0	0.0	0.0	0.0	0.0	0.0	0.0	0.0	0.0	0.0	0.0	0.0	0.0	0.0	0.0	0.0	0.0	0.0	0.0	0.0	0.0	0.0	.0	0.0	0.0	0.0	0.0	0.0	0.0	0.0	0.0	0.0	0.0	0.0	3.306	-999.0	-999.0	6.902	49.878	156.37	177.166	3.296	62.318	155.554	171.298	0.242	129.25	291.508	321.335	0.151	69.372	166.037	182.135	52.29	18.0	26.0	3.219	3.829	10.911	8.831	4.65	3.929	3.729	3.239	2.634	2.5	2.5	1.125	1.02	0.5	0.5	0.0	-0.044	-0.047	-0.489	3.859	2.684	2.597	2.086	1.397	1.0	1.0	0.213	0.058	-0.865	-0.897	-1.0	-1.0	-1.0	-1.473	4.511	3.477	3.317	2.829	2.294	2.0	2.0	0.761	0.672	0.0	0.0	0.0	-0.299	-0.349	-0.695	0.0	3.97	3.892	5.707	6.431	7.843	8.893	10.185	11.362	12.622	13.847	15.1	16.344	17.597	18.848	3.219	4.454	.702	7.039	8.415	9.823	11.256	12.707	14.174	15.653	17.142	18.64	20.143	21.653	23.167	1.406	4.015	4.402	5.971	6.981	8.351	9.577	10.913	12.216	13.553	14.885	16.227	17.569	18.916	20.263	2.923	4.252	5.392	6.697	8.034	9.419	10.832	12.269	13.722	15.189	16.665	18.149	19.638	21.132	22.629	-999.0	68.207	10.928	3.728	13.896	0.0	1.0	0.0	1.0	0.0	1.0	0.0	0.0	0.0	1.0	0.0	1.0	0.0	1.0	0.0	1.0	1.0	-4.2	-4.46	-4.54	0.0	0.0	0.0	12.0	8.0	4.0	0.0	0.0	0.0	0.0	0.0	0.0	0.0	0.0	0.0	0.0	0.0	0.0	0.0	0.0	0.0	0.0	0.0	0.0	0.0	0.0	0.0	0.0	0.0	0.0	0.0	0.0	.0	0.0	0.0	0.0	0.0	0.0	0.0	0.0	0.0	0.0	0.0	0.0	0.0	0.0	0.0	0.0	0.0	0.0	0.0	0.0	0.0	0.0	0.0	0.0	0.0	0.0	0.0	0.0	0.0	0.0	0.0	0.0	0.0	0.0	0.0	0.0	0.0	0.0	0.0	0.0	2.0	0.0	0.0	0.0	0.0	0.0	0.0	0.0	0.0	0.0	0.0	0.0	0.0	0.0	0.0	0.0	0.0	0.0	0.0	0.0	0.0	0.0	0.0	0.0	0.0	0.0	0.0	0.0	0.0	0.0	0.0	0.0	0.0	0.0	0.0	0.0	0.0	0.0	0.0	0.0	0.0	0.0	0.0	0.0	0.0	0.0	0.0	0.0	40.46	40.46	18.0	26.0	0.0	127.0	32.0	0.0	0.0	328.0	0.0	0.0	.0	0.0	36.0	356.0	204.0	0.0	0.0	0.0	0.0	0.0	0.0	0.0	2.0	0.0	44.0	344.0	420.0	44.0	0.0	0.0	0.0	0.0	0.0	0.0	0.0	0.0	0.0	0.0	0.0	0.0	0.0	4.0	364.0	386.0	204.0	36.0	0.0	0.0	0.0	0.0	0.0	0.0	0.0	0.0	0.0	0.0	0.0	0.0	0.0	0.0	0.0	20.0	0.0	0.0	0.0	0.0	0.0	0.0	0.0	0.0	0.0	0.0	0.0	2.0	0.0	296.0	0.0	0.0	0.0	0.0	0.0	0.0	0.0	0.0	0.0	0.0	0.0	0.0	34.0	0.0	0.0	0.0	0.0	0.0	26.0	0.0	404.0	28.0	0.0	0.0	0.0	368.0	0.0	0.0	0.0	0.0	0.0	0.0	0.0	0.0	.0	0.0	0.0	0.0	0.0	0.0	0.0	0.0	0.0	0.0	0.0	0.0	180.0	0.0	0.0	0.0	0.0	0.0	0.0	0.0	0.0	0.0	0.0	0.0	0.0	64.0	0.0	0.0	0.0	0.0	0.0	0.0	0.0	0.0	0.0	0.0	0.0	14.0	0.0	300.0	0.0	0.0	0.0	0.0	0.0	0.0	0.0	0.0	0.0	42.0	0.0	0.0	0.0	0.0	0.0	0.0	0.0	0.0	0.0	0.0	0.0	0.0	28.0	0.0	392.0	0.0	0.0	0.0	0.0	0.0	0.0	0.0	0.0	0.0	0.0	0.0	0.0	164.0	0.0	0.0	0.0	0.0	0.0	0.0	0.0	0.0	0.0	0.0	0.0	0.0	0.0	0.0	0.0	0.0	0.0	0.0	0.0	0.0	0.0	0.0	.0	24.0	24.0	16.0	4.0	0.0	0.0	0.0	8.0	26.0	24.0	6.0	24.0	32.0	44.0	20.0	1.0	106.0	0.0	40.0	56.0	16.0	20.0	4.0	4.0	16.0	2.0	200.0	202.0	52.0	284.0	100.0	362.0	13.0	0.0	0.0	17.0	24.0	26.0	0.0	119.0	30.0	32.0	0.0	0.0	0.0	0.0	307.0	300.0	328.0	0.0	0.0	0.0	0.0	0.0	0.0	0.0	0.0	0.0	0.0	34.0	36.0	36.0	420.0	330.0	330.0	356.0	184.0	204.0	0.0	0.0	0.0	0.0	0.0	0.0	0.0	0.0	0.0	0.0	0.0	0.0	0.0	0.0	0.0	0.0	0.0	0.0	2.0	0.0	0.0	0.0	0.0	40.0	44.0	44.0	1412.0	1370.0	1512.0	317.0	322.0	44.0	344.0	372.0	420.0	384.0	420.0	36.0	44.0	44.0	44.0	0.0	0.0	0.0	0.0	0.0	0.0	0.0	0.0	0.0	0.0	0.0	0.0	0.0	0.0	0.0	0.0	0.0	0.0	0.0	0.0	0.0	0.0	0.0	0.0	0.0	0.0	0.0	0.0	0.0	0.0	0.0	0.0	0.0	0.0	0.0	0.0	0.0	0.0	0.0	0.0	0.0	0.0	0.0	0.0	4.0	4.0	4.0	4.0	2.0	0.0	0.0	0.0	0.0	0.0	0.0	0.0	0.0	0.0	0.0	0.0	0.0	0.0	0.0	0.0	0.0	0.0	0.0	0.0	0.0	0.0	0.0	0.0	0.0	0.0	0.0	0.0	0.0	0.0	0.0	0.0	0.0	0.0	0.0	0.0	0.0	0.0	0.0	0.0	0.0	0.0	.0	0.0	0.0	0.0	0.0	0.0	0.0	0.0	0.0	0.0	0.0	0.0	0.0	0.0	0.0	0.0	0.0	0.0	0.0	0.0	0.0	0.0	0.0	0.0	0.0	0.0	0.0	0.0	0.0	0.0	0.0	0.0	0.0	0.0	0.0	0.0	0.0	0.0	0.0	0.0	0.0	0.0	0.0	0.0	0.0	0.0	0.0	0.0	0.0	0.0	0.0	0.0	0.0	0.0	0.0	0.0	0.0	0.0	0.0	0.0	0.0	0.0	0.0	0.0	0.0	0.0	0.0	0.0	0.0	0.0	0.0	0.0	0.0	0.0	0.0	0.0	0.0	0.0	0.0	0.0	0.0	0.0	0.0	0.0	0.0	0.0	0.0	0.0	0.0	0.0	0.0	0.0	0.0	0.0	0.0	0.0	0.0	0.0	0.0	0.0	.0	0.0	0.0	0.0	0.0	0.0	0.0	0.0	0.0	0.0	0.0	0.0	0.0	0.0	0.0	0.0	0.0	0.0	0.0	0.0	0.0	0.0	0.0	0.0	0.0	0.0	0.0	0.0	0.0	0.0	0.0	0.0	0.0	0.0	0.0	0.0	0.0	0.0	0.0	0.0	0.0	0.0	0.0	0.0	0.0	0.0	0.0	0.0	0.0	0.0	0.0	0.0	0.0	0.0	0.0	0.0	0.0	0.0	0.0	0.0	0.0	0.0	0.0	0.0	0.0	0.0	0.0	0.0	0.0	0.0	0.0	0.0	0.0	0.0	0.0	0.0	0.0	0.0	0.0	0.0	0.0	0.0	0.0	0.0	0.0	0.0	0.0	0.0	0.0	0.0	0.0	0.0	0.0	0.0	0.0	0.0	0.0	0.0	0.0	0.0	.0	0.0	0.0	0.0	0.0	1.0	2.0	0.0	0.0	7.0	2.0	0.0	0.0	0.0	0.0	21.0	28.0	0.0	0.0	0.0	0.0	0.0	0.0	0.0	0.0	0.0	2.0	0.0	0.0	28.0	26.0	26.0	0.0	20.0	0.0	0.0	0.0	0.0	0.0	0.0	0.0	0.0	0.0	0.0	0.0	0.0	0.0	0.0	0.0	0.0	0.0	0.0	0.0	4.0	0.0	0.0	100.0	142.0	0.0	27.0	22.0	0.0	0.0	48.0	0.0	36.0	0.0	8.0	0.0	0.0	0.0	0.0	0.0	0.0	0.0	0.0	0.0	0.0	0.0	0.0	0.0	0.0	0.0	0.0	0.0	0.0	0.0	0.0	0.0	0.0	0.0	0.0	0.0	0.0	0.0	0.0	0.0	0.0	0.0	0.0	.0	0.0	0.0	0.0	0.0	0.0	0.0	0.0	0.0	0.0	2.0	0.0	0.0	0.0	0.0	0.0	0.0	0.0	0.0	0.0	0.0	0.0	0.0	0.0	0.0	0.0	0.0	0.0	0.0	0.0	0.0	0.0	0.0	0.0	0.0	0.0	0.0	0.0	0.0	0.0	0.0	0.0	0.0	0.0	0.0	0.0	0.0	0.0	0.0	0.0	0.0	0.0	0.0	0.0	0.0	0.0	0.0	0.0	0.0	0.0	0.0	0.0	0.0	0.0	0.0	0.0	0.0	0.0	0.0	0.0	0.0	0.0	0.0	0.0	0.0	0.0	0.0	0.0	0.0	0.0	0.0	0.0	0.0	0.0	0.0	0.0	0.0	0.0	0.0	0.0	0.0	0.0	0.0	0.0	0.0	0.0	0.0	0.0	0.0	0.0	.0	0.0	0.0	0.0	0.0	0.0	0.0	0.0	0.0	0.0	0.0	0.0	0.0	0.0	0.0	0.0	0.0	0.0	0.0	0.0	0.0	0.0	0.0	0.0	0.0	0.0	0.0	0.0	0.0	0.0	0.0	0.0	0.0	0.0	0.0	0.0	0.0	0.0	0.0	0.0	0.0	0.0	0.0	0.0	0.0	0.0	0.0	0.0	0.0	0.0	0.0	0.0	0.0	0.0	0.0	0.0	0.0	0.0	0.0	0.0	0.0	0.0	0.0	0.0	0.0	0.0	0.0	0.0	0.0	0.0	0.0	0.0	0.0	0.0	0.0	0.0	0.0	0.0	0.0	0.0	0.0	0.0	0.0	0.0	0.0	0.0	0.0	0.0	0.0	0.0	0.0	0.0	0.0	0.0	0.0	0.0	0.0	0.0	0.0	0.0	.0	0.0	0.0	0.0	0.0	0.0	0.0	0.0	0.0	0.0	0.0	0.0	0.0	0.0	0.0	0.0	0.0	0.0	0.0	0.0	0.0	0.0	0.0	0.0	0.0	0.0	0.0	0.0	0.0	0.0	0.0	0.0	0.0	0.0	0.0	0.0	0.0	0.0	0.0	0.0	0.0	0.0	0.0	0.0	0.0	0.0	0.0	0.0	0.0	0.0	0.0	0.0	0.0	0.0	0.0	0.0	0.0	0.0	0.0	0.0	0.0	0.0	0.0	0.0	0.0	0.0	0.0	0.0	0.0	0.0	0.0	0.0	0.0	0.0	0.0	0.0	0.0	0.0	0.0	0.0	0.0	0.0	0.0	0.0	0.0	0.0	0.0	0.0	0.0	0.0	0.0	0.0	0.0	0.0	0.0	0.0	0.0	0.0	0.0	0.0	.0	0.0	0.0	0.0	0.0	0.0	0.0	0.0	0.0	0.0	0.0	0.0	0.0	0.0	0.0	0.0	0.0	0.0	0.0	0.0	0.0	0.0	0.0	0.0	0.0	0.0	0.0	0.0	0.0	0.0	0.0	0.0	0.0	0.0	0.0	0.0	0.0	0.0	0.0	0.0	0.0	0.0	0.0	0.0	0.0	0.0	0.0	0.0	0.0	0.0	0.0	0.0	0.0	0.0	0.0	0.0	0.0	0.0	0.0	0.0	0.0	0.0	0.0	0.0	0.0	0.0	0.0	0.0	0.0	0.0	0.0	0.0	0.0	0.0	0.0	0.0	0.0	0.0	0.0	0.0	0.0	0.0	0.0	0.0	0.0	0.0	0.0	0.0	0.0	0.0	0.0	0.0	0.0	0.0	0.0	0.0	0.0	0.0	0.0	0.0	.0	0.0	0.0	0.0	0.0	0.0	0.0	0.0	0.0	0.0	0.0	0.0	0.0	0.0	0.0	0.0	0.0	0.0	0.0	0.0	0.0	0.0	0.0	0.0	14.4432	8	999	999	999	999	999	999	999	999	999	999	999	999	2.7986	4	999	999	999	999	999	999	999	999	999	999	999	999	999	999	999	999	999	999	999	999	999	999	4.23365	2	999	999	999	999	999	999	999	999	999	999	18.5926	2	999	999	999	999	999	999	999	999	999	999	999	999	999	999	999	999	999	999	999	999	999	999	-0.15139	1	999	999	999	999	999	999	999	999	999	999	999	999	999	999	999	999	999	999	999	999	999	999	999	999	999	999	999	999	999	999	999	999	18.5926	2	999	999	999	999	999	999	999	999	999	999	999	999	999	999	999	999	999	999	999	999	999	999	999	999	999	999	999	999	999	999	999	999	999	999	999	999	999	999	999	999	14.4432	8	999	999	999	999	999	999	999	999	999	999	999	999	999	999	999	999	2.7986	4	999	999	999	999	999	999	999	999	999	999	999	999	999	999	999	999	999	999	999	999	999	999	999	999	999	999	999	999	999	999	999	999	999	999	4.23365	2	999	999	999	999	999	999	999	999	999	999	999	999	18.5926	2	999	999	999	999	999	999	999	999	999	999	999	999	999	999	999	999	999	999	999	999	999	999	999	999	999	999	999	999	-0.15139	1	999	999	999	999	999	999	999	999	999	999	999	999	2.73194	2	999	999	999	999	999	999	999	999	999	999	999	999	999	999	999	999	999	999	999	999	999	999	999	999	999	999	999	999	999	999	999	999	999	999	999	999	999	999	999	999	999	999	999	999	999	999	999	999	999	999	999	999	999	999	999	999	999	999	999	999	999	999	999	999	999	999	999	999	999	999	999	999	999	999	999	999	999	999	1.35648	2	999	999	999	999	999	999	999	999	999	999	999	999	999	999	999	999	999	999	999	999	999	999	999	999	999	999	999	999	999	999	999	999	999	999	999	999	999	999	999	999	11.92541	2	999	999	999	999	999	999	999	999	999	999	999	999	999	999	999	999	999	999	999	999	999	999	999	999	999	999	999	999	999	999	999	999	999	999	999	999	999	999	999	999	999	999	999	999	999	999	999	999	999	999	999	999	999	999	999	999	999	999	999	999	999	999	999	999	999	999	999	999	999	999	999	999	999	999	999	999	999	999	999	999	999	999	999	999	999	999	999	999	999	999	999	999	999	999	999	999	999	999	999	999	999	999	999	999	999	999	999	999	999	999	999	999	999	999	8.19628	4	12.28988	8	999	999	999	999	999	999	999	999	999	999	999	999	999	999	999	999	999	999	999	999	999	999	999	999	999	999	999	999	999	999	999	999	999	999
5280343	10	9.45	302.25	21.57	33.71	21.99	67.17	0.67	1.05	0.69	3.05	32.0	22.0	34.0	24.0	14.0	2.0	0.0	12.0	10.0	15.0	0.0	7.0	0.0	0.0	0.0	0.0	0.0	0.0	0.0	0.0	0.0	0.0	0.0	0.0	0.0	3.0	4.0	0.0	0.0	0.0	3.0	0.0	0.0	0.0	1.0	160.0	48.526	1.516	120.0	145.0	16.016	10.38	10.037	0.728	0.432	0.279	10.939	6.123	4.65	0.497	0.255	0.129	37.0	2.461	3.105	7.641	3.971	4.433	7533.785	717.251	1.539	14.556	5.116	2.375	368.0	1.0	7.909	1.198	64.0	564.0	64.0	2.499	121.572	4248.0	0.607	0.367	0.192	0.105	84.997	1.44	37.387	402.0	389.0	8718.0	17512.0	66.56	98.502	3.385	0.765	86.0	4.268	89.636	4224.0	1.735	24.0	4.796	5.673	6.583	7.478	8.392	9.294	10.21	11.115	12.031	22.0	48.0	0.0	192.0	0.0	930.0	0.0	4952.0	0.0	27728.0	5.5	3.333	2.375	2.133	0.931	0.669	0.311	0.197	0.117	0.012	0.229	0.093	0.059	0.061	0.033	0.028	0.016	0.015	0.015	0.0040	0.553	3.32	3.745	3.905	3.811	3.552	3.423	3.27	2.858	3.049	3.374	3.385	3.199	3.053	2.885	2.667	2.236	3.318	3.743	3.902	3.808	3.549	3.42	3.267	2.855	3.027	3.342	3.341	3.149	3.012	2.843	2.618	2.18	-0.022	-0.185	-0.104	0.036	-0.095	0.065	0.058	-0.307	-0.022	-0.185	-0.104	0.036	-0.095	0.065	0.058	-0.307	-0.022	-0.185	-0.104	0.036	-0.095	0.065	.058	-0.307	-0.022	-0.185	-0.104	0.036	-0.095	0.065	0.058	-0.307	0.733	0.978	1.045	1.006	1.021	0.917	0.99	1.354	0.733	0.978	1.045	1.006	1.021	0.917	0.99	1.354	0.733	0.978	1.045	1.006	1.021	0.917	0.99	1.354	0.733	0.978	1.045	1.006	1.021	0.917	0.99	1.354	-999.0	-999.0	-999.0	-999.0	0.722	0.983	12.271	4.599	5.677	6.508	7.154	7.646	8.004	8.244	8.379	8.418	8.37	8.241	8.039	7.766	7.429	7.032	6.576	6.067	5.506	4.898	4.246	4.116	5.298	6.214	6.933	7.49	7.908	8.204	8.391	8.478	8.475	8.388	8.224	7.988	7.685	7.317	6.89	6.406	5.868	5.281	4.646	2579.913	161.245	517.554	2.554	5.143	49.811	6.477	0.45	0.887	0.92	0.541	.0	0.441	13.056	2.878	0.439	0.797	0.176	0.167	0.184	0.368	0.573	0.503	0.383	11.56	2.31	0.283	0.817	0.163	0.184	0.167	0.208	0.451	0.31	0.124	11.251	2.103	0.312	0.823	0.154	0.167	0.184	0.2	0.427	0.263	0.181	13.107	2.92	0.431	0.796	0.177	0.167	0.2	0.208	0.578	0.515	0.358	11.421	2.167	0.329	0.821	0.156	0.167	0.167	0.192	0.439	0.281	0.207	12.284	2.735	0.294	0.802	0.179	0.183	0.183	0.198	0.51	0.43	0.123	16.373	14.153	13.665	16.459	13.917	15.312	44.568	30.624	27.819	45.186	29.222	38.007	0.224	0.186	0.188	0.696	0.725	0.735	0.695	0.731	0.703	0.486	0.295	0.29	0.483	0.309	0.354	77.443	52.328	48.859	78.158	51.28	3.183	87.353	0.89	4.667	6.296	3.0	2.147	2.012	2.032	1.34	0.511	0.193	0.163	0.074	20.241	0.398	0.237	0.231	0.405	0.521	0.486	0.454	0.468	0.462	9.0	2.08	1.311	1.292	0.899	0.454	0.147	0.027	0.0040	0.0050	10.359	0.238	0.113	0.146	0.195	0.181	0.15	0.187	0.213	0.17	3.449	1.042	1.037	0.945	0.618	0.274	0.098	0.032	0.017	0.012	7.139	0.094	0.091	0.109	0.132	0.132	0.123	0.127	0.135	0.129	2.415	3.414	2.437	2.179	2.322	1.46	0.585	0.238	0.154	0.076	22.583	0.453	0.274	0.249	0.462	0.576	0.537	0.503	0.523	0.529	10.004	1.084	1.06	0.991	0.673	0.32	0.115	0.037	0.025	0.016	7.607	0.102	0.095	0.115	0.143	0.148	.137	0.14	0.147	0.14	2.672	2.037	1.296	1.449	1.382	1.017	0.783	0.659	0.532	19.916	0.189	0.058	0.076	0.057	0.055	0.046	0.034	0.029	0.189	1.099	0.865	0.808	0.611	0.396	0.361	0.309	0.2	9.713	0.124	0.061	0.091	0.074	0.03	0.05	0.038	0.022	0.124	0.915	0.671	0.565	0.42	0.318	0.258	0.215	0.16	7.359	0.058	0.035	0.026	0.015	0.013	0.012	0.011	0.0090	0.058	2.316	1.391	1.641	1.536	1.129	0.867	0.726	0.599	22.134	0.236	0.061	0.091	0.073	0.069	0.049	0.041	0.029	0.236	0.945	0.698	0.597	0.458	0.345	0.279	0.233	0.175	7.838	0.058	0.035	0.026	0.014	0.013	0.012	0.011	0.0090	0.058	3.907	2.779	0.5	32.0	1.0	.029	0.0	0.0	2.0	19.0	15.145	1.784	1.991	0.257	51.0	10.0	40.0	0.225	21.023	13.755	42.159	693.048	52.379	2.559	3199.0	50.484	2212.0	13196.0	13.343	108.567	8350.0	723.042	723.231	991.386	724.052	1042.746	2.353	2.353	1.772	2.35	1.696	8.612	7.132	5.547	0.176	0.11	0.066	3.173	2.135	1.41	0.065	0.033	0.017	16.016	10.38	10.037	8.612	7.132	5.547	3.207	181.861	98.107	174.0	14.364	0.714	4.344	2.989	1.65	34.277	0.276	0.413	0.819	1.516	48.526	0.303	3.484	0.281	3.061	97.952	0.612	1.939	0.568	3.899	124.781	0.78	1.101	0.723	4.625	148.0	0.925	0.375	0.858	4.938	158.0	0.988	0.063	0.916	5.0	160.0	1.0	0.0	0.927	5.347	67.863	67.881	4.309	67.959	99.571	1.75	1.746	-6.677	1.726	-8.402	133.976	134.016	195.668	134.191	208.707	4.138	0.188	23.41	1.064	4.623	0.21	23.523	1.069	4.626	0.21	23.521	1.069	4.626	0.21	23.521	1.069	4.589	0.209	23.546	1.07	4.626	0.21	23.521	1.069	4.581	0.208	23.55	1.07	49.0	65.0	84.0	95.0	103.0	109.0	118.0	109.0	4.775	5.342	5.885	6.199	6.495	6.845	7.183	7.402	122.385	44.525	22.295	0.0	0.0	0.0	165.599	0.0	0.0	0.0	88.661	0.0	0.0	0.0	0.0	0.0	0.0	0.0	0.0	0.0	0.0	124.0	0.0	0.0	0.0	0.0	0.0	0.0	0.0	0.0	0.0	0.0	0.0	0.0	0.0	0.0	0.0	0.0	0.0	0.0	0.0	0.0	0.0	.0	0.0	0.0	0.0	0.0	0.0	3.984	3.797	3.421	2.986	2.789	2.732	2.673	2.447	1.97	1.867	1.405	1.054	1.024	0.939	0.77	0.533	3.915	3.76	3.303	2.829	2.683	2.665	2.469	2.098	2.028	1.897	1.531	1.153	1.071	1.014	0.927	0.733	4.002	3.831	3.448	3.024	2.873	2.833	2.736	2.518	1.926	1.802	1.35	0.896	0.811	0.765	0.569	0.233	3.913	3.76	3.298	2.824	2.688	2.668	2.465	2.081	2.031	1.895	1.537	1.158	1.06	1.008	0.929	0.744	-999.0	-999.0	-999.0	-999.0	-999.0	-999.0	-999.0	1.406	1.907	131.247	32.347	63.985	33.417	15.088	3.758	1.0	5.0	66.928	0.0	0.0	0.0	0.0	0.0	0.0	0.0	0.0	129.191	0.0	0.0	0.0	.0	0.0	0.0	0.0	0.0	0.0	0.0	0.0	0.0	0.0	0.0	0.0	0.0	0.0	0.0	0.0	0.0	0.0	0.0	0.0	0.0	0.0	0.0	0.0	7.128	7.095	5.701	20.018	9.598	7.209	9.705	7.726	16.36	3.696	12.095	10.95	11.496	5.349	1.93	5.603	4.936	4.749	4.107	3.483	3.733	2.072	0.72	0.0	0.0	0.0	0.0	0.0	0.0	0.0	0.734	7.387	0.48	18.006	2.855	5.799	5.302	1.423	9.423	2.425	7.13	10.776	5.413	2.641	0.344	3.871	0.486	2.074	1.284	4.201	1.019	0.189	0.0050	0.0	0.0	0.0	0.0	0.0	0.0	0.0	1.478	6.666	1.704	14.226	2.664	3.334	3.396	1.716	7.291	1.458	5.76	8.113	4.892	2.023	0.487	2.533	.277	1.441	1.185	1.185	0.739	0.291	0.064	0.0	0.0	0.0	0.0	0.0	0.0	0.0	8.098	7.382	5.369	22.199	9.516	8.326	10.812	8.67	17.545	4.092	13.183	12.207	12.079	5.681	2.205	6.199	4.671	5.423	4.127	4.968	4.449	2.44	0.638	0.0	0.0	0.0	0.0	0.0	0.0	0.0	1.783	6.615	2.17	14.144	3.016	3.377	3.74	2.029	7.57	1.495	6.142	8.004	5.191	2.215	0.556	2.603	1.616	1.562	1.381	1.115	0.856	0.347	0.104	0.0	0.0	0.0	0.0	0.0	0.0	0.0	19.034	0.622	0.698	0.0	0.0	0.0	0.0	0.0	0.0	0.0	0.0	0.0	0.0	0.0	0.0	0.0	0.0	0.0	0.0	0.0	0.0	0.0	0.0	0.0	0.0	0.0	.0	0.0	0.0	0.0	5.0	7.0	0.0	0.0	0.0	0.0	0.0	0.0	0.0	0.0	0.0	0.0	0.0	0.0	0.0	0.0	0.0	0.0	0.0	0.0	2.0	0.0	0.0	0.0	0.0	5.0	2.0	5.0	0.0	0.0	0.0	0.0	0.0	0.0	0.0	0.0	0.0	0.0	0.0	0.0	1.0	0.0	0.0	0.0	0.0	0.0	0.0	5.0	0.0	0.0	5.0	0.0	0.0	0.0	0.0	0.0	0.0	5.0	1.0	0.0	1.0	0.0	0.0	0.0	0.0	0.0	0.0	0.0	0.0	0.0	0.0	0.0	0.0	0.0	0.0	0.0	0.0	0.0	0.0	0.0	0.0	0.0	0.0	0.0	0.0	0.0	0.0	0.0	0.0	0.0	0.0	0.0	0.0	0.0	0.0	0.0	.0	0.0	0.0	0.0	0.0	0.0	0.0	0.0	0.0	0.0	0.0	0.0	0.233	-999.0	-999.0	2.974	65.509	298.126	348.702	2.771	52.195	249.333	288.043	0.213	112.979	456.396	540.23	0.167	54.974	258.292	298.773	79.354	24.0	36.0	3.497	4.174	14.223	11.764	4.645	4.298	4.028	3.629	3.289	3.264	2.828	2.806	1.693	1.403	1.263	0.972	0.726	0.495	0.132	3.756	3.116	2.985	2.878	2.337	2.252	1.902	1.712	1.262	0.598	0.438	-0.047	-0.081	-0.379	-0.684	4.266	3.875	3.577	3.269	2.889	2.851	2.372	2.318	1.343	1.021	0.88	0.578	0.325	0.161	-0.233	0.0	4.29	4.111	5.964	6.524	7.926	8.817	10.058	11.101	12.286	13.397	14.567	15.711	16.879	18.04	3.497	4.771	.037	7.389	8.772	10.182	11.61	13.054	14.511	15.978	17.454	18.937	20.426	21.92	23.419	2.243	4.43	4.905	6.38	7.329	8.631	9.771	11.037	12.261	13.531	14.795	16.078	17.363	18.658	19.957	3.17	4.553	5.67	6.949	8.237	9.561	10.903	12.262	13.634	15.018	16.41	17.811	19.217	20.629	22.046	-999.0	75.428	0.054	1.504	2.261	0.0	1.0	1.0	1.0	0.0	1.0	0.0	0.0	0.0	1.0	0.0	1.0	0.0	1.0	1.0	1.0	1.0	-1.59	-1.54	-1.46	0.0	0.0	0.0	12.0	5.0	7.0	3.0	0.0	2.0	0.0	0.0	0.0	0.0	0.0	0.0	0.0	0.0	0.0	0.0	0.0	0.0	0.0	0.0	0.0	0.0	0.0	0.0	0.0	0.0	0.0	0.0	0.0	.0	0.0	0.0	0.0	0.0	0.0	0.0	0.0	0.0	0.0	0.0	0.0	0.0	1.0	0.0	0.0	0.0	0.0	0.0	0.0	0.0	0.0	0.0	0.0	0.0	0.0	0.0	0.0	0.0	0.0	0.0	0.0	0.0	0.0	0.0	0.0	0.0	0.0	0.0	1.0	4.0	1.0	0.0	0.0	0.0	0.0	0.0	0.0	0.0	0.0	0.0	0.0	0.0	0.0	0.0	0.0	0.0	0.0	0.0	0.0	0.0	0.0	0.0	0.0	0.0	0.0	0.0	0.0	0.0	0.0	0.0	0.0	0.0	0.0	0.0	0.0	0.0	0.0	0.0	0.0	0.0	0.0	0.0	0.0	0.0	0.0	0.0	1.0	131.36	131.36	24.0	36.0	0.0	240.0	49.0	0.0	0.0	664.0	0.0	0.0	.0	0.0	65.0	823.0	448.0	0.0	0.0	0.0	0.0	0.0	0.0	0.0	3.0	0.0	84.0	985.0	1075.0	95.0	0.0	0.0	0.0	0.0	0.0	0.0	0.0	0.0	0.0	0.0	0.0	0.0	0.0	12.0	1143.0	1246.0	619.0	103.0	0.0	0.0	0.0	0.0	0.0	0.0	0.0	0.0	0.0	0.0	0.0	0.0	0.0	0.0	0.0	42.0	0.0	0.0	0.0	0.0	0.0	0.0	0.0	0.0	0.0	7.0	8.0	4.0	0.0	1152.0	0.0	0.0	0.0	0.0	0.0	0.0	0.0	0.0	0.0	0.0	0.0	0.0	156.0	0.0	0.0	0.0	0.0	0.0	56.0	0.0	1410.0	109.0	0.0	0.0	0.0	1381.0	0.0	0.0	0.0	0.0	0.0	0.0	0.0	0.0	.0	0.0	4.0	9.0	2.0	0.0	0.0	0.0	0.0	0.0	0.0	0.0	1081.0	0.0	0.0	0.0	0.0	0.0	0.0	0.0	0.0	0.0	0.0	0.0	0.0	218.0	0.0	0.0	0.0	0.0	0.0	0.0	0.0	0.0	0.0	83.0	97.0	46.0	0.0	1363.0	0.0	0.0	0.0	0.0	0.0	0.0	0.0	0.0	0.0	201.0	0.0	0.0	0.0	0.0	0.0	0.0	0.0	0.0	0.0	0.0	0.0	0.0	66.0	0.0	1511.0	0.0	0.0	0.0	0.0	0.0	0.0	0.0	0.0	0.0	0.0	0.0	0.0	737.0	0.0	0.0	0.0	0.0	0.0	0.0	0.0	0.0	0.0	0.0	2.0	3.0	1.0	0.0	0.0	0.0	0.0	0.0	0.0	0.0	0.0	0.0	.0	118.0	109.0	90.0	66.0	50.0	28.0	16.0	10.0	38.0	51.0	7.0	45.0	64.0	117.0	33.0	10.0	227.0	0.0	66.0	128.0	68.0	41.0	44.0	12.0	37.0	6.0	715.0	624.0	100.0	752.0	266.0	1172.0	28.0	0.0	0.0	20.0	28.0	35.0	0.0	198.0	36.0	47.0	0.0	0.0	0.0	0.0	548.0	511.0	646.0	0.0	0.0	0.0	0.0	0.0	0.0	0.0	0.0	0.0	0.0	47.0	61.0	61.0	1066.0	678.0	594.0	790.0	343.0	437.0	0.0	0.0	0.0	0.0	0.0	0.0	0.0	0.0	0.0	0.0	0.0	0.0	0.0	0.0	0.0	0.0	0.0	0.0	2.0	0.0	0.0	0.0	0.0	63.0	79.0	77.0	4011.0	3731.0	4780.0	808.0	696.0	33.0	927.0	819.0	1054.0	769.0	1037.0	64.0	91.0	86.0	84.0	0.0	0.0	0.0	0.0	0.0	0.0	0.0	0.0	0.0	0.0	0.0	0.0	0.0	0.0	0.0	0.0	0.0	0.0	0.0	0.0	0.0	0.0	0.0	0.0	0.0	0.0	0.0	0.0	0.0	0.0	0.0	0.0	0.0	0.0	0.0	0.0	0.0	0.0	0.0	0.0	0.0	0.0	0.0	0.0	12.0	11.0	11.0	11.0	5.0	0.0	0.0	0.0	0.0	0.0	0.0	0.0	0.0	0.0	0.0	0.0	0.0	0.0	0.0	0.0	0.0	0.0	0.0	0.0	0.0	0.0	0.0	0.0	0.0	0.0	0.0	0.0	0.0	0.0	0.0	0.0	0.0	0.0	0.0	0.0	0.0	0.0	0.0	0.0	0.0	0.0	.0	0.0	0.0	0.0	0.0	0.0	0.0	0.0	0.0	0.0	0.0	0.0	0.0	0.0	0.0	0.0	0.0	0.0	0.0	0.0	0.0	0.0	0.0	0.0	0.0	0.0	0.0	0.0	0.0	0.0	0.0	0.0	0.0	0.0	0.0	0.0	0.0	0.0	0.0	0.0	0.0	0.0	0.0	0.0	0.0	0.0	0.0	0.0	0.0	0.0	0.0	0.0	0.0	0.0	0.0	0.0	0.0	0.0	0.0	0.0	0.0	0.0	0.0	0.0	0.0	0.0	0.0	0.0	0.0	0.0	0.0	0.0	0.0	0.0	0.0	0.0	0.0	0.0	0.0	0.0	0.0	0.0	0.0	0.0	0.0	0.0	0.0	0.0	0.0	0.0	0.0	0.0	0.0	0.0	0.0	0.0	0.0	0.0	0.0	0.0	.0	0.0	0.0	0.0	0.0	0.0	0.0	0.0	0.0	0.0	0.0	0.0	0.0	0.0	0.0	0.0	0.0	0.0	0.0	0.0	0.0	0.0	0.0	0.0	0.0	0.0	0.0	0.0	0.0	0.0	0.0	0.0	0.0	0.0	0.0	0.0	0.0	0.0	0.0	0.0	0.0	0.0	0.0	0.0	0.0	0.0	0.0	0.0	0.0	0.0	0.0	0.0	0.0	0.0	0.0	0.0	0.0	0.0	0.0	0.0	0.0	0.0	0.0	0.0	0.0	0.0	0.0	0.0	0.0	0.0	0.0	0.0	0.0	0.0	0.0	0.0	0.0	0.0	0.0	0.0	0.0	0.0	0.0	0.0	0.0	0.0	0.0	0.0	0.0	0.0	0.0	0.0	0.0	0.0	0.0	0.0	0.0	0.0	0.0	0.0	.0	0.0	0.0	0.0	0.0	4.0	8.0	1.0	0.0	41.0	13.0	2.0	0.0	0.0	0.0	116.0	153.0	18.0	0.0	0.0	0.0	0.0	0.0	0.0	0.0	0.0	18.0	3.0	4.0	234.0	144.0	228.0	32.0	104.0	11.0	0.0	0.0	0.0	0.0	0.0	0.0	0.0	0.0	0.0	0.0	0.0	0.0	0.0	0.0	0.0	0.0	0.0	0.0	20.0	5.0	7.0	899.0	1179.0	131.0	177.0	289.0	51.0	58.0	256.0	21.0	306.0	37.0	30.0	3.0	9.0	11.0	0.0	0.0	0.0	0.0	0.0	0.0	0.0	0.0	0.0	0.0	0.0	0.0	0.0	0.0	0.0	0.0	0.0	0.0	0.0	0.0	0.0	0.0	0.0	0.0	0.0	0.0	0.0	0.0	0.0	.0	0.0	0.0	0.0	0.0	0.0	0.0	1.0	1.0	1.0	7.0	0.0	0.0	0.0	0.0	0.0	0.0	0.0	0.0	0.0	0.0	0.0	0.0	0.0	0.0	0.0	0.0	0.0	0.0	0.0	0.0	0.0	0.0	0.0	0.0	0.0	0.0	0.0	0.0	0.0	0.0	0.0	0.0	0.0	0.0	0.0	0.0	0.0	0.0	0.0	0.0	0.0	0.0	0.0	0.0	0.0	0.0	0.0	0.0	0.0	0.0	0.0	0.0	0.0	0.0	0.0	0.0	0.0	0.0	0.0	0.0	0.0	0.0	0.0	0.0	0.0	0.0	0.0	0.0	0.0	0.0	0.0	0.0	0.0	0.0	0.0	0.0	0.0	0.0	0.0	0.0	0.0	0.0	0.0	0.0	0.0	0.0	0.0	0.0	0.0	.0	0.0	0.0	0.0	0.0	0.0	0.0	0.0	0.0	0.0	0.0	0.0	0.0	0.0	0.0	0.0	0.0	0.0	0.0	0.0	0.0	0.0	0.0	0.0	0.0	0.0	0.0	0.0	0.0	0.0	0.0	0.0	0.0	0.0	0.0	0.0	0.0	0.0	0.0	0.0	0.0	0.0	0.0	0.0	0.0	0.0	0.0	0.0	0.0	0.0	0.0	0.0	0.0	0.0	0.0	0.0	0.0	0.0	0.0	0.0	0.0	0.0	0.0	0.0	0.0	0.0	0.0	0.0	0.0	0.0	0.0	0.0	0.0	0.0	0.0	0.0	0.0	0.0	0.0	0.0	0.0	0.0	0.0	0.0	0.0	0.0	0.0	0.0	0.0	0.0	0.0	0.0	0.0	0.0	0.0	0.0	0.0	0.0	0.0	0.0	.0	0.0	0.0	0.0	0.0	0.0	0.0	0.0	0.0	0.0	0.0	0.0	0.0	0.0	0.0	0.0	0.0	0.0	0.0	0.0	0.0	0.0	0.0	0.0	0.0	0.0	0.0	0.0	0.0	0.0	0.0	0.0	0.0	0.0	0.0	0.0	0.0	0.0	0.0	0.0	0.0	0.0	0.0	0.0	0.0	0.0	0.0	0.0	0.0	0.0	0.0	0.0	0.0	0.0	0.0	0.0	0.0	0.0	0.0	0.0	0.0	0.0	0.0	0.0	0.0	0.0	0.0	0.0	0.0	0.0	0.0	0.0	0.0	0.0	0.0	0.0	0.0	0.0	0.0	0.0	0.0	0.0	0.0	0.0	0.0	0.0	0.0	0.0	0.0	0.0	0.0	0.0	0.0	0.0	0.0	0.0	0.0	0.0	0.0	0.0	.0	0.0	0.0	0.0	0.0	0.0	0.0	0.0	0.0	0.0	0.0	0.0	0.0	0.0	0.0	0.0	0.0	0.0	0.0	0.0	0.0	0.0	0.0	0.0	0.0	0.0	0.0	0.0	0.0	0.0	0.0	0.0	0.0	0.0	0.0	0.0	0.0	0.0	0.0	0.0	0.0	0.0	0.0	0.0	0.0	0.0	0.0	0.0	0.0	0.0	0.0	0.0	0.0	0.0	0.0	0.0	0.0	0.0	0.0	0.0	0.0	0.0	0.0	0.0	0.0	0.0	0.0	0.0	0.0	0.0	0.0	0.0	0.0	0.0	0.0	0.0	0.0	0.0	0.0	0.0	0.0	0.0	0.0	0.0	0.0	0.0	0.0	0.0	0.0	0.0	0.0	0.0	0.0	0.0	0.0	0.0	0.0	0.0	0.0	0.0	.0	0.0	0.0	0.0	0.0	0.0	0.0	0.0	0.0	0.0	0.0	0.0	0.0	0.0	0.0	0.0	0.0	0.0	0.0	0.0	0.0	0.0	0.0	0.0	5.64087	5	999	999	999	999	999	999	999	999	999	999	999	999	-1.96101	7	999	999	999	999	12.14287	1	999	999	999	999	999	999	999	999	999	999	-1.9188	3	999	999	999	999	999	999	999	999	999	999	999	999	999	999	999	999	47.90949	5	999	999	999	999	999	999	999	999	5.35324	1	999	999	999	999	999	999	999	999	999	999	999	999	999	999	999	999	999	999	999	999	999	999	999	999	12.14287	1	999	999	999	999	999	999	999	999	999	999	999	999	999	999	999	999	999	999	999	999	37.93054	4	999	999	999	999	999	999	999	999	999	999	999	999	999	999	999	999	999	999	999	999	-1.9188	3	999	999	999	999	5.35324	1	999	999	999	999	999	999	999	999	999	999	999	999	5.64087	5	999	999	999	999	999	999	999	999	999	999	999	999	999	999	999	999	-1.96101	7	999	999	999	999	999	999	999	999	12.14287	1	999	999	999	999	999	999	999	999	999	999	999	999	999	999	-1.9188	3	999	999	999	999	999	999	999	999	999	999	999	999	999	999	999	999	999	999	999	999	999	999	47.90949	5	999	999	999	999	999	999	999	999	999	999	5.35324	1	999	999	999	999	999	999	999	999	999	999	999	999	999	999	999	999	999	999	999	999	999	999	999	999	999	999	999	999	999	999	999	999	999	999	999	999	999	999	999	999	999	999	999	999	999	999	999	999	999	999	999	999	999	999	999	999	999	999	999	999	999	999	999	999	999	999	999	999	999	999	999	999	999	999	999	999	999	999	999	999	999	999	999	999	999	999	999	999	999	999	999	999	999	999	999	999	999	999	999	999	0.47172	2	999	999	-0.125	1	999	999	999	999	999	999	999	999	999	999	999	999	999	999	999	999	999	999	999	999	999	999	999	999	999	999	999	999	999	999	999	999	999	999	999	999	999	999	999	999	999	999	999	999	999	999	24.66822	4	6.62063	1	999	999	3.47574	1	3.4784	1	999	999	999	999	999	999	999	999	999	999	999	999	999	999	999	999	999	999	999	999	999	999	999	999	999	999	999	999	999	999	999	999	999	999	999	999	999	999	999	999	999	999	999	999	999	999	999	999	999	999	999	999	999	999	999	999	999	999	999	999	999	999	999	999	999	999	999	999	999	999	999	999	999	999	999	999	999	999	999	999	999	999	.09861	1	999	999	8.01188	1	999	999	999	999	999	999	999	999	999	999	999	999	999	999	999	999	999	999	1.69365	1	7.87988	8	999	999	999	999	999	999	999	999	999	999	999	999	0.72626	3	999	999	999	999	999	999	999	999	999	999	999	999	999	999	999	999	999	999	999	999
47576	11	8.3	531.48	41.2	64.85	43.45	79.81	0.64	1.01	0.68	2.22	64.0	36.0	68.0	40.0	18.0	1.0	0.0	17.0	28.0	26.0	4.0	4.0	0.0	0.0	0.0	2.0	0.0	0.0	0.0	0.0	2.0	0.0	0.0	0.0	0.0	5.0	5.0	0.0	0.0	2.0	3.0	0.0	0.0	0.0	0.0	384.0	109.183	1.706	194.0	229.0	25.123	17.415	16.105	0.698	0.435	0.283	21.49	12.637	9.805	0.597	0.316	0.172	18.0	3.256	4.043	9.014	4.725	5.139	42292.703	2546.831	1.463	25.517	11.089	5.905	1185.0	0.9	15.028	2.25	190.0	2544.0	202.0	2.508	155.179	22012.0	0.588	0.341	0.18	0.093	144.146	1.282	40.588	485.21	490.222	31714.099	51846.198	116.207	199.517	7.86	0.948	692.0	7.448	260.667	20536.0	1.088	40.0	5.273	6.129	7.018	7.892	8.79	9.672	10.574	11.462	12.368	36.0	80.0	0.0	308.0	20.0	1418.0	196.0	7100.0	1458.0	37320.0	8.5	4.667	2.604	1.623	1.549	0.763	0.534	0.398	0.254	0.162	0.213	0.082	0.047	0.03	0.029	0.015	0.012	0.011	0.0070	0.0050	0.45	3.893	4.288	4.29	4.405	4.229	4.242	4.148	3.908	3.533	3.864	3.879	3.818	3.797	3.751	3.603	3.478	3.82	4.188	4.166	4.175	4.119	4.064	3.951	3.76	3.513	3.852	3.88	3.818	3.786	3.748	3.599	3.484	-0.031	-0.059	-0.074	0.301	-0.033	-0.012	-0.035	-0.101	-0.246	-0.017	0.152	-0.176	0.081	-0.152	-0.305	0.188	-0.226	-0.096	0.01	0.017	0.0070	-0.023	0.143	0.0040	-0.198	0.026	0.183	-0.171	0.087	-0.189	-0.353	0.227	0.528	0.714	0.881	0.81	0.729	1.055	1.204	1.049	1.126	1.053	0.843	1.314	0.955	1.138	1.371	0.753	1.024	1.069	0.987	1.154	0.974	1.038	1.246	0.948	1.036	0.958	0.767	1.287	0.903	1.171	1.422	0.707	-999.0	-999.0	-999.0	-999.0	0.957	0.954	16.277	5.531	7.08	8.379	9.482	10.418	11.211	11.878	12.434	12.889	13.253	13.534	13.739	13.873	13.94	13.946	13.894	13.788	13.629	13.422	13.168	5.178	6.724	8.021	9.125	10.068	10.871	11.552	12.122	12.594	12.976	13.275	13.499	13.652	13.739	13.765	13.732	13.645	13.506	13.317	13.081	14919.754	466.242	1886.887	2.331	4.553	37.373	11.233	0.419	0.803	0.872	0.571	.927	0.269	28.894	4.466	1.481	0.829	0.128	0.143	0.184	0.2	0.616	0.311	0.439	30.68	5.344	0.842	0.832	0.145	0.157	0.157	0.2	0.715	0.452	0.136	28.4	4.655	1.098	0.832	0.136	0.143	0.154	0.17	0.6	0.351	0.238	29.089	4.506	1.437	0.83	0.129	0.143	0.17	0.2	0.625	0.318	0.414	28.707	4.786	1.168	0.828	0.138	0.143	0.143	0.17	0.614	0.372	0.269	29.701	4.78	0.808	0.842	0.135	0.162	0.162	0.17	0.658	0.372	0.126	34.841	36.866	34.154	35.032	34.661	35.289	178.438	194.28	168.512	179.337	176.494	169.835	0.174	0.17	0.165	0.744	0.748	0.747	0.746	0.742	0.762	0.455	0.434	0.396	0.452	0.418	0.385	404.395	369.127	347.854	402.663	371.577	19.831	158.608	0.852	5.744	3.767	3.0	2.478	3.556	3.449	2.566	2.222	1.707	1.077	0.586	43.294	0.191	0.14	0.224	0.272	0.276	0.322	0.338	0.355	0.291	9.0	3.134	1.759	2.17	1.616	1.417	0.65	0.467	0.246	0.148	20.909	0.304	0.113	0.156	0.127	0.157	0.098	0.133	0.143	0.109	4.058	1.396	1.447	1.682	1.375	0.938	0.646	0.461	0.271	0.144	16.611	0.089	0.083	0.108	0.106	0.099	0.102	0.12	0.121	0.094	3.201	3.088	2.547	3.691	3.582	2.644	2.215	1.664	1.081	0.606	43.959	0.204	0.145	0.234	0.286	0.283	0.319	0.333	0.355	0.296	9.156	1.57	1.552	1.855	1.599	1.113	0.778	0.57	0.335	0.167	19.096	0.108	0.091	0.121	0.126	0.118	.118	0.14	0.145	0.117	3.796	2.141	2.063	1.901	1.678	1.671	1.336	1.062	0.713	32.591	0.082	0.047	0.045	0.03	0.031	0.02	0.022	0.018	0.082	1.33	1.155	0.814	0.771	0.514	0.479	0.389	0.245	14.115	0.203	0.119	0.058	0.133	0.033	0.045	0.036	0.031	0.203	1.172	0.938	0.754	0.614	0.529	0.461	0.355	0.237	12.713	0.069	0.04	0.02	0.015	0.014	0.014	0.012	0.01	0.069	2.181	2.141	1.975	1.71	1.659	1.316	1.064	0.721	33.025	0.087	0.051	0.054	0.038	0.028	0.019	0.023	0.018	0.087	1.263	1.025	0.86	0.712	0.616	0.537	0.42	0.281	14.456	0.085	0.05	0.025	0.023	0.014	0.014	0.015	0.013	0.085	4.248	-0.717	0.425	49.5	7.0	.103	0.0	0.0	2.0	28.0	26.929	1.991	2.113	0.193	78.667	12.0	56.0	0.247	33.468	17.066	70.625	3601.767	329.616	5.98	26511.0	85.52	6768.0	49042.0	34.087	427.708	46265.0	3675.747	3675.701	5840.553	3715.533	6301.3	1.385	1.385	0.864	1.374	0.8	13.434	11.258	8.395	0.179	0.115	0.071	7.061	5.15	3.289	0.094	0.053	0.028	26.123	17.993	16.884	14.015	12.047	8.783	4.714	344.904	178.117	541.0	45.815	0.639	5.103	3.798	1.771	54.772	0.138	0.223	0.361	1.706	109.183	0.284	4.294	0.272	3.663	234.461	0.611	2.337	0.584	4.756	304.374	0.793	1.244	0.758	5.269	337.245	0.878	0.731	0.84	5.394	345.245	0.899	0.606	0.86	5.394	345.245	0.899	0.606	0.86	8.594	212.032	212.026	34.694	214.397	361.066	2.866	2.891	-5.572	1.958	-6.816	421.39	421.353	674.96	427.021	728.947	4.185	0.116	39.415	1.095	5.904	0.164	39.483	1.097	5.905	0.164	39.481	1.097	5.905	0.164	39.481	1.097	5.919	0.164	39.479	1.097	5.904	0.164	39.483	1.097	5.92	0.164	39.478	1.097	75.0	98.0	118.0	136.0	151.0	158.0	172.0	181.0	4.948	5.429	5.798	5.986	6.222	6.458	6.716	6.926	184.735	74.096	36.164	0.0	0.0	229.942	409.291	0.0	0.0	0.0	0.0	0.0	0.0	57.0	122.0	0.0	0.0	0.0	86.0	0.0	0.0	44.0	0.0	0.0	0.0	72.0	0.0	0.0	0.0	0.0	0.0	0.0	0.0	0.0	0.0	0.0	0.0	0.0	0.0	0.0	0.0	0.0	0.0	.0	0.0	0.0	0.0	0.0	0.0	4.051	3.863	3.816	3.624	3.581	3.473	3.218	3.093	1.963	1.9	1.798	1.65	1.641	1.508	1.402	1.372	3.87	3.803	3.645	3.503	3.399	3.084	2.985	2.797	1.994	1.941	1.831	1.724	1.657	1.491	1.459	1.309	3.984	3.897	3.802	3.691	3.594	3.303	3.141	2.978	1.861	1.853	1.625	1.517	1.429	1.244	1.232	1.049	3.875	3.804	3.634	3.499	3.4	3.084	2.997	2.817	1.994	1.936	1.828	1.726	1.646	1.477	1.464	1.312	-999.0	-999.0	-999.0	-999.0	-999.0	-999.0	-999.0	1.389	1.724	404.675	58.965	66.349	62.875	25.152	5.944	1.0	5.74	137.742	48.968	113.193	0.0	0.0	0.0	83.925	0.0	0.0	44.31	0.0	0.0	0.0	9.843	0.0	0.0	0.0	0.0	0.0	0.0	0.0	0.0	0.0	0.0	0.0	0.0	0.0	0.0	0.0	0.0	0.0	5.403	0.0	0.0	0.0	0.0	0.0	13.291	18.571	13.111	43.631	16.594	27.388	47.567	43.496	49.015	21.258	31.538	29.301	28.972	15.316	21.367	27.321	18.797	20.291	19.877	18.768	20.455	16.226	18.32	21.72	21.496	11.741	14.753	7.111	13.184	4.921	1.131	20.659	1.346	26.958	10.601	12.317	23.643	22.135	16.001	12.429	14.199	14.727	10.089	7.906	9.166	16.199	16.552	6.928	8.701	9.101	5.444	4.477	6.862	12.166	7.765	3.132	6.921	3.659	10.253	3.258	3.975	15.191	2.78	23.348	6.925	13.141	18.71	14.661	16.595	9.042	12.401	13.72	11.952	6.273	9.502	13.186	.405	6.902	8.272	8.334	7.474	5.617	7.408	8.811	6.743	3.644	6.384	3.501	5.887	2.676	12.522	20.597	13.639	44.853	18.036	27.548	48.134	45.345	49.014	21.909	32.54	29.657	28.666	15.282	21.714	28.34	20.332	19.664	20.078	19.545	20.33	15.779	18.387	23.575	21.793	12.064	15.101	7.484	14.144	5.316	5.061	14.613	3.39	23.985	7.7	14.155	22.022	17.066	19.087	10.486	13.729	15.092	13.313	7.1	10.459	14.72	10.471	8.273	9.321	8.807	8.581	6.478	8.368	9.58	7.836	4.229	6.877	3.784	6.775	2.967	33.072	0.509	0.549	1.0	2.0	0.0	0.0	0.0	0.0	0.0	0.0	0.0	0.0	0.0	0.0	0.0	2.0	0.0	0.0	0.0	0.0	0.0	0.0	0.0	0.0	0.0	.0	0.0	0.0	0.0	0.0	7.0	1.0	0.0	0.0	0.0	0.0	7.0	0.0	1.0	0.0	0.0	0.0	1.0	0.0	0.0	0.0	0.0	0.0	0.0	0.0	0.0	0.0	0.0	0.0	7.0	1.0	4.0	1.0	0.0	0.0	0.0	0.0	0.0	1.0	0.0	0.0	0.0	0.0	0.0	0.0	1.0	0.0	1.0	0.0	0.0	0.0	22.0	1.0	2.0	0.0	3.0	0.0	0.0	0.0	0.0	0.0	0.0	1.0	2.0	1.0	0.0	0.0	0.0	0.0	0.0	0.0	0.0	0.0	1.0	1.0	1.0	0.0	1.0	0.0	0.0	0.0	0.0	0.0	0.0	0.0	0.0	0.0	0.0	0.0	0.0	2.0	0.0	0.0	0.0	0.0	0.0	0.0	0.0	0.0	0.0	.0	0.0	0.0	0.0	0.0	0.0	0.0	0.0	0.0	0.0	0.0	0.0	2.999	-999.0	-999.0	22.938	288.996	1381.774	1592.097	16.943	239.264	1213.198	1361.531	0.356	385.451	1979.6	2178.633	1.344	261.746	1295.438	1455.159	150.626	40.0	57.0	3.922	4.469	24.316	19.719	4.673	4.149	3.99	3.89	3.824	3.658	3.379	3.12	2.895	2.726	2.553	2.5	2.375	2.118	2.0	4.131	3.67	3.126	3.105	2.885	2.683	2.61	2.418	2.273	1.712	1.609	1.461	1.259	1.146	1.142	4.546	3.856	3.633	3.555	3.411	3.321	3.124	2.742	2.607	2.256	2.112	2.076	2.0	1.967	1.701	0.0	4.745	4.443	6.409	6.957	8.413	9.345	10.634	11.743	12.988	14.178	15.42	16.649	17.898	19.145	3.922	5.189	.379	7.686	9.026	10.401	11.799	13.216	14.649	16.095	17.553	19.021	20.497	21.982	23.473	2.763	4.884	5.45	6.917	7.987	9.323	10.573	11.906	13.229	14.582	15.94	17.312	18.69	20.076	21.466	3.64	5.012	6.085	7.354	8.64	9.976	11.339	12.727	14.136	15.562	17.002	18.455	19.919	21.392	22.872	-999.0	138.067	8.996	3.61	13.035	0.0	0.0	0.0	0.0	0.0	0.0	0.0	0.0	0.0	0.0	0.0	0.0	0.0	0.0	0.0	0.0	0.0	-3.94	-4.17	-4.23	2.0	0.0	0.0	15.0	7.0	5.0	0.0	0.0	0.0	0.0	0.0	0.0	0.0	0.0	0.0	0.0	0.0	0.0	0.0	0.0	0.0	0.0	0.0	0.0	0.0	0.0	0.0	0.0	1.0	0.0	0.0	0.0	.0	0.0	0.0	0.0	0.0	0.0	0.0	0.0	0.0	0.0	0.0	0.0	0.0	0.0	0.0	0.0	0.0	0.0	0.0	0.0	0.0	0.0	0.0	0.0	0.0	0.0	1.0	0.0	0.0	0.0	0.0	0.0	0.0	0.0	0.0	0.0	0.0	0.0	0.0	0.0	0.0	1.0	0.0	0.0	0.0	0.0	0.0	0.0	0.0	0.0	0.0	0.0	0.0	0.0	0.0	0.0	0.0	0.0	0.0	0.0	0.0	2.0	0.0	0.0	0.0	0.0	0.0	0.0	0.0	0.0	0.0	0.0	0.0	1.0	0.0	0.0	0.0	0.0	0.0	0.0	0.0	0.0	0.0	0.0	0.0	0.0	0.0	0.0	69.06	69.06	40.0	57.0	0.0	723.0	75.0	0.0	0.0	1974.0	0.0	0.0	.0	2.0	98.0	2481.0	1329.0	0.0	0.0	0.0	0.0	0.0	0.0	0.0	3.0	4.0	118.0	3100.0	3297.0	136.0	0.0	0.0	0.0	0.0	0.0	66.0	0.0	0.0	0.0	0.0	0.0	0.0	2.0	7.0	3555.0	4063.0	2018.0	151.0	0.0	0.0	0.0	90.0	0.0	0.0	0.0	0.0	0.0	0.0	0.0	0.0	0.0	0.0	0.0	95.0	0.0	0.0	0.0	0.0	0.0	125.0	0.0	0.0	0.0	1.0	1.0	3.0	0.0	3895.0	0.0	0.0	0.0	0.0	967.0	0.0	0.0	0.0	0.0	0.0	0.0	59.0	211.0	0.0	0.0	0.0	0.0	0.0	129.0	162.0	4601.0	158.0	0.0	0.0	110.0	4917.0	0.0	0.0	0.0	0.0	0.0	0.0	0.0	0.0	.0	0.0	0.0	1.0	0.0	0.0	0.0	0.0	0.0	0.0	0.0	0.0	4131.0	2515.0	0.0	0.0	0.0	0.0	0.0	0.0	0.0	0.0	0.0	0.0	0.0	1328.0	0.0	0.0	0.0	0.0	0.0	1731.0	0.0	0.0	0.0	28.0	31.0	85.0	0.0	4989.0	0.0	0.0	0.0	0.0	0.0	0.0	0.0	0.0	74.0	286.0	0.0	0.0	0.0	0.0	0.0	0.0	0.0	0.0	0.0	0.0	0.0	0.0	164.0	191.0	5537.0	0.0	0.0	0.0	0.0	0.0	0.0	0.0	0.0	0.0	0.0	0.0	0.0	2965.0	0.0	0.0	0.0	0.0	0.0	0.0	0.0	1.0	131.0	0.0	0.0	0.0	0.0	0.0	0.0	0.0	0.0	0.0	0.0	0.0	0.0	0.0	.0	172.0	181.0	186.0	196.0	221.0	242.0	284.0	14.0	49.0	63.0	6.0	56.0	73.0	131.0	26.0	10.0	615.0	0.0	87.0	153.0	76.0	28.0	36.0	10.0	26.0	3.0	1903.0	1689.0	181.0	2024.0	748.0	6884.0	68.0	0.0	0.0	30.0	41.0	44.0	0.0	542.0	56.0	57.0	0.0	0.0	0.0	0.0	1480.0	1434.0	1525.0	0.0	0.0	0.0	0.0	0.0	0.0	0.0	0.0	0.0	1.0	72.0	77.0	73.0	5863.0	1857.0	1867.0	1883.0	965.0	1024.0	0.0	0.0	0.0	0.0	0.0	0.0	0.0	0.0	0.0	0.0	0.0	0.0	0.0	0.0	0.0	0.0	0.0	0.0	2.0	3.0	1.0	3.0	4.0	87.0	93.0	92.0	22917.0	22161.0	23637.0	2318.0	2274.0	450.0	2302.0	2393.0	2531.0	2483.0	2494.0	96.0	104.0	105.0	109.0	0.0	0.0	0.0	0.0	0.0	0.0	0.0	0.0	0.0	0.0	0.0	0.0	0.0	0.0	50.0	39.0	0.0	0.0	0.0	0.0	0.0	0.0	0.0	0.0	0.0	0.0	0.0	0.0	0.0	0.0	0.0	0.0	0.0	0.0	0.0	0.0	0.0	0.0	0.0	0.0	2.0	0.0	1.0	2.0	5.0	7.0	7.0	5.0	3.0	0.0	0.0	0.0	0.0	0.0	0.0	0.0	0.0	0.0	0.0	0.0	0.0	0.0	0.0	0.0	0.0	0.0	0.0	0.0	0.0	0.0	0.0	0.0	0.0	0.0	0.0	0.0	0.0	0.0	0.0	0.0	0.0	0.0	0.0	0.0	0.0	0.0	0.0	0.0	0.0	0.0	.0	0.0	0.0	0.0	0.0	0.0	0.0	0.0	0.0	0.0	0.0	0.0	0.0	0.0	0.0	0.0	0.0	0.0	0.0	0.0	0.0	0.0	0.0	0.0	0.0	0.0	0.0	0.0	0.0	0.0	0.0	0.0	0.0	0.0	0.0	0.0	0.0	0.0	0.0	0.0	0.0	0.0	0.0	0.0	0.0	0.0	0.0	0.0	0.0	0.0	0.0	0.0	0.0	0.0	0.0	0.0	0.0	0.0	0.0	0.0	0.0	0.0	0.0	0.0	0.0	0.0	0.0	0.0	0.0	0.0	0.0	0.0	0.0	0.0	0.0	0.0	0.0	0.0	0.0	0.0	0.0	0.0	5.0	6.0	10.0	0.0	99.0	7.0	12.0	0.0	0.0	0.0	0.0	272.0	226.0	347.0	0.0	0.0	0.0	0.0	.0	0.0	0.0	0.0	0.0	0.0	10.0	12.0	14.0	1064.0	347.0	231.0	402.0	154.0	239.0	0.0	0.0	0.0	0.0	0.0	0.0	0.0	0.0	0.0	0.0	0.0	0.0	0.0	0.0	0.0	0.0	0.0	0.0	0.0	1.0	0.0	0.0	0.0	13.0	16.0	12.0	4186.0	3509.0	5371.0	440.0	317.0	399.0	456.0	391.0	608.0	309.0	552.0	10.0	22.0	17.0	10.0	0.0	0.0	0.0	0.0	0.0	0.0	0.0	0.0	0.0	0.0	0.0	0.0	0.0	0.0	8.0	13.0	0.0	0.0	0.0	0.0	0.0	0.0	0.0	0.0	0.0	0.0	0.0	0.0	0.0	0.0	0.0	0.0	0.0	0.0	0.0	0.0	0.0	0.0	0.0	0.0	0.0	0.0	0.0	0.0	.0	0.0	0.0	2.0	1.0	3.0	7.0	3.0	0.0	63.0	9.0	6.0	0.0	0.0	0.0	170.0	242.0	102.0	0.0	0.0	0.0	0.0	0.0	0.0	0.0	0.0	11.0	8.0	11.0	684.0	211.0	297.0	195.0	160.0	66.0	0.0	0.0	0.0	0.0	0.0	0.0	0.0	0.0	0.0	0.0	0.0	0.0	0.0	0.0	0.0	2.0	0.0	0.0	13.0	8.0	13.0	2639.0	3745.0	1552.0	258.0	363.0	250.0	342.0	388.0	158.0	390.0	250.0	20.0	10.0	13.0	17.0	0.0	0.0	0.0	0.0	0.0	0.0	0.0	0.0	0.0	0.0	0.0	0.0	0.0	5.0	12.0	0.0	0.0	0.0	0.0	0.0	0.0	0.0	0.0	0.0	0.0	0.0	0.0	0.0	0.0	.0	0.0	0.0	0.0	2.0	1.0	0.0	0.0	0.0	0.0	1.0	0.0	0.0	0.0	0.0	0.0	0.0	0.0	0.0	0.0	0.0	0.0	0.0	0.0	0.0	0.0	0.0	0.0	0.0	0.0	0.0	0.0	0.0	0.0	0.0	0.0	0.0	0.0	0.0	0.0	0.0	0.0	0.0	0.0	0.0	0.0	0.0	0.0	0.0	0.0	0.0	0.0	0.0	0.0	0.0	0.0	0.0	0.0	0.0	0.0	0.0	0.0	0.0	0.0	0.0	0.0	0.0	0.0	0.0	0.0	0.0	0.0	0.0	0.0	0.0	0.0	0.0	0.0	0.0	0.0	0.0	0.0	0.0	0.0	0.0	0.0	0.0	0.0	0.0	0.0	0.0	0.0	0.0	0.0	0.0	0.0	0.0	0.0	0.0	0.0	.0	0.0	0.0	0.0	0.0	0.0	0.0	0.0	0.0	0.0	0.0	0.0	0.0	0.0	0.0	0.0	0.0	0.0	0.0	0.0	0.0	0.0	0.0	0.0	0.0	0.0	0.0	0.0	0.0	0.0	0.0	0.0	0.0	0.0	0.0	0.0	0.0	0.0	0.0	0.0	0.0	0.0	0.0	0.0	0.0	0.0	0.0	0.0	0.0	0.0	0.0	0.0	0.0	0.0	0.0	0.0	0.0	0.0	0.0	0.0	0.0	0.0	0.0	0.0	0.0	0.0	0.0	0.0	0.0	0.0	0.0	0.0	0.0	0.0	0.0	0.0	0.0	0.0	0.0	0.0	0.0	0.0	0.0	0.0	0.0	0.0	0.0	0.0	0.0	0.0	0.0	0.0	0.0	0.0	0.0	0.0	0.0	0.0	0.0	0.0	.0	0.0	0.0	0.0	0.0	0.0	0.0	0.0	0.0	0.0	0.0	0.0	0.0	0.0	0.0	0.0	0.0	0.0	0.0	0.0	0.0	0.0	0.0	0.0	0.0	0.0	0.0	0.0	0.0	0.0	0.0	0.0	0.0	0.0	0.0	0.0	0.0	0.0	0.0	0.0	0.0	0.0	0.0	0.0	0.0	0.0	0.0	0.0	0.0	0.0	0.0	0.0	0.0	0.0	0.0	0.0	0.0	0.0	0.0	0.0	0.0	0.0	0.0	0.0	0.0	0.0	0.0	0.0	0.0	0.0	0.0	0.0	0.0	0.0	0.0	0.0	0.0	0.0	0.0	0.0	0.0	0.0	0.0	0.0	0.0	0.0	0.0	0.0	0.0	0.0	0.0	0.0	0.0	0.0	0.0	0.0	0.0	0.0	0.0	0.0	.0	0.0	0.0	0.0	0.0	0.0	0.0	0.0	0.0	0.0	0.0	0.0	0.0	0.0	0.0	0.0	0.0	0.0	0.0	0.0	0.0	0.0	0.0	0.0	0.0	0.0	0.0	0.0	0.0	0.0	0.0	0.0	0.0	0.0	0.0	0.0	0.0	0.0	0.0	0.0	0.0	0.0	0.0	0.0	0.0	0.0	0.0	0.0	0.0	0.0	0.0	0.0	0.0	0.0	0.0	0.0	0.0	0.0	0.0	0.0	0.0	0.0	0.0	0.0	0.0	0.0	0.0	0.0	0.0	0.0	0.0	0.0	0.0	0.0	0.0	0.0	0.0	0.0	0.0	0.0	0.0	0.0	0.0	0.0	0.0	0.0	0.0	0.0	0.0	0.0	0.0	0.0	0.0	0.0	0.0	0.0	0.0	0.0	0.0	0.0	.0	0.0	0.0	0.0	0.0	0.0	0.0	0.0	0.0	0.0	0.0	0.0	0.0	0.0	0.0	0.0	0.0	0.0	0.0	0.0	0.0	0.0	0.0	0.0	18.56264	10	4.12504	1	999	999	999	999	999	999	999	999	999	999	3.59313	5	1.89199	1	999	999	11.55334	1	999	999	999	999	999	999	999	999	999	999	0.1286	1	999	999	999	999	1.61777	1	12.65594	2	999	999	999	999	999	999	999	999	999	999	999	999	4.18535	7	999	999	999	999	18.71291	3	999	999	999	999	999	999	999	999	-0.29204	1	4.15196	2	-1.08108	1	999	999	999	999	999	999	11.55334	1	999	999	999	999	999	999	999	999	999	999	999	999	999	999	999	999	999	999	999	999	999	999	999	999	999	999	999	999	999	999	999	999	999	999	999	999	999	999	2.27526	1	1.8767	1	999	999	999	999	999	999	3.47309	5	999	999	12.66801	2	999	999	999	999	-0.29204	1	4.15196	2	-1.08108	1	5.27074	3	13.29191	7	4.12504	1	999	999	999	999	999	999	999	999	999	999	999	999	999	999	3.59313	5	999	999	999	999	1.89199	1	999	999	11.55334	1	999	999	999	999	999	999	999	999	999	999	999	999	999	999	0.1286	1	999	999	999	999	999	999	999	999	1.61777	1	12.65594	2	999	999	999	999	999	999	999	999	999	999	999	999	999	999	4.18535	7	999	999	999	999	999	999	18.71291	3	999	999	999	999	999	999	999	999	999	999	-0.29204	1	2.27526	1	1.8767	1	-1.08108	1	999	999	999	999	999	999	999	999	1.24169	1	999	999	999	999	999	999	999	999	999	999	999	999	999	999	999	999	999	999	999	999	999	999	1.68057	2	999	999	999	999	999	999	999	999	999	999	999	999	-0.21403	2	999	999	999	999	-0.29311	1	999	999	999	999	999	999	999	999	999	999	999	999	1.21989	1	6.02983	4	999	999	999	999	7.05757	2	999	999	999	999	999	999	999	999	999	999	999	999	999	999	999	999	-0.05337	1	999	999	999	999	8.64898	2	999	999	999	999	999	999	999	999	999	999	999	999	999	999	999	999	999	999	999	999	999	999	999	999	1.77412	1	999	999	1.29453	1	999	999	999	999	999	999	999	999	999	999	3.75617	1	999	999	3.47309	1	999	999	999	999	999	999	999	999	999	999	999	999	999	999	999	999	999	999	999	999	999	999	999	999	999	999	7.11499	2	999	999	999	999	999	999	999	999	999	999	999	999	999	999	999	999	999	999	999	999	999	999	999	999	999	999	999	999	999	999	999	999	999	999	999	999	999	999	999	999	999	999	999	999	999	999	999	999	999	999	999	999	999	999	999	999	7.26723	1	999	999	999	999	999	999	999	999	999	999	999	999	999	999	999	999	999	999	8.05615	4	12.00288	8	6.51858	2	3.71358	2	999	999	999	999	999	999	999	999	0.82179	1	999	999	999	999	999	999	999	999	999	999	999	999	999	999	999	999	999	999	999	999
2817	12	9.98	179.61	13.0	18.4	13.6	29.78	0.72	1.02	0.76	2.48	18.0	12.0	19.0	13.0	11.0	0.0	0.0	11.0	6.0	9.0	1.0	1.0	0.0	0.0	0.0	1.0	0.0	0.0	0.0	0.0	1.0	0.0	0.0	0.0	0.0	2.0	3.0	0.0	0.0	0.0	2.0	0.0	0.0	0.0	1.0	75.059	31.02	1.723	62.0	73.0	8.552	5.788	5.144	0.713	0.445	0.286	6.915	3.888	2.873	0.576	0.299	0.16	5.0	1.459	2.213	5.893	2.585	3.566	1037.224	146.078	1.459	7.528	2.736	1.188	108.0	0.667	4.333	0.667	22.0	88.0	14.0	2.393	93.442	747.0	0.582	0.354	0.192	0.103	42.42	1.484	20.539	159.605	169.111	1359.605	2011.778	38.933	40.385	1.716	0.897	76.0	2.667	29.333	790.0	2.055	13.0	4.143	4.99	5.861	6.727	7.6	8.471	9.344	10.216	11.089	12.0	26.0	0.0	98.0	0.0	458.0	0.0	2370.0	0.0	12906.0	2.0	1.778	1.0	0.667	0.125	0.0	0.0	0.0	0.0	0.0	0.154	0.099	0.056	0.056	0.025	0.0	0.0	0.0	0.0	0.0	0.389	2.81	3.181	3.28	3.021	2.417	0.0	0.0	0.0	2.557	2.84	2.801	2.391	1.614	0.0	0.0	0.0	2.702	3.028	3.067	2.717	1.984	0.0	0.0	0.0	2.561	2.848	2.82	2.419	1.659	0.0	0.0	0.0	0.0020	-0.055	-0.141	-0.186	-0.053	0.0	0.0	0.0	-0.052	-0.111	0.12	-0.304	-0.367	0.0	0.0	0.0	-0.036	-0.144	-0.122	-0.269	0.495	0.0	.0	0.0	-0.037	-0.059	0.183	-0.319	-0.783	0.0	0.0	0.0	0.488	0.702	1.042	1.484	2.088	0.0	0.0	0.0	0.644	0.828	0.865	1.481	1.88	0.0	0.0	0.0	0.621	0.846	1.039	1.466	1.279	0.0	0.0	0.0	0.589	0.757	0.815	1.53	2.336	0.0	0.0	0.0	-999.0	-999.0	-999.0	-999.0	0.91	0.933	10.01	3.54	4.094	4.356	4.41	4.297	4.043	3.671	3.197	2.643	2.036	1.42	0.864	0.446	0.196	0.076	0.027	0.0090	0.0030	0.0010	0.0	3.268	3.963	4.342	4.484	4.438	4.237	3.904	3.459	2.923	2.32	1.686	1.083	0.593	0.273	0.109	0.039	0.013	0.0040	0.0010	0.0	548.661	60.962	167.516	1.505	3.375	12.297	3.947	0.468	0.753	0.987	0.281	.0	0.495	4.406	2.723	0.032	0.615	0.38	0.193	0.266	0.387	0.563	0.455	0.1	3.639	2.39	0.0060	0.603	0.396	0.193	0.193	0.193	0.824	0.172	0.0020	3.377	2.348	0.016	0.588	0.409	0.193	0.23	0.286	0.325	0.319	0.016	4.215	2.884	0.031	0.591	0.404	0.212	0.193	0.308	0.519	0.514	0.081	3.516	2.514	0.018	0.581	0.416	0.193	0.193	0.266	0.353	0.361	0.023	3.004	2.491	0.0020	0.546	0.453	0.218	0.218	0.218	0.515	0.177	0.0	7.162	6.035	5.742	7.13	6.049	5.497	12.229	8.734	8.023	12.375	8.953	7.496	0.271	0.193	0.218	0.493	0.499	0.496	0.494	0.495	0.499	0.373	0.333	0.22	0.371	0.246	0.231	19.776	14.821	13.892	19.879	15.165	3.011	36.265	0.843	3.521	10.785	3.0	1.364	1.333	1.01	0.206	0.1	0.0	0.0	0.0	11.026	1.224	0.374	0.304	0.515	0.757	0.785	0.918	0.235	0.0	9.0	3.299	1.1	0.877	0.447	0.089	0.012	0.0	0.0	0.0	8.348	0.698	0.149	0.169	0.273	0.357	0.393	0.091	0.0020	0.0	3.565	1.108	0.838	0.631	0.269	0.07	0.017	0.0	0.0	0.0	4.757	0.22	0.124	0.139	0.193	0.243	0.226	0.176	0.021	0.0	2.464	3.146	1.421	1.4	1.099	0.248	0.119	0.0	0.0	0.0	11.718	1.184	0.435	0.311	0.546	0.8	0.826	0.925	0.209	0.0	9.288	1.323	0.9	0.71	0.342	0.095	0.023	0.0	0.0	0.0	5.463	0.308	0.137	0.158	0.228	0.294	.281	0.263	0.034	0.0	3.1	1.696	1.146	1.246	1.068	0.745	0.522	0.117	0.0	13.079	0.481	0.138	0.101	0.139	0.083	0.09	0.064	0.0	0.481	0.936	0.717	0.742	0.601	0.375	0.045	0.0010	0.0	6.832	0.21	0.157	0.121	0.099	0.159	0.019	0.0	0.0	0.21	0.81	0.6	0.535	0.411	0.246	0.102	0.01	0.0	5.426	0.074	0.053	0.041	0.034	0.03	0.023	0.0060	0.0	0.074	1.851	1.179	1.315	1.143	0.786	0.517	0.104	0.0	13.79	0.602	0.13	0.098	0.124	0.073	0.091	0.057	0.0	0.602	0.87	0.658	0.607	0.481	0.298	0.146	0.017	0.0	6.154	0.088	0.066	0.051	0.042	0.038	0.036	0.0090	0.0	0.088	3.585	-0.164	0.846	18.5	0.0	.0	0.0	0.0	1.0	10.0	8.553	1.895	2.04	0.342	25.833	4.0	18.0	0.254	11.632	4.911	20.45	116.457	8.097	1.026	370.0	23.533	516.0	2368.0	3.884	24.316	1148.0	111.466	111.32	140.721	116.428	143.35	3.226	3.229	2.667	3.121	2.625	4.414	3.555	2.933	0.184	0.119	0.081	2.025	1.338	0.89	0.084	0.045	0.025	9.052	6.076	5.515	4.772	3.845	3.267	2.367	72.071	43.02	52.0	4.0	0.73	3.507	2.281	1.465	16.934	0.444	0.617	1.467	1.723	31.02	0.413	2.447	0.373	3.081	55.449	0.739	1.089	0.668	3.725	67.059	0.893	0.444	0.807	4.17	75.059	1.0	0.0	0.904	4.17	75.059	1.0	0.0	0.904	4.17	75.059	1.0	0.0	0.904	3.555	19.09	19.065	4.535	19.993	25.08	1.04	1.053	-1.393	0.594	-1.608	37.194	37.131	50.462	39.442	51.768	3.261	0.272	12.449	1.037	3.427	0.286	12.538	1.045	3.428	0.286	12.537	1.045	3.428	0.286	12.537	1.045	3.392	0.283	12.564	1.047	3.421	0.285	12.545	1.045	3.388	0.282	12.564	1.047	24.0	30.0	36.0	28.0	24.0	20.0	19.0	6.0	4.321	4.937	5.504	5.642	5.901	6.136	6.451	5.445	62.958	24.35	12.501	0.0	0.0	0.0	44.768	0.0	0.0	0.0	38.619	0.0	0.0	0.0	3.0	0.0	0.0	0.0	4.0	0.0	0.0	0.0	0.0	0.0	0.0	5.0	0.0	0.0	0.0	0.0	0.0	0.0	0.0	0.0	0.0	0.0	0.0	0.0	0.0	0.0	0.0	0.0	0.0	.0	0.0	0.0	0.0	0.0	0.0	4.072	3.478	3.232	2.616	2.49	2.237	1.558	0.833	2.027	1.531	1.011	0.865	0.647	0.428	0.233	0.0	3.963	3.29	2.859	2.513	2.191	1.571	1.135	0.944	2.065	1.518	1.117	0.815	0.699	0.403	0.052	0.0	4.028	3.389	3.011	2.61	2.456	2.069	1.529	1.412	1.985	1.379	0.912	0.627	0.354	0.0	0.0	0.0	3.965	3.296	2.87	2.522	2.204	1.621	1.227	0.999	2.065	1.506	1.111	0.791	0.687	0.355	0.0	0.0	-999.0	-999.0	-999.0	-999.0	-999.0	-999.0	-999.0	1.417	2.125	53.577	18.613	13.837	16.251	8.167	2.419	1.0	1.52	37.353	0.0	2.783	0.0	0.0	0.0	5.109	0.0	0.0	0.0	0.0	0.0	0.0	.891	0.0	0.0	0.0	0.0	0.0	0.0	0.0	0.0	0.0	0.0	0.0	0.0	0.0	0.0	0.0	0.0	0.0	0.0	0.0	0.0	0.0	0.0	0.0	3.533	3.133	3.012	9.437	2.506	2.86	4.427	6.195	5.11	0.22	5.426	0.932	1.364	0.0	0.0	0.0	0.0	0.0	0.0	0.0	0.0	0.0	0.0	0.0	0.0	0.0	0.0	0.0	0.0	0.0	0.322	3.202	0.265	6.548	2.892	1.193	6.871	4.019	4.089	0.026	1.627	0.034	0.01	0.0	0.0	0.0	0.0	0.0	0.0	0.0	0.0	0.0	0.0	0.0	0.0	0.0	0.0	0.0	0.0	0.0	0.925	3.037	0.841	5.977	1.223	1.322	3.05	2.463	2.585	0.068	1.469	0.107	0.122	0.0	0.0	0.0	.0	0.0	0.0	0.0	0.0	0.0	0.0	0.0	0.0	0.0	0.0	0.0	0.0	0.0	3.604	3.194	2.936	9.633	2.662	2.859	5.049	6.687	5.65	0.208	5.609	0.861	1.21	0.0	0.0	0.0	0.0	0.0	0.0	0.0	0.0	0.0	0.0	0.0	0.0	0.0	0.0	0.0	0.0	0.0	1.159	3.023	1.054	6.13	1.541	1.447	3.561	3.043	2.81	0.086	1.835	0.172	0.198	0.0	0.0	0.0	0.0	0.0	0.0	0.0	0.0	0.0	0.0	0.0	0.0	0.0	0.0	0.0	0.0	0.0	12.354	0.727	0.868	0.0	0.0	0.0	0.0	0.0	0.0	0.0	0.0	0.0	0.0	0.0	0.0	0.0	0.0	0.0	0.0	0.0	0.0	0.0	0.0	0.0	0.0	0.0	.0	0.0	0.0	0.0	1.0	2.0	0.0	0.0	0.0	0.0	0.0	0.0	0.0	0.0	0.0	0.0	0.0	0.0	0.0	0.0	0.0	0.0	0.0	0.0	0.0	0.0	0.0	0.0	0.0	4.0	1.0	2.0	1.0	1.0	0.0	0.0	0.0	0.0	0.0	0.0	0.0	0.0	0.0	0.0	0.0	0.0	0.0	0.0	0.0	0.0	0.0	4.0	0.0	1.0	1.0	0.0	0.0	0.0	0.0	0.0	0.0	1.0	0.0	0.0	0.0	0.0	0.0	0.0	0.0	0.0	0.0	0.0	0.0	0.0	0.0	0.0	0.0	1.0	0.0	0.0	0.0	0.0	0.0	0.0	0.0	0.0	0.0	0.0	0.0	0.0	1.0	0.0	0.0	0.0	0.0	0.0	0.0	0.0	0.0	0.0	.0	0.0	0.0	0.0	0.0	0.0	0.0	0.0	0.0	0.0	0.0	0.0	2.535	-999.0	-999.0	7.559	36.281	54.165	90.063	5.299	31.102	43.767	74.418	0.12	53.657	78.131	130.648	0.546	34.941	47.606	82.02	32.0	13.0	18.0	2.97	3.651	8.052	6.389	4.566	3.607	3.322	2.779	2.453	1.5	0.93	0.577	0.236	-0.226	-0.244	-0.5	-0.5	0.0	0.0	3.287	2.653	2.029	1.304	1.143	0.73	-0.251	-0.682	-0.818	-1.332	-1.644	-2.0	-2.0	0.0	0.0	4.062	3.124	2.81	2.267	1.924	1.037	0.406	0.07	-0.207	-0.685	-0.77	-1.0	-1.038	0.0	0.0	0.0	3.611	3.219	5.198	5.638	7.111	7.938	9.204	10.206	11.39	12.467	13.619	14.728	15.868	16.99	2.97	4.155	.394	6.72	8.091	9.496	10.926	12.377	13.844	15.322	16.81	18.305	19.805	21.31	22.818	1.23	3.693	3.783	5.448	6.165	7.518	8.502	9.738	10.835	12.031	13.176	14.361	15.528	16.711	17.888	2.565	3.88	4.925	6.163	7.417	8.717	10.04	11.384	12.743	14.112	15.49	16.874	18.262	19.654	21.048	-999.0	46.478	6.427	2.413	5.824	0.0	0.0	0.0	0.0	0.0	0.0	0.0	0.0	0.0	0.0	0.0	0.0	0.0	0.0	0.0	1.0	0.0	-3.54	-3.73	-3.77	0.0	0.0	0.0	9.0	2.0	4.0	0.0	0.0	0.0	0.0	0.0	0.0	0.0	0.0	0.0	0.0	0.0	0.0	0.0	0.0	0.0	0.0	0.0	0.0	0.0	0.0	0.0	0.0	0.0	0.0	0.0	0.0	.0	0.0	0.0	0.0	0.0	0.0	0.0	0.0	0.0	0.0	0.0	0.0	0.0	0.0	0.0	0.0	0.0	0.0	0.0	0.0	0.0	0.0	0.0	0.0	0.0	0.0	0.0	0.0	0.0	0.0	0.0	0.0	0.0	0.0	0.0	0.0	0.0	0.0	0.0	0.0	1.0	0.0	0.0	0.0	0.0	0.0	0.0	0.0	0.0	0.0	0.0	0.0	0.0	0.0	0.0	0.0	0.0	0.0	0.0	0.0	0.0	1.0	0.0	0.0	0.0	0.0	0.0	0.0	0.0	0.0	0.0	0.0	0.0	0.0	0.0	0.0	0.0	0.0	0.0	0.0	0.0	1.0	0.0	0.0	0.0	0.0	0.0	0.0	33.12	33.12	13.0	18.0	0.0	60.0	24.0	0.0	0.0	138.0	0.0	0.0	.0	0.0	30.0	148.0	71.0	0.0	0.0	0.0	0.0	0.0	0.0	0.0	2.0	0.0	36.0	142.0	130.0	28.0	0.0	0.0	0.0	0.0	0.0	0.0	0.0	0.0	0.0	0.0	0.0	0.0	0.0	6.0	138.0	112.0	52.0	24.0	0.0	0.0	0.0	0.0	0.0	0.0	0.0	0.0	0.0	0.0	0.0	0.0	0.0	0.0	0.0	8.0	0.0	0.0	0.0	0.0	0.0	0.0	0.0	0.0	0.0	4.0	2.0	1.0	0.0	76.0	0.0	0.0	0.0	0.0	0.0	0.0	0.0	0.0	0.0	0.0	0.0	0.0	16.0	0.0	0.0	0.0	0.0	0.0	6.0	0.0	102.0	20.0	0.0	0.0	0.0	76.0	0.0	0.0	0.0	0.0	0.0	0.0	0.0	0.0	.0	0.0	2.0	2.0	0.0	0.0	0.0	0.0	0.0	0.0	0.0	0.0	42.0	0.0	0.0	0.0	0.0	0.0	0.0	0.0	0.0	0.0	0.0	0.0	0.0	7.0	0.0	0.0	0.0	0.0	0.0	0.0	0.0	0.0	0.0	6.0	4.0	3.0	0.0	50.0	0.0	0.0	0.0	0.0	0.0	0.0	0.0	0.0	0.0	10.0	0.0	0.0	0.0	0.0	0.0	0.0	0.0	0.0	0.0	0.0	0.0	0.0	4.0	0.0	63.0	0.0	0.0	0.0	0.0	0.0	0.0	0.0	0.0	0.0	0.0	0.0	0.0	22.0	0.0	0.0	0.0	0.0	0.0	0.0	0.0	0.0	0.0	0.0	1.0	0.0	0.0	0.0	0.0	0.0	0.0	0.0	0.0	0.0	0.0	0.0	.0	19.0	6.0	0.0	0.0	0.0	0.0	0.0	4.0	16.0	18.0	3.0	20.0	20.0	42.0	14.0	2.0	20.0	0.0	8.0	30.0	14.0	14.0	8.0	2.0	15.0	2.0	60.0	66.0	10.0	48.0	12.0	42.0	1.0	0.0	0.0	11.0	14.0	17.0	0.0	50.0	18.0	22.0	0.0	0.0	0.0	0.0	115.0	109.0	130.0	0.0	0.0	0.0	0.0	0.0	0.0	0.0	0.0	0.0	0.0	23.0	27.0	28.0	99.0	122.0	111.0	138.0	55.0	67.0	0.0	0.0	0.0	0.0	0.0	0.0	0.0	0.0	0.0	0.0	0.0	0.0	0.0	0.0	0.0	0.0	0.0	0.0	1.0	0.0	0.0	0.0	0.0	27.0	33.0	33.0	267.0	254.0	306.0	116.0	108.0	29.0	132.0	100.0	123.0	95.0	121.0	20.0	26.0	26.0	25.0	0.0	0.0	0.0	0.0	0.0	0.0	0.0	0.0	0.0	0.0	0.0	0.0	0.0	0.0	0.0	0.0	0.0	0.0	0.0	0.0	0.0	0.0	0.0	0.0	0.0	0.0	0.0	0.0	0.0	0.0	0.0	0.0	0.0	0.0	0.0	0.0	0.0	0.0	0.0	0.0	0.0	0.0	0.0	0.0	6.0	5.0	5.0	6.0	3.0	0.0	0.0	0.0	0.0	0.0	0.0	0.0	0.0	0.0	0.0	0.0	0.0	0.0	0.0	0.0	0.0	0.0	0.0	0.0	0.0	0.0	0.0	0.0	0.0	0.0	0.0	0.0	0.0	0.0	0.0	0.0	0.0	0.0	0.0	0.0	0.0	0.0	0.0	0.0	0.0	0.0	.0	0.0	0.0	0.0	0.0	0.0	0.0	0.0	0.0	0.0	0.0	0.0	0.0	0.0	0.0	0.0	0.0	0.0	0.0	0.0	0.0	0.0	0.0	0.0	0.0	0.0	0.0	0.0	0.0	0.0	0.0	0.0	0.0	0.0	0.0	0.0	0.0	0.0	0.0	0.0	0.0	0.0	0.0	0.0	0.0	0.0	0.0	0.0	0.0	0.0	0.0	0.0	0.0	0.0	0.0	0.0	0.0	0.0	0.0	0.0	0.0	0.0	0.0	0.0	0.0	0.0	0.0	0.0	0.0	0.0	0.0	0.0	0.0	0.0	0.0	0.0	0.0	0.0	0.0	0.0	0.0	0.0	1.0	1.0	1.0	0.0	4.0	2.0	1.0	0.0	0.0	0.0	0.0	11.0	11.0	8.0	0.0	0.0	0.0	0.0	.0	0.0	0.0	0.0	0.0	0.0	2.0	2.0	2.0	9.0	11.0	16.0	9.0	6.0	4.0	0.0	0.0	0.0	0.0	0.0	0.0	0.0	0.0	0.0	0.0	0.0	0.0	0.0	0.0	0.0	0.0	0.0	0.0	0.0	0.0	0.0	0.0	0.0	2.0	2.0	3.0	27.0	27.0	20.0	11.0	12.0	13.0	10.0	11.0	7.0	15.0	8.0	3.0	1.0	2.0	3.0	0.0	0.0	0.0	0.0	0.0	0.0	0.0	0.0	0.0	0.0	0.0	0.0	0.0	0.0	0.0	0.0	0.0	0.0	0.0	0.0	0.0	0.0	0.0	0.0	0.0	0.0	0.0	0.0	0.0	0.0	0.0	0.0	0.0	0.0	0.0	0.0	0.0	0.0	0.0	0.0	0.0	0.0	0.0	0.0	.0	0.0	0.0	0.0	1.0	0.0	1.0	0.0	0.0	2.0	1.0	0.0	0.0	0.0	0.0	6.0	8.0	0.0	0.0	0.0	0.0	0.0	0.0	0.0	0.0	0.0	2.0	0.0	0.0	5.0	7.0	10.0	0.0	4.0	0.0	0.0	0.0	0.0	0.0	0.0	0.0	0.0	0.0	0.0	0.0	0.0	0.0	0.0	0.0	0.0	0.0	0.0	0.0	3.0	0.0	0.0	15.0	22.0	0.0	7.0	10.0	0.0	0.0	9.0	0.0	10.0	0.0	2.0	0.0	0.0	0.0	0.0	0.0	0.0	0.0	0.0	0.0	0.0	0.0	0.0	0.0	0.0	0.0	0.0	0.0	0.0	0.0	0.0	0.0	0.0	0.0	0.0	0.0	0.0	0.0	0.0	0.0	0.0	0.0	0.0	.0	0.0	0.0	0.0	0.0	0.0	0.0	0.0	0.0	0.0	1.0	0.0	0.0	0.0	0.0	0.0	0.0	0.0	0.0	0.0	0.0	0.0	0.0	0.0	0.0	0.0	0.0	0.0	0.0	0.0	0.0	0.0	0.0	0.0	0.0	0.0	0.0	0.0	0.0	0.0	0.0	0.0	0.0	0.0	0.0	0.0	0.0	0.0	0.0	0.0	0.0	0.0	0.0	0.0	0.0	0.0	0.0	0.0	0.0	0.0	0.0	0.0	0.0	0.0	0.0	0.0	0.0	0.0	0.0	0.0	0.0	0.0	0.0	0.0	0.0	0.0	0.0	0.0	0.0	0.0	0.0	0.0	0.0	0.0	0.0	0.0	0.0	0.0	0.0	0.0	0.0	0.0	0.0	0.0	0.0	0.0	0.0	0.0	0.0	0.0	.0	0.0	0.0	0.0	0.0	0.0	0.0	0.0	0.0	0.0	0.0	0.0	0.0	0.0	0.0	0.0	0.0	0.0	0.0	0.0	0.0	0.0	0.0	0.0	0.0	0.0	0.0	0.0	0.0	0.0	0.0	0.0	0.0	0.0	0.0	0.0	0.0	0.0	0.0	0.0	0.0	0.0	0.0	0.0	0.0	0.0	0.0	0.0	0.0	0.0	0.0	0.0	0.0	0.0	0.0	0.0	0.0	0.0	0.0	0.0	0.0	0.0	0.0	0.0	0.0	0.0	0.0	0.0	0.0	0.0	0.0	0.0	0.0	0.0	0.0	0.0	0.0	0.0	0.0	0.0	0.0	0.0	0.0	0.0	0.0	0.0	0.0	0.0	0.0	0.0	0.0	0.0	0.0	0.0	0.0	0.0	0.0	0.0	0.0	0.0	.0	0.0	0.0	0.0	0.0	0.0	0.0	0.0	0.0	0.0	0.0	0.0	0.0	0.0	0.0	0.0	0.0	0.0	0.0	0.0	0.0	0.0	0.0	0.0	0.0	0.0	0.0	0.0	0.0	0.0	0.0	0.0	0.0	0.0	0.0	0.0	0.0	0.0	0.0	0.0	0.0	0.0	0.0	0.0	0.0	0.0	0.0	0.0	0.0	0.0	0.0	0.0	0.0	0.0	0.0	0.0	0.0	0.0	0.0	0.0	0.0	0.0	0.0	0.0	0.0	0.0	0.0	0.0	0.0	0.0	0.0	0.0	0.0	0.0	0.0	0.0	0.0	0.0	0.0	0.0	0.0	0.0	0.0	0.0	0.0	0.0	0.0	0.0	0.0	0.0	0.0	0.0	0.0	0.0	0.0	0.0	0.0	0.0	0.0	0.0	.0	0.0	0.0	0.0	0.0	0.0	0.0	0.0	0.0	0.0	0.0	0.0	0.0	0.0	0.0	0.0	0.0	0.0	0.0	0.0	0.0	0.0	0.0	0.0	0.0	0.0	0.0	0.0	0.0	0.0	0.0	0.0	0.0	0.0	0.0	0.0	0.0	0.0	0.0	0.0	0.0	0.0	0.0	0.0	0.0	0.0	0.0	0.0	0.0	0.0	0.0	0.0	0.0	0.0	0.0	0.0	0.0	0.0	0.0	0.0	0.0	0.0	0.0	0.0	0.0	0.0	0.0	0.0	0.0	0.0	0.0	0.0	0.0	0.0	0.0	0.0	0.0	0.0	0.0	0.0	0.0	0.0	0.0	0.0	0.0	0.0	0.0	0.0	0.0	0.0	0.0	0.0	0.0	0.0	0.0	0.0	0.0	0.0	0.0	0.0	.0	0.0	0.0	0.0	0.0	0.0	0.0	0.0	0.0	0.0	0.0	0.0	0.0	0.0	0.0	0.0	0.0	0.0	0.0	0.0	0.0	0.0	0.0	0.0	8.42559	5	4.00713	1	999	999	999	999	999	999	1.3233	2	999	999	0.76935	2	999	999	999	999	999	999	999	999	999	999	999	999	999	999	999	999	999	999	999	999	999	999	999	999	5.8779	1	999	999	999	999	999	999	999	999	9.37451	1	999	999	999	999	999	999	999	999	999	999	999	999	999	999	999	999	999	999	999	999	999	999	999	999	999	999	999	999	999	999	999	999	999	999	999	999	999	999	999	999	999	999	999	999	999	999	999	999	999	999	999	999	999	999	999	999	9.37451	1	999	999	999	999	999	999	999	999	999	999	999	999	999	999	999	999	999	999	999	999	999	999	999	999	999	999	999	999	999	999	999	999	999	999	999	999	999	999	999	999	8.42559	5	999	999	4.00713	1	999	999	999	999	999	999	1.3233	2	999	999	999	999	0.76935	2	999	999	999	999	999	999	999	999	999	999	999	999	999	999	999	999	999	999	999	999	999	999	999	999	999	999	999	999	999	999	999	999	999	999	999	999	5.8779	1	999	999	999	999	999	999	999	999	999	999	9.37451	1	999	999	999	999	999	999	999	999	999	999	999	999	999	999	999	999	999	999	999	999	999	999	999	999	999	999	999	999	999	999	999	999	999	999	999	999	999	999	999	999	999	999	999	999	999	999	999	999	999	999	999	999	999	999	999	999	999	999	999	999	999	999	999	999	999	999	999	999	999	999	999	999	999	999	999	999	999	999	999	999	999	999	999	999	999	999	999	999	999	999	999	999	999	999	999	999	999	999	999	999	999	999	999	999	999	999	999	999	999	999	999	999	999	999	999	999	999	999	999	999	999	999	999	999	999	999	999	999	4.05616	1	999	999	999	999	999	999	999	999	999	999	999	999	999	999	999	999	999	999	999	999	999	999	999	999	999	999	999	999	999	999	999	999	999	999	6.13931	1	999	999	999	999	999	999	999	999	999	999	999	999	999	999	999	999	999	999	999	999	999	999	999	999	999	999	999	999	999	999	999	999	999	999	999	999	999	999	999	999	999	999	999	999	999	999	999	999	999	999	999	999	999	999	999	999	999	999	999	999	999	999	999	999	999	999	999	999	999	999	999	999	999	999	999	999	999	999	999	999	999	999	999	999	999	999	999	999	999	999	999	999	999	999	999	999	999	999	999	999	999	999	999	999	999	999	999	999	999	999	999	999	999	999	5.63336	3	4.09299	3	3.02301	1	999	999	999	999	999	999	999	999	999	999	2.37577	3	2.73495	1	999	999	999	999	999	999	999	999	999	999	999	999	999	999	999	999	999	999
99679	13	10.06	191.16	13.11	20.17	13.14	46.5	0.69	1.06	0.69	3.32	19.0	14.0	19.0	14.0	10.0	3.0	1.0	6.0	5.0	8.0	3.0	3.0	0.0	0.0	0.0	0.0	0.0	0.0	0.0	0.0	0.0	0.0	0.0	0.0	0.0	1.0	1.0	0.0	0.0	0.0	1.0	0.0	0.0	0.0	0.0	80.711	35.591	1.873	64.0	71.0	10.552	6.647	5.685	0.754	0.475	0.316	6.915	3.552	2.325	0.494	0.254	0.129	23.0	2.306	2.913	6.275	3.182	3.772	2077.087	265.041	1.557	10.006	4.241	2.453	186.0	0.8	6.929	1.224	35.0	172.0	34.0	2.292	94.897	1160.0	0.563	0.32	0.149	0.072	39.796	1.404	16.078	272.0	241.0	3208.0	6476.0	43.082	53.654	3.031	0.761	31.0	3.637	47.286	1310.0	2.277	14.0	4.174	4.963	5.784	6.597	7.425	8.246	9.076	9.901	10.731	14.0	28.0	0.0	100.0	0.0	430.0	0.0	2004.0	0.0	9728.0	3.0	2.0	0.875	0.462	0.389	0.224	0.09	0.049	0.0	0.0	0.214	0.111	0.049	0.033	0.043	0.032	0.015	0.016	0.0	0.0	0.514	2.838	3.107	3.107	2.902	2.456	2.297	2.285	1.575	2.48	2.668	2.628	2.323	1.99	1.669	1.369	1.0	2.834	3.103	3.104	2.898	2.453	2.291	2.279	1.572	2.439	2.621	2.57	2.252	1.926	1.589	1.283	0.93	0.117	0.188	-0.373	-0.481	-0.458	-0.039	1.224	-1.001	0.147	0.184	-0.368	-0.486	-0.518	-0.028	1.165	-1.038	0.113	0.188	-0.373	-0.48	-0.451	-0.041	.228	-0.995	0.16	0.182	-0.36	-0.485	-0.543	-0.029	1.122	-1.045	0.605	0.666	1.254	1.461	1.255	0.907	0.352	2.116	0.622	0.686	1.25	1.445	1.332	0.921	0.294	2.093	0.603	0.664	1.254	1.462	1.247	0.907	0.36	2.117	0.631	0.696	1.241	1.433	1.365	0.938	0.28	2.071	-999.0	-999.0	-999.0	-999.0	0.669	0.98	5.353	3.967	4.895	5.599	6.134	6.525	6.789	6.939	6.986	6.938	6.804	6.589	6.3	5.94	5.515	5.029	4.486	3.891	3.253	2.585	1.91	3.709	4.705	5.463	6.045	6.479	6.781	6.965	7.042	7.022	6.911	6.717	6.445	6.102	5.691	5.217	4.685	4.1	3.468	2.8	2.118	691.862	72.828	184.111	2.744	3.906	23.969	5.329	0.53	0.869	1.0	0.737	.0	0.47	8.094	1.626	0.0	0.833	0.167	0.191	0.466	1.0	0.442	0.468	0.1	9.187	0.988	0.0	0.903	0.097	0.191	0.191	1.0	0.575	0.178	0.0	7.55	1.147	0.0	0.868	0.132	0.191	0.396	1.0	0.384	0.233	0.0	8.529	1.573	0.0	0.844	0.156	0.191	0.191	1.0	0.492	0.444	0.084	7.307	1.231	0.0	0.856	0.144	0.224	0.396	1.0	0.36	0.266	0.0	10.681	1.034	0.0	0.912	0.088	0.208	0.208	1.0	0.783	0.197	0.0	9.72	10.175	8.697	10.102	8.537	11.715	13.162	9.074	8.658	13.415	8.993	11.045	0.446	0.331	0.351	0.749	0.854	0.802	0.766	0.784	0.868	0.337	0.251	0.206	0.34	0.209	0.326	22.882	19.249	17.355	23.517	17.531	2.76	51.303	0.962	3.983	8.165	2.0	1.224	0.937	0.946	0.769	0.397	0.081	0.0	0.0	10.709	0.279	0.132	0.132	0.254	0.394	0.368	0.216	0.154	0.092	4.0	1.659	0.931	0.679	0.579	0.42	0.064	0.0060	0.0	0.0	7.019	0.218	0.103	0.116	0.136	0.158	0.074	0.079	0.13	0.073	2.151	0.786	0.62	0.399	0.318	0.238	0.084	0.015	0.0	0.0	4.135	0.089	0.065	0.059	0.09	0.109	0.088	0.064	0.047	0.037	1.278	2.35	1.391	1.069	1.06	0.955	0.433	0.084	0.0	0.0	12.333	0.33	0.153	0.16	0.279	0.455	0.395	0.228	0.205	0.114	4.608	0.776	0.613	0.406	0.32	0.237	0.097	0.018	0.0	0.0	4.158	0.088	0.063	0.059	0.094	0.116	.1	0.069	0.045	0.034	1.318	1.149	0.742	0.903	0.916	0.573	0.266	0.152	0.081	9.702	0.152	0.062	0.068	0.068	0.045	0.035	0.027	0.02	0.152	0.857	0.587	0.521	0.389	0.16	0.129	0.146	0.064	5.821	0.178	0.109	0.072	0.082	0.022	0.021	0.037	0.024	0.178	0.585	0.371	0.362	0.281	0.16	0.09	0.053	0.032	3.91	0.106	0.026	0.028	0.019	0.017	0.012	0.013	0.01	0.106	1.301	0.847	0.987	1.054	0.613	0.288	0.206	0.1	10.973	0.181	0.109	0.084	0.085	0.04	0.038	0.037	0.025	0.181	0.581	0.375	0.374	0.296	0.176	0.094	0.05	0.03	3.991	0.095	0.026	0.025	0.019	0.017	0.011	0.013	0.0090	0.095	3.459	-0.027	0.429	22.0	2.0	.105	0.0	0.0	1.0	7.0	8.553	1.68	1.842	0.342	32.5	4.0	18.0	0.311	14.355	8.472	22.123	273.667	0.0	2.701	964.0	25.675	463.0	1630.0	15.331	68.735	753.0	222.783	222.812	325.078	223.394	354.36	3.346	3.346	2.387	3.338	2.207	4.308	3.072	1.999	0.205	0.14	0.083	1.471	0.83	0.489	0.07	0.038	0.02	10.552	6.647	5.685	4.308	3.072	1.999	2.556	77.896	49.303	97.0	9.184	1.733	3.7	2.821	1.505	28.042	0.429	0.651	1.214	1.873	35.591	0.441	2.375	0.394	3.406	64.711	0.802	0.842	0.716	3.616	68.711	0.851	0.632	0.761	3.827	72.711	0.901	0.421	0.805	3.827	72.711	0.901	0.421	0.805	3.827	72.711	0.901	0.421	0.805	1.792	33.198	33.202	8.818	33.289	53.335	1.179	1.176	-4.179	1.154	-5.401	65.217	65.228	101.815	65.424	112.072	3.379	0.241	13.469	0.962	3.674	0.262	13.581	0.97	3.679	0.263	13.572	0.969	3.679	0.263	13.572	0.969	3.655	0.261	13.59	0.971	3.679	0.263	13.572	0.969	3.651	0.261	13.593	0.971	21.0	22.0	24.0	24.0	22.0	10.0	6.0	0.0	4.147	4.609	4.996	5.247	5.57	5.154	5.364	0.0	55.874	27.242	14.336	0.0	0.0	0.0	47.935	0.0	0.0	0.0	0.0	0.0	0.0	3.0	48.0	0.0	0.0	0.0	0.0	0.0	0.0	14.0	0.0	0.0	0.0	0.0	0.0	0.0	0.0	0.0	0.0	0.0	0.0	0.0	0.0	0.0	0.0	0.0	0.0	0.0	0.0	0.0	0.0	.0	0.0	0.0	0.0	0.0	0.0	3.917	3.536	3.102	2.796	2.617	2.198	1.713	1.237	1.954	1.35	1.082	1.027	0.701	0.44	0.311	0.195	3.835	3.24	2.88	2.647	2.451	1.997	1.227	1.069	2.016	1.654	1.257	0.996	0.934	0.562	0.289	0.127	3.946	3.547	3.132	2.813	2.769	2.306	1.916	1.515	1.878	1.33	0.955	0.799	0.571	0.173	0.0	0.0	3.833	3.206	2.862	2.66	2.419	1.981	1.234	1.121	2.031	1.685	1.273	0.968	0.966	0.546	0.277	0.058	-999.0	-999.0	-999.0	-999.0	-999.0	-999.0	-999.0	1.399	2.709	56.18	19.38	29.8	17.606	9.36	3.167	1.0	9.3	39.255	3.329	49.332	0.0	0.0	0.0	0.0	0.0	0.0	14.302	0.0	0.0	0.0	.0	0.0	0.0	0.0	0.0	0.0	0.0	0.0	0.0	0.0	0.0	0.0	0.0	0.0	0.0	0.0	0.0	0.0	0.0	0.0	0.0	0.0	0.0	0.0	3.173	3.702	2.059	13.013	0.149	5.557	4.694	3.7	4.997	1.142	2.2	2.246	2.208	0.299	0.979	0.354	0.05	1.109	0.0	0.175	0.0	0.0	0.0	0.0	0.0	0.0	0.0	0.0	0.0	0.0	0.475	4.061	0.188	9.094	0.19	3.002	1.888	0.524	4.275	1.044	0.668	2.432	3.198	0.272	0.116	0.472	0.058	0.343	0.0	0.017	0.0	0.0	0.0	0.0	0.0	0.0	0.0	0.0	0.0	0.0	0.882	3.241	0.615	7.035	0.089	2.528	1.762	0.968	1.932	0.941	1.015	1.041	1.011	0.155	0.156	0.181	.035	0.341	0.0	0.036	0.0	0.0	0.0	0.0	0.0	0.0	0.0	0.0	0.0	0.0	3.303	4.051	1.946	14.545	0.189	5.755	5.376	3.792	5.86	1.198	2.109	2.775	3.228	0.358	1.213	0.47	0.058	1.146	0.0	0.191	0.0	0.0	0.0	0.0	0.0	0.0	0.0	0.0	0.0	0.0	1.061	3.179	0.783	6.986	0.082	2.67	1.825	1.14	1.831	0.929	1.149	0.943	0.878	0.144	0.176	0.161	0.031	0.406	0.0	0.042	0.0	0.0	0.0	0.0	0.0	0.0	0.0	0.0	0.0	0.0	8.725	0.511	0.539	0.0	0.0	0.0	0.0	0.0	0.0	0.0	0.0	1.0	0.0	0.0	0.0	0.0	0.0	0.0	0.0	0.0	0.0	0.0	0.0	0.0	0.0	0.0	.0	0.0	0.0	0.0	1.0	5.0	0.0	0.0	0.0	0.0	0.0	0.0	0.0	0.0	0.0	0.0	0.0	0.0	0.0	0.0	0.0	0.0	0.0	0.0	0.0	0.0	0.0	0.0	0.0	4.0	1.0	1.0	0.0	0.0	0.0	0.0	0.0	0.0	0.0	0.0	0.0	0.0	0.0	0.0	0.0	2.0	0.0	0.0	0.0	0.0	0.0	4.0	0.0	0.0	1.0	0.0	0.0	0.0	0.0	0.0	0.0	1.0	2.0	0.0	0.0	0.0	0.0	0.0	0.0	0.0	0.0	0.0	0.0	0.0	0.0	0.0	1.0	0.0	0.0	0.0	1.0	1.0	0.0	0.0	0.0	0.0	0.0	0.0	0.0	0.0	0.0	0.0	0.0	0.0	0.0	0.0	0.0	0.0	0.0	0.0	.0	0.0	0.0	0.0	0.0	0.0	0.0	0.0	0.0	0.0	0.0	0.0	1.286	-999.0	-999.0	5.861	15.986	145.968	161.954	6.562	15.039	99.018	114.057	0.128	31.762	172.008	203.77	0.334	16.181	96.019	112.2	36.921	14.0	18.0	3.135	3.651	9.129	6.827	4.338	4.038	3.49	3.13	2.641	2.5	1.42	0.961	0.5	0.432	0.073	-0.421	-0.5	-0.602	0.0	3.922	3.578	3.351	2.228	1.65	1.0	0.723	0.458	-0.168	-0.897	-1.0	-1.455	-1.731	-2.0	0.0	3.848	3.584	2.661	2.181	2.0	1.736	0.52	0.327	0.0	-0.01	-0.497	-0.713	-0.936	-1.0	0.0	0.0	3.611	3.219	5.13	5.525	6.94	7.676	8.881	9.772	10.883	11.848	12.917	13.918	14.969	15.988	3.135	4.324	.558	6.865	8.206	9.571	10.954	12.351	13.759	15.176	16.599	18.028	19.462	20.899	22.339	2.366	4.107	4.968	6.384	7.576	8.909	10.191	11.511	12.821	14.144	15.467	16.796	18.126	19.461	20.798	2.688	3.922	4.972	6.185	7.417	8.687	9.973	11.273	12.581	13.895	15.214	16.535	17.859	19.185	20.512	-999.0	44.588	1.654	0.272	0.074	0.0	0.0	0.0	0.0	0.0	0.0	0.0	0.0	0.0	0.0	0.0	0.0	0.0	0.0	0.0	1.0	0.0	-2.48	-2.54	-2.52	0.0	0.0	0.0	6.0	4.0	2.0	1.0	0.0	0.0	0.0	0.0	0.0	0.0	0.0	0.0	0.0	0.0	0.0	0.0	0.0	0.0	1.0	0.0	0.0	0.0	0.0	0.0	0.0	0.0	0.0	0.0	0.0	.0	0.0	0.0	0.0	0.0	0.0	0.0	0.0	0.0	0.0	0.0	0.0	0.0	0.0	0.0	0.0	0.0	0.0	0.0	0.0	0.0	0.0	0.0	0.0	0.0	0.0	0.0	0.0	0.0	0.0	0.0	0.0	0.0	0.0	0.0	0.0	0.0	0.0	0.0	1.0	0.0	0.0	0.0	0.0	0.0	0.0	0.0	0.0	0.0	0.0	0.0	0.0	0.0	0.0	0.0	0.0	0.0	0.0	0.0	0.0	0.0	0.0	0.0	0.0	0.0	0.0	0.0	0.0	0.0	0.0	0.0	0.0	0.0	0.0	0.0	0.0	0.0	0.0	0.0	0.0	0.0	0.0	0.0	0.0	0.0	0.0	0.0	0.0	102.2	102.2	14.0	18.0	0.0	73.0	21.0	0.0	0.0	162.0	0.0	0.0	.0	0.0	22.0	161.0	85.0	0.0	0.0	0.0	0.0	0.0	0.0	0.0	1.0	0.0	24.0	140.0	158.0	24.0	0.0	0.0	0.0	0.0	0.0	0.0	0.0	0.0	0.0	0.0	0.0	0.0	0.0	2.0	118.0	121.0	66.0	22.0	0.0	0.0	0.0	0.0	0.0	0.0	0.0	0.0	0.0	0.0	0.0	0.0	0.0	0.0	0.0	6.0	0.0	0.0	0.0	0.0	0.0	0.0	0.0	0.0	0.0	0.0	0.0	1.0	0.0	84.0	0.0	0.0	0.0	0.0	0.0	0.0	0.0	0.0	0.0	0.0	0.0	0.0	8.0	0.0	0.0	0.0	0.0	0.0	4.0	0.0	78.0	10.0	0.0	0.0	0.0	85.0	0.0	0.0	0.0	0.0	0.0	0.0	0.0	0.0	.0	0.0	0.0	0.0	0.0	0.0	0.0	0.0	0.0	0.0	0.0	0.0	62.0	0.0	0.0	0.0	0.0	0.0	0.0	0.0	0.0	0.0	0.0	0.0	0.0	11.0	0.0	0.0	0.0	0.0	0.0	0.0	0.0	0.0	0.0	0.0	0.0	2.0	0.0	46.0	0.0	0.0	0.0	0.0	0.0	0.0	0.0	0.0	0.0	5.0	0.0	0.0	0.0	0.0	0.0	0.0	0.0	0.0	0.0	0.0	0.0	0.0	2.0	0.0	42.0	0.0	0.0	0.0	0.0	0.0	0.0	0.0	0.0	0.0	0.0	0.0	0.0	29.0	0.0	0.0	0.0	0.0	0.0	0.0	0.0	0.0	0.0	0.0	0.0	0.0	0.0	0.0	0.0	0.0	0.0	0.0	0.0	0.0	0.0	0.0	.0	6.0	0.0	0.0	0.0	0.0	0.0	0.0	4.0	13.0	10.0	2.0	12.0	13.0	18.0	5.0	0.0	33.0	0.0	16.0	24.0	4.0	5.0	0.0	2.0	2.0	0.0	54.0	68.0	13.0	91.0	30.0	73.0	4.0	0.0	0.0	9.0	11.0	14.0	0.0	49.0	14.0	16.0	0.0	0.0	0.0	0.0	106.0	100.0	126.0	0.0	0.0	0.0	0.0	0.0	0.0	0.0	0.0	0.0	0.0	15.0	18.0	18.0	117.0	101.0	109.0	125.0	50.0	65.0	0.0	0.0	0.0	0.0	0.0	0.0	0.0	0.0	0.0	0.0	0.0	0.0	0.0	0.0	0.0	0.0	0.0	0.0	1.0	0.0	0.0	0.0	0.0	17.0	21.0	21.0	317.0	286.0	379.0	80.0	95.0	13.0	112.0	84.0	118.0	102.0	118.0	12.0	19.0	22.0	22.0	0.0	0.0	0.0	0.0	0.0	0.0	0.0	0.0	0.0	0.0	0.0	0.0	0.0	0.0	0.0	0.0	0.0	0.0	0.0	0.0	0.0	0.0	0.0	0.0	0.0	0.0	0.0	0.0	0.0	0.0	0.0	0.0	0.0	0.0	0.0	0.0	0.0	0.0	0.0	0.0	0.0	0.0	0.0	0.0	2.0	2.0	2.0	2.0	1.0	0.0	0.0	0.0	0.0	0.0	0.0	0.0	0.0	0.0	0.0	0.0	0.0	0.0	0.0	0.0	0.0	0.0	0.0	0.0	0.0	0.0	0.0	0.0	0.0	0.0	0.0	0.0	0.0	0.0	0.0	0.0	0.0	0.0	0.0	0.0	0.0	0.0	0.0	0.0	0.0	0.0	.0	0.0	0.0	0.0	0.0	0.0	0.0	0.0	0.0	0.0	0.0	0.0	0.0	0.0	0.0	0.0	0.0	0.0	0.0	0.0	0.0	0.0	0.0	0.0	0.0	0.0	0.0	0.0	0.0	0.0	0.0	0.0	0.0	0.0	0.0	0.0	0.0	0.0	0.0	0.0	0.0	0.0	0.0	0.0	0.0	0.0	0.0	0.0	0.0	0.0	0.0	0.0	0.0	0.0	0.0	0.0	0.0	0.0	0.0	0.0	0.0	0.0	0.0	0.0	0.0	0.0	0.0	0.0	0.0	0.0	0.0	0.0	0.0	0.0	0.0	0.0	0.0	0.0	0.0	0.0	0.0	0.0	3.0	3.0	4.0	0.0	15.0	3.0	4.0	0.0	0.0	0.0	0.0	36.0	32.0	36.0	0.0	0.0	0.0	0.0	.0	0.0	0.0	0.0	0.0	0.0	3.0	4.0	4.0	38.0	39.0	23.0	35.0	18.0	19.0	0.0	0.0	0.0	0.0	0.0	0.0	0.0	0.0	0.0	0.0	0.0	0.0	0.0	0.0	0.0	0.0	0.0	0.0	0.0	0.0	0.0	0.0	0.0	4.0	3.0	3.0	108.0	100.0	106.0	37.0	19.0	27.0	28.0	38.0	40.0	24.0	39.0	6.0	5.0	2.0	2.0	0.0	0.0	0.0	0.0	0.0	0.0	0.0	0.0	0.0	0.0	0.0	0.0	0.0	0.0	0.0	0.0	0.0	0.0	0.0	0.0	0.0	0.0	0.0	0.0	0.0	0.0	0.0	0.0	0.0	0.0	0.0	0.0	0.0	0.0	0.0	0.0	0.0	0.0	0.0	0.0	0.0	0.0	0.0	0.0	.0	0.0	0.0	0.0	1.0	1.0	3.0	0.0	0.0	8.0	3.0	0.0	0.0	0.0	0.0	19.0	29.0	0.0	0.0	0.0	0.0	0.0	0.0	0.0	0.0	0.0	3.0	0.0	0.0	21.0	21.0	28.0	0.0	16.0	0.0	0.0	0.0	0.0	0.0	0.0	0.0	0.0	0.0	0.0	0.0	0.0	0.0	0.0	0.0	0.0	0.0	0.0	0.0	3.0	0.0	0.0	60.0	98.0	0.0	22.0	25.0	0.0	0.0	36.0	0.0	31.0	0.0	6.0	0.0	0.0	0.0	0.0	0.0	0.0	0.0	0.0	0.0	0.0	0.0	0.0	0.0	0.0	0.0	0.0	0.0	0.0	0.0	0.0	0.0	0.0	0.0	0.0	0.0	0.0	0.0	0.0	0.0	0.0	0.0	0.0	.0	0.0	0.0	0.0	0.0	0.0	0.0	0.0	0.0	0.0	0.0	0.0	0.0	0.0	0.0	0.0	0.0	0.0	0.0	0.0	0.0	0.0	0.0	0.0	0.0	0.0	0.0	0.0	0.0	0.0	0.0	0.0	0.0	0.0	0.0	0.0	0.0	0.0	0.0	0.0	0.0	0.0	0.0	0.0	0.0	0.0	0.0	0.0	0.0	0.0	0.0	0.0	0.0	0.0	0.0	0.0	0.0	0.0	0.0	0.0	0.0	0.0	0.0	0.0	0.0	0.0	0.0	0.0	0.0	0.0	0.0	0.0	0.0	0.0	0.0	0.0	0.0	0.0	0.0	0.0	0.0	0.0	0.0	0.0	0.0	0.0	0.0	0.0	0.0	0.0	0.0	0.0	0.0	0.0	0.0	0.0	0.0	0.0	0.0	0.0	.0	0.0	0.0	0.0	0.0	0.0	0.0	0.0	0.0	0.0	0.0	0.0	0.0	0.0	0.0	0.0	0.0	0.0	0.0	0.0	0.0	0.0	0.0	0.0	0.0	0.0	0.0	0.0	0.0	0.0	0.0	0.0	0.0	0.0	0.0	0.0	0.0	0.0	0.0	0.0	0.0	0.0	0.0	0.0	0.0	0.0	0.0	0.0	0.0	0.0	0.0	0.0	0.0	0.0	0.0	0.0	0.0	0.0	0.0	0.0	0.0	0.0	0.0	0.0	0.0	0.0	0.0	0.0	0.0	0.0	0.0	0.0	0.0	0.0	0.0	0.0	0.0	0.0	0.0	0.0	0.0	0.0	0.0	0.0	0.0	0.0	0.0	0.0	0.0	0.0	0.0	0.0	0.0	0.0	0.0	0.0	0.0	0.0	0.0	0.0	.0	0.0	0.0	0.0	0.0	0.0	0.0	0.0	0.0	0.0	0.0	0.0	0.0	0.0	0.0	0.0	0.0	0.0	0.0	0.0	0.0	0.0	0.0	0.0	0.0	0.0	0.0	0.0	0.0	0.0	0.0	0.0	0.0	0.0	0.0	0.0	0.0	0.0	0.0	0.0	0.0	0.0	0.0	0.0	0.0	0.0	0.0	0.0	0.0	0.0	0.0	0.0	0.0	0.0	0.0	0.0	0.0	0.0	0.0	0.0	0.0	0.0	0.0	0.0	0.0	0.0	0.0	0.0	0.0	0.0	0.0	0.0	0.0	0.0	0.0	0.0	0.0	0.0	0.0	0.0	0.0	0.0	0.0	0.0	0.0	0.0	0.0	0.0	0.0	0.0	0.0	0.0	0.0	0.0	0.0	0.0	0.0	0.0	0.0	0.0	.0	0.0	0.0	0.0	0.0	0.0	0.0	0.0	0.0	0.0	0.0	0.0	0.0	0.0	0.0	0.0	0.0	0.0	0.0	0.0	0.0	0.0	0.0	0.0	0.0	0.0	0.0	0.0	0.0	0.0	0.0	0.0	0.0	0.0	0.0	0.0	0.0	0.0	0.0	0.0	0.0	0.0	0.0	0.0	0.0	0.0	0.0	0.0	0.0	0.0	0.0	0.0	0.0	0.0	0.0	0.0	0.0	0.0	0.0	0.0	0.0	0.0	0.0	0.0	0.0	0.0	0.0	0.0	0.0	0.0	0.0	0.0	0.0	0.0	0.0	0.0	0.0	0.0	0.0	0.0	0.0	0.0	0.0	0.0	0.0	0.0	0.0	0.0	0.0	0.0	0.0	0.0	0.0	0.0	0.0	0.0	0.0	0.0	0.0	0.0	.0	0.0	0.0	0.0	0.0	0.0	0.0	0.0	0.0	0.0	0.0	0.0	0.0	0.0	0.0	0.0	0.0	0.0	0.0	0.0	0.0	0.0	0.0	0.0	5.06896	4	999	999	999	999	999	999	999	999	999	999	999	999	0.17653	2	999	999	999	999	21.34619	2	999	999	0.1167	1	999	999	999	999	2.90524	1	-1.07757	1	999	999	999	999	999	999	999	999	999	999	999	999	999	999	999	999	8.55017	1	999	999	999	999	999	999	999	999	999	999	999	999	999	999	999	999	999	999	999	999	999	999	999	999	.08836	1	1.32543	1	10.44028	1	999	999	999	999	999	999	999	999	999	999	999	999	0.1167	1	999	999	999	999	999	999	999	999	8.55017	1	999	999	999	999	999	999	999	999	999	999	999	999	999	999	999	999	999	999	999	999	999	999	999	999	999	999	999	999	999	999	999	999	999	999	999	999	999	999	999	999	999	999	999	999	5.06896	4	999	999	999	999	999	999	999	999	999	999	999	999	999	999	999	999	0.17653	2	999	999	999	999	999	999	999	999	21.34619	2	999	999	999	999	0.1167	1	999	999	999	999	999	999	2.90524	1	-1.07757	1	999	999	999	999	999	999	999	999	999	999	999	999	999	999	999	999	999	999	999	999	999	999	8.55017	1	999	999	999	999	999	999	999	999	999	999	999	999	999	999	999	999	999	999	999	999	999	999	999	999	999	999	999	999	999	999	8.08836	1	1.32543	1	999	999	999	999	999	999	999	999	999	999	999	999	999	999	999	999	999	999	999	999	999	999	999	999	999	999	999	999	999	999	999	999	999	999	999	999	999	999	999	999	999	999	999	999	999	999	999	999	999	999	999	999	999	999	999	999	999	999	2.55086	1	999	999	999	999	999	999	999	999	999	999	999	999	999	999	999	999	999	999	0.1091	1	999	999	999	999	999	999	999	999	999	999	999	999	999	999	999	999	999	999	999	999	999	999	999	999	999	999	999	999	999	999	999	999	999	999	999	999	999	999	999	999	999	999	999	999	999	999	999	999	0.59174	1	999	999	5.16456	1	999	999	999	999	999	999	999	999	999	999	999	999	999	999	999	999	999	999	999	999	999	999	999	999	999	999	999	999	999	999	999	999	999	999	999	999	999	999	999	999	999	999	999	999	999	999	999	999	999	999	999	999	999	999	999	999	999	999	999	999	999	999	999	999	999	999	999	999	999	999	999	999	999	999	999	999	999	999	999	999	999	999	999	999	999	999	999	999	999	999	999	999	6.30145	1	999	999	999	999	2.13223	1	999	999	7.09087	1	999	999	999	999	999	999	5.41631	1	3.27102	2	4.37187	4	999	999	999	999	999	999	999	999	999	999	999	999	999	999	999	999	999	999	999	999	999	999	999	999	999	999	999	999	999	999	999	999	999	999
5833	14	6.83	416.63	36.7	60.52	39.65	63.58	0.6	0.99	0.65	2.19	61.0	29.0	65.0	33.0	4.0	4.0	0.0	0.0	32.0	24.0	0.0	4.0	0.0	1.0	0.0	0.0	0.0	0.0	0.0	0.0	0.0	0.0	0.0	0.0	0.0	5.0	11.0	0.0	0.0	2.0	3.0	0.0	0.0	1.0	2.0	361.775	83.736	1.373	174.0	221.0	20.604	13.684	14.121	0.71	0.415	0.262	18.608	12.194	12.075	0.642	0.37	0.224	39.0	2.667	3.223	8.467	4.651	4.827	16128.947	1308.377	1.848	20.007	6.536	2.723	575.0	1.0	8.966	1.284	90.0	1200.0	98.0	2.68	143.161	8901.0	0.619	0.372	0.207	0.124	137.527	1.093	12.814	340.444	333.667	12432.444	19027.0	88.68	140.853	4.509	1.109	905.0	4.692	131.379	8432.0	1.503	33.0	5.165	6.094	7.067	8.027	9.006	9.979	10.961	11.939	12.923	29.0	66.0	0.0	282.0	20.0	1470.0	252.0	8514.0	2340.0	52466.0	9.5	6.222	4.174	2.992	1.931	1.333	0.812	0.364	0.23	0.046	0.288	0.115	0.068	0.052	0.036	0.028	0.019	0.013	0.014	0.0060	0.639	3.664	4.19	4.249	4.249	4.244	4.113	3.945	3.595	3.457	3.916	4.058	4.017	3.887	3.759	3.566	3.1	3.578	4.078	4.177	4.127	4.068	3.982	3.879	3.533	3.483	3.942	4.078	4.058	3.951	3.779	3.571	3.078	-0.049	0.032	-0.028	-0.089	-0.198	0.1	-0.105	0.137	-0.01	0.061	-0.0080	0.01	-0.077	-0.196	-0.26	0.104	-0.024	0.1	-0.016	-0.015	-0.137	-0.096	0.303	0.183	0.01	-0.03	0.0040	0.034	0.015	-0.32	-0.125	-0.053	0.89	0.98	0.736	1.226	1.886	1.036	0.838	0.495	0.609	0.697	0.592	0.558	0.915	1.145	1.517	1.614	0.631	0.66	0.612	0.581	0.952	1.043	1.563	1.54	0.646	0.859	0.591	0.707	1.125	1.328	1.221	1.439	-999.0	-999.0	-999.0	-999.0	0.076	0.0	0.227	4.917	5.989	6.795	7.411	7.876	8.212	8.437	8.561	8.594	8.543	8.416	8.217	7.951	7.623	7.236	6.794	6.299	5.755	5.166	4.533	4.532	5.68	6.546	7.211	7.717	8.087	8.341	8.492	8.548	8.52	8.413	8.234	7.987	7.677	7.308	6.883	6.406	5.879	5.305	4.687	9257.955	303.54	1735.734	1.699	5.185	37.438	6.405	0.324	0.749	0.635	0.294	.941	0.316	8.926	4.155	1.812	0.599	0.279	0.152	0.159	0.173	0.46	0.313	0.497	9.528	3.315	1.109	0.683	0.238	0.166	0.166	0.166	0.547	0.228	0.174	8.67	3.52	1.387	0.639	0.259	0.152	0.163	0.156	0.435	0.233	0.292	9.153	4.167	1.788	0.606	0.276	0.166	0.159	0.152	0.484	0.322	0.485	8.471	3.614	1.442	0.626	0.267	0.144	0.159	0.152	0.414	0.241	0.316	11.361	3.397	1.075	0.718	0.215	0.171	0.171	0.171	0.804	0.26	0.137	14.893	13.951	13.577	15.108	13.526	15.834	60.786	45.82	47.425	61.953	48.033	54.465	0.161	0.166	0.171	0.399	0.524	0.458	0.409	0.439	0.576	0.423	0.316	0.32	0.431	0.324	0.4	142.868	94.787	103.324	145.248	105.687	11.801	114.127	0.81	5.687	4.009	3.0	2.383	3.731	3.665	2.706	2.822	1.706	0.755	0.651	41.572	0.197	0.139	0.251	0.311	0.38	0.572	0.54	0.458	0.577	9.0	1.503	1.202	1.459	0.92	0.582	0.357	0.24	0.118	0.089	11.537	0.087	0.063	0.091	0.082	0.087	0.093	0.1	0.122	0.135	2.058	1.094	1.233	1.391	1.119	0.827	0.596	0.304	0.174	0.138	12.889	0.058	0.066	0.084	0.099	0.124	0.14	0.132	0.143	0.156	2.422	3.025	2.391	3.689	3.73	2.675	2.684	1.634	0.767	0.641	41.148	0.201	0.14	0.248	0.322	0.373	0.547	0.523	0.454	0.58	8.957	1.207	1.356	1.601	1.322	0.982	0.769	0.402	0.214	0.173	15.157	0.065	0.073	0.097	0.115	0.147	.175	0.162	0.167	0.186	2.889	2.127	2.287	2.366	2.52	2.899	2.057	1.449	1.432	38.214	0.102	0.068	0.04	0.025	0.033	0.019	0.016	0.017	0.102	0.973	0.897	0.706	0.608	0.528	0.453	0.4	0.32	10.446	0.082	0.05	0.025	0.023	0.018	0.028	0.017	0.025	0.082	1.04	0.888	0.859	0.853	0.74	0.553	0.464	0.385	12.372	0.047	0.02	0.016	0.013	0.01	0.011	0.012	0.011	0.047	2.123	2.246	2.381	2.452	2.754	1.992	1.438	1.436	37.598	0.096	0.06	0.05	0.03	0.034	0.021	0.02	0.024	0.096	1.157	1.016	0.993	1.014	0.932	0.684	0.546	0.461	14.594	0.047	0.024	0.016	0.013	0.011	0.011	0.012	0.011	0.047	2.322	-0.819	0.0	37.0	2.0	.031	0.0	0.0	0.0	32.0	21.266	1.881	2.082	0.217	62.0	14.0	61.0	0.185	26.219	16.574	61.972	1251.994	140.514	1.996	6609.0	75.645	6159.0	53567.0	14.339	136.033	52059.0	1670.25	1670.265	1966.918	1769.432	1952.266	1.684	1.684	1.466	1.597	1.48	12.271	10.861	9.49	0.153	0.093	0.058	10.726	9.355	7.947	0.134	0.08	0.048	20.958	14.092	14.909	12.877	11.555	10.246	3.678	301.934	140.881	260.0	22.97	0.973	4.741	3.083	1.73	39.192	0.22	0.324	0.675	1.373	83.736	0.231	4.558	0.225	2.892	176.42	0.488	3.039	0.473	4.528	276.226	0.764	1.402	0.741	5.336	325.51	0.9	0.595	0.874	5.402	329.51	0.911	0.529	0.884	5.402	329.51	0.911	0.529	0.884	8.502	118.559	118.561	42.101	125.699	141.8	1.625	1.623	-3.735	1.057	-4.408	235.869	235.876	288.116	250.341	288.628	4.572	0.158	32.363	1.116	5.293	0.183	32.499	1.121	5.316	0.183	32.487	1.12	5.316	0.183	32.487	1.12	5.275	0.182	32.498	1.121	5.313	0.183	32.491	1.12	5.265	0.182	32.499	1.121	80.0	117.0	164.0	210.0	270.0	335.0	399.0	441.0	4.554	4.963	5.347	5.613	5.878	6.155	6.372	6.542	150.341	59.915	29.277	0.0	0.0	89.363	142.62	0.0	0.0	66.938	159.914	0.0	0.0	0.0	0.0	0.0	0.0	0.0	0.0	0.0	0.0	48.0	20.0	0.0	0.0	0.0	0.0	0.0	0.0	0.0	0.0	0.0	0.0	0.0	0.0	0.0	0.0	0.0	0.0	0.0	0.0	0.0	0.0	.0	0.0	0.0	0.0	0.0	0.0	4.055	3.833	3.73	3.463	3.197	3.09	2.948	2.827	2.098	1.873	1.763	1.579	1.549	1.499	1.481	1.377	3.992	3.762	3.43	3.304	3.154	3.068	2.967	2.81	2.072	1.844	1.718	1.588	1.564	1.454	1.429	1.295	4.063	3.853	3.571	3.445	3.303	3.237	3.122	2.976	1.983	1.723	1.564	1.399	1.327	1.249	1.205	1.032	4.005	3.768	3.47	3.366	3.162	3.084	2.981	2.825	2.057	1.831	1.698	1.568	1.533	1.433	1.404	1.265	-999.0	-999.0	-999.0	-999.0	-999.0	-999.0	-999.0	0.0	2.459	456.652	56.909	70.966	53.263	19.43	3.734	0.993	2.87	131.832	0.0	0.0	0.0	0.0	0.0	0.0	0.0	0.0	44.638	18.868	0.0	0.0	.0	0.0	0.0	0.0	0.0	0.0	0.0	0.0	0.0	0.0	0.0	0.0	0.0	0.0	0.0	0.0	0.0	0.0	0.0	0.0	0.0	0.0	0.0	0.0	14.353	24.42	8.375	68.661	42.243	52.615	48.916	65.176	55.331	48.416	42.61	42.733	40.893	22.272	24.32	22.176	16.394	7.855	9.755	5.577	2.624	0.202	0.0	0.0	0.0	0.0	0.0	0.0	0.0	0.0	1.25	24.385	0.721	36.702	12.599	15.233	12.202	20.798	15.941	11.935	13.108	11.065	9.751	4.658	7.039	7.354	2.454	2.592	2.796	2.728	0.262	0.354	0.0	0.0	0.0	0.0	0.0	0.0	0.0	0.0	4.297	23.696	2.124	37.093	15.957	18.591	17.146	24.226	19.806	15.468	16.004	13.341	12.259	7.193	8.944	8.542	.875	1.961	2.792	1.785	0.382	0.052	0.0	0.0	0.0	0.0	0.0	0.0	0.0	0.0	13.531	24.662	7.856	68.113	40.758	51.156	47.867	63.055	53.786	47.065	41.828	43.134	40.916	21.146	24.535	22.043	16.718	8.298	10.27	5.908	3.169	0.353	0.0	0.0	0.0	0.0	0.0	0.0	0.0	0.0	5.467	23.672	2.909	39.74	19.113	21.715	20.2	28.945	22.675	18.888	18.069	15.391	14.532	8.383	10.146	9.525	4.77	2.238	3.214	1.942	0.445	0.042	0.0	0.0	0.0	0.0	0.0	0.0	0.0	0.0	38.314	0.626	0.664	3.0	10.0	4.0	2.0	0.0	0.0	0.0	0.0	0.0	0.0	0.0	0.0	0.0	0.0	0.0	0.0	0.0	0.0	0.0	0.0	0.0	0.0	0.0	.0	0.0	0.0	0.0	0.0	4.0	3.0	9.0	3.0	2.0	0.0	0.0	0.0	1.0	0.0	0.0	1.0	0.0	0.0	0.0	0.0	1.0	1.0	0.0	0.0	0.0	0.0	0.0	0.0	0.0	0.0	0.0	0.0	0.0	0.0	0.0	0.0	0.0	0.0	0.0	0.0	0.0	0.0	1.0	0.0	2.0	0.0	0.0	0.0	0.0	16.0	2.0	0.0	0.0	0.0	7.0	7.0	0.0	0.0	0.0	0.0	0.0	3.0	0.0	1.0	0.0	0.0	0.0	0.0	0.0	0.0	0.0	0.0	0.0	0.0	0.0	0.0	0.0	0.0	0.0	0.0	0.0	0.0	0.0	0.0	0.0	0.0	0.0	0.0	0.0	0.0	0.0	0.0	0.0	0.0	0.0	0.0	0.0	0.0	0.0	.0	0.0	0.0	1.0	0.0	0.0	0.0	0.0	0.0	0.0	0.0	0.0	3.772	-999.0	-999.0	1.18	161.888	362.125	443.918	1.413	180.501	368.799	447.273	0.076	360.862	661.767	806.105	0.155	200.561	392.922	479.104	125.978	33.0	54.0	3.638	4.159	18.912	16.211	4.945	4.683	3.951	3.679	3.665	3.419	3.191	3.071	2.644	2.457	1.866	1.743	1.567	1.126	1.035	4.762	4.114	3.876	3.586	3.494	3.393	2.721	2.223	1.967	1.626	1.448	1.13	1.046	0.949	0.743	4.922	4.612	3.847	3.469	3.38	3.117	2.942	2.87	2.622	2.267	1.807	1.684	1.36	0.948	0.792	0.0	4.691	4.796	6.608	7.502	8.943	10.131	11.485	12.776	14.116	15.443	16.786	18.127	19.474	20.823	3.638	5.037	.279	7.668	9.087	10.546	12.03	13.535	15.057	16.592	18.137	19.69	21.25	22.815	24.385	2.956	4.994	5.896	7.423	8.726	10.177	11.597	13.059	14.527	16.013	17.509	19.016	20.531	22.053	23.582	3.515	4.953	6.157	7.537	8.947	10.404	11.888	13.396	14.921	16.458	18.005	19.559	21.119	22.684	24.251	-999.0	113.627	14.23	3.592	12.902	0.0	1.0	0.0	0.0	0.0	0.0	0.0	1.0	1.0	1.0	0.0	0.0	0.0	1.0	0.0	1.0	0.0	-4.6	-4.9	-5.0	10.0	4.0	2.0	0.0	0.0	0.0	3.0	0.0	1.0	1.0	0.0	0.0	0.0	0.0	0.0	0.0	0.0	0.0	0.0	0.0	0.0	0.0	1.0	0.0	0.0	0.0	0.0	0.0	0.0	0.0	0.0	0.0	.0	0.0	0.0	0.0	0.0	0.0	1.0	0.0	0.0	0.0	0.0	0.0	1.0	0.0	0.0	0.0	0.0	0.0	0.0	0.0	0.0	0.0	0.0	0.0	0.0	0.0	0.0	0.0	0.0	0.0	0.0	0.0	0.0	0.0	0.0	0.0	0.0	0.0	0.0	0.0	0.0	0.0	0.0	0.0	0.0	0.0	0.0	0.0	0.0	0.0	0.0	0.0	0.0	0.0	0.0	0.0	0.0	0.0	0.0	0.0	0.0	0.0	0.0	0.0	0.0	0.0	0.0	0.0	0.0	0.0	0.0	0.0	0.0	0.0	0.0	0.0	0.0	0.0	0.0	0.0	0.0	0.0	0.0	0.0	0.0	0.0	0.0	0.0	60.44	85.74	33.0	54.0	0.0	474.0	80.0	0.0	0.0	1454.0	0.0	0.0	.0	2.0	117.0	2000.0	1082.0	0.0	0.0	0.0	0.0	0.0	0.0	0.0	3.0	8.0	164.0	2723.0	2874.0	210.0	0.0	0.0	0.0	0.0	0.0	48.0	0.0	0.0	0.0	0.0	0.0	6.0	4.0	15.0	3548.0	3822.0	1833.0	270.0	0.0	0.0	0.0	70.0	0.0	0.0	0.0	0.0	0.0	0.0	0.0	0.0	0.0	0.0	0.0	66.0	0.0	0.0	0.0	0.0	0.0	181.0	0.0	4.0	0.0	12.0	9.0	7.0	0.0	4171.0	0.0	0.0	0.0	0.0	483.0	0.0	0.0	0.0	0.0	0.0	127.0	86.0	310.0	0.0	0.0	0.0	0.0	0.0	93.0	258.0	4837.0	335.0	0.0	0.0	91.0	4727.0	0.0	0.0	0.0	0.0	0.0	0.0	0.0	0.0	.0	0.0	8.0	16.0	1.0	0.0	1.0	0.0	0.0	0.0	0.0	0.0	4895.0	1298.0	0.0	0.0	0.0	0.0	0.0	0.0	0.0	0.0	0.0	0.0	0.0	601.0	0.0	0.0	0.0	0.0	0.0	1705.0	0.0	78.0	0.0	231.0	171.0	136.0	0.0	5451.0	0.0	0.0	0.0	0.0	0.0	0.0	0.0	173.0	120.0	425.0	0.0	0.0	0.0	0.0	0.0	0.0	0.0	0.0	0.0	0.0	0.0	0.0	114.0	322.0	5765.0	0.0	0.0	0.0	0.0	0.0	0.0	0.0	0.0	0.0	0.0	0.0	0.0	2973.0	0.0	0.0	0.0	0.0	0.0	0.0	0.0	0.0	122.0	0.0	6.0	3.0	2.0	0.0	0.0	0.0	0.0	0.0	0.0	0.0	0.0	5.0	.0	399.0	441.0	454.0	455.0	424.0	356.0	298.0	20.0	83.0	111.0	21.0	110.0	153.0	284.0	102.0	19.0	731.0	0.0	186.0	362.0	171.0	133.0	98.0	35.0	124.0	17.0	2417.0	2387.0	459.0	2714.0	938.0	5417.0	123.0	0.0	0.0	29.0	46.0	52.0	0.0	422.0	73.0	75.0	0.0	0.0	0.0	0.0	1290.0	1242.0	1401.0	0.0	0.0	0.0	0.0	0.0	0.0	0.0	0.0	0.0	1.0	106.0	112.0	107.0	3473.0	1760.0	1818.0	1885.0	914.0	1041.0	0.0	0.0	0.0	0.0	0.0	0.0	0.0	0.0	0.0	0.0	0.0	0.0	0.0	0.0	0.0	0.0	0.0	0.0	3.0	8.0	6.0	8.0	6.0	144.0	159.0	155.0	14825.0	14168.0	16136.0	2387.0	2471.0	618.0	2477.0	2392.0	2757.0	2605.0	2698.0	184.0	201.0	200.0	206.0	0.0	0.0	0.0	0.0	0.0	0.0	0.0	0.0	0.0	0.0	0.0	0.0	0.0	0.0	43.0	43.0	0.0	0.0	0.0	0.0	0.0	0.0	0.0	0.0	0.0	0.0	0.0	0.0	0.0	0.0	0.0	0.0	0.0	0.0	0.0	0.0	6.0	6.0	6.0	5.0	4.0	2.0	4.0	2.0	15.0	15.0	15.0	15.0	13.0	1.0	2.0	1.0	0.0	14.0	1.0	2.0	0.0	0.0	0.0	0.0	46.0	56.0	27.0	0.0	0.0	0.0	0.0	0.0	0.0	0.0	0.0	0.0	0.0	3.0	1.0	4.0	119.0	68.0	38.0	52.0	44.0	22.0	0.0	0.0	0.0	0.0	0.0	0.0	0.0	0.0	.0	0.0	0.0	0.0	0.0	0.0	0.0	0.0	0.0	0.0	0.0	0.0	0.0	0.0	0.0	6.0	3.0	3.0	533.0	681.0	307.0	94.0	70.0	35.0	102.0	129.0	64.0	54.0	84.0	7.0	6.0	6.0	0.0	0.0	0.0	0.0	0.0	0.0	0.0	0.0	0.0	0.0	0.0	0.0	0.0	0.0	0.0	2.0	0.0	0.0	0.0	0.0	0.0	0.0	0.0	0.0	0.0	0.0	0.0	0.0	0.0	0.0	0.0	0.0	0.0	0.0	0.0	0.0	0.0	0.0	0.0	0.0	0.0	0.0	0.0	0.0	0.0	0.0	0.0	0.0	0.0	1.0	0.0	0.0	0.0	0.0	0.0	0.0	0.0	0.0	0.0	0.0	0.0	0.0	0.0	0.0	0.0	0.0	0.0	0.0	.0	0.0	0.0	0.0	0.0	0.0	0.0	0.0	0.0	0.0	0.0	0.0	0.0	0.0	0.0	0.0	0.0	0.0	0.0	0.0	0.0	0.0	0.0	0.0	0.0	0.0	0.0	0.0	0.0	0.0	0.0	0.0	0.0	0.0	0.0	0.0	0.0	0.0	0.0	0.0	0.0	0.0	0.0	0.0	0.0	0.0	0.0	0.0	0.0	0.0	0.0	0.0	0.0	0.0	0.0	0.0	0.0	0.0	0.0	0.0	0.0	0.0	0.0	0.0	0.0	0.0	0.0	0.0	0.0	0.0	0.0	0.0	0.0	0.0	0.0	0.0	0.0	0.0	0.0	0.0	0.0	0.0	0.0	0.0	0.0	0.0	0.0	0.0	0.0	0.0	0.0	0.0	0.0	0.0	0.0	0.0	0.0	0.0	0.0	0.0	.0	0.0	0.0	0.0	0.0	2.0	5.0	1.0	0.0	36.0	5.0	2.0	0.0	0.0	0.0	117.0	155.0	26.0	0.0	0.0	0.0	0.0	0.0	0.0	0.0	0.0	7.0	3.0	6.0	309.0	171.0	143.0	62.0	122.0	19.0	0.0	0.0	0.0	0.0	0.0	0.0	0.0	0.0	0.0	0.0	0.0	0.0	0.0	0.0	0.0	1.0	0.0	2.0	13.0	2.0	5.0	1371.0	1880.0	287.0	242.0	182.0	70.0	144.0	352.0	53.0	214.0	91.0	18.0	3.0	4.0	4.0	0.0	0.0	0.0	0.0	0.0	0.0	0.0	0.0	0.0	0.0	0.0	0.0	0.0	3.0	5.0	0.0	0.0	0.0	0.0	0.0	0.0	0.0	0.0	0.0	0.0	0.0	0.0	0.0	0.0	.0	0.0	0.0	1.0	2.0	0.0	1.0	0.0	0.0	0.0	1.0	0.0	0.0	0.0	0.0	0.0	0.0	0.0	0.0	0.0	0.0	0.0	0.0	0.0	0.0	0.0	0.0	0.0	0.0	0.0	0.0	0.0	0.0	0.0	0.0	0.0	0.0	0.0	0.0	0.0	0.0	0.0	0.0	0.0	0.0	0.0	0.0	0.0	0.0	0.0	0.0	0.0	0.0	0.0	0.0	0.0	0.0	0.0	0.0	0.0	0.0	0.0	0.0	0.0	0.0	0.0	0.0	0.0	0.0	0.0	0.0	0.0	0.0	0.0	0.0	0.0	0.0	0.0	0.0	0.0	0.0	0.0	0.0	0.0	0.0	0.0	0.0	0.0	0.0	0.0	0.0	0.0	0.0	0.0	0.0	0.0	0.0	0.0	0.0	0.0	.0	0.0	0.0	0.0	0.0	0.0	0.0	0.0	0.0	0.0	0.0	0.0	0.0	0.0	0.0	0.0	0.0	0.0	0.0	0.0	0.0	0.0	0.0	0.0	0.0	0.0	0.0	0.0	0.0	0.0	0.0	0.0	0.0	0.0	0.0	0.0	0.0	0.0	0.0	0.0	0.0	0.0	0.0	0.0	0.0	0.0	0.0	0.0	0.0	0.0	0.0	0.0	0.0	0.0	0.0	0.0	0.0	0.0	0.0	0.0	0.0	0.0	0.0	0.0	0.0	0.0	0.0	0.0	0.0	0.0	0.0	0.0	0.0	0.0	0.0	0.0	0.0	0.0	0.0	0.0	0.0	0.0	0.0	0.0	0.0	0.0	0.0	0.0	0.0	0.0	0.0	0.0	0.0	0.0	0.0	0.0	0.0	0.0	0.0	0.0	.0	0.0	0.0	0.0	0.0	0.0	0.0	0.0	0.0	0.0	0.0	0.0	0.0	0.0	0.0	0.0	0.0	0.0	0.0	0.0	0.0	0.0	0.0	0.0	0.0	0.0	0.0	0.0	0.0	0.0	0.0	0.0	0.0	0.0	0.0	0.0	0.0	0.0	0.0	0.0	0.0	0.0	0.0	0.0	0.0	0.0	0.0	0.0	0.0	0.0	0.0	0.0	0.0	0.0	0.0	0.0	0.0	0.0	0.0	0.0	0.0	0.0	0.0	0.0	0.0	0.0	0.0	0.0	0.0	0.0	0.0	0.0	0.0	0.0	0.0	0.0	0.0	0.0	0.0	0.0	0.0	0.0	0.0	0.0	0.0	0.0	0.0	0.0	0.0	0.0	0.0	0.0	0.0	0.0	0.0	0.0	0.0	0.0	0.0	0.0	.0	0.0	0.0	0.0	0.0	0.0	0.0	0.0	0.0	0.0	0.0	0.0	0.0	0.0	0.0	0.0	0.0	0.0	0.0	0.0	0.0	0.0	0.0	0.0	0.0	0.0	0.0	0.0	0.0	0.0	0.0	0.0	0.0	0.0	0.0	0.0	0.0	0.0	0.0	0.0	0.0	0.0	0.0	0.0	0.0	0.0	0.0	0.0	0.0	0.0	0.0	0.0	0.0	0.0	0.0	0.0	0.0	0.0	0.0	0.0	0.0	0.0	0.0	0.0	0.0	0.0	0.0	0.0	0.0	0.0	0.0	0.0	0.0	0.0	0.0	0.0	0.0	0.0	0.0	0.0	0.0	0.0	0.0	0.0	0.0	0.0	0.0	0.0	0.0	0.0	0.0	0.0	0.0	0.0	0.0	0.0	0.0	0.0	0.0	0.0	.0	0.0	0.0	0.0	0.0	0.0	0.0	0.0	0.0	0.0	0.0	0.0	0.0	0.0	0.0	0.0	0.0	0.0	0.0	0.0	0.0	0.0	0.0	0.0	999	999	999	999	999	999	999	999	999	999	999	999	999	999	999	999	999	999	999	999	36.41999	3	999	999	999	999	999	999	1.9128	1	999	999	1.68133	4	999	999	999	999	6.41511	3	999	999	999	999	999	999	999	999	999	999	999	999	999	999	8.10843	9	999	999	999	999	6.05547	1	999	999	1.49711	1	999	999	999	999	1.68895	4	999	999	-0.19587	3	999	999	999	999	999	999	999	999	12.07276	1	24.34723	2	999	999	999	999	999	999	999	999	999	999	999	999	999	999	999	999	999	999	999	999	999	999	999	999	999	999	999	999	999	999	6.05547	1	999	999	999	999	999	999	1.9128	1	999	999	1.50784	3	8.10843	9	999	999	6.05547	1	999	999	999	999	1.68895	4	999	999	-0.19587	3	999	999	999	999	999	999	999	999	999	999	999	999	999	999	999	999	999	999	999	999	999	999	999	999	999	999	999	999	999	999	36.41999	3	999	999	999	999	999	999	999	999	999	999	1.9128	1	999	999	1.68133	4	999	999	999	999	999	999	999	999	6.41511	3	999	999	999	999	999	999	999	999	999	999	999	999	999	999	999	999	8.10843	9	999	999	999	999	999	999	6.05547	1	999	999	999	999	1.49711	1	999	999	999	999	1.68895	4	999	999	999	999	-0.19587	3	999	999	999	999	999	999	999	999	1.43166	1	999	999	3.48426	2	999	999	999	999	999	999	999	999	999	999	999	999	999	999	999	999	999	999	4.45531	4	999	999	999	999	1.57256	1	999	999	999	999	2.84281	3	2.8853	3	999	999	999	999	2.4499	4	999	999	999	999	999	999	999	999	999	999	999	999	999	999	999	999	999	999	999	999	999	999	999	999	999	999	999	999	999	999	999	999	999	999	999	999	1.92855	3	999	999	0.98808	1	0.88891	2	999	999	999	999	999	999	999	999	999	999	999	999	999	999	999	999	999	999	999	999	999	999	999	999	999	999	999	999	999	999	999	999	999	999	999	999	999	999	999	999	999	999	999	999	4.01918	1	999	999	999	999	999	999	999	999	1.31843	1	1.29725	1	999	999	999	999	-0.00559	1	999	999	999	999	999	999	999	999	999	999	4.22213	1	999	999	999	999	999	999	999	999	999	999	999	999	999	999	999	999	999	999	999	999	999	999	999	999	999	999	999	999	999	999	999	999	999	999	999	999	999	999	999	999	999	999	999	999	999	999	2.07187	1	999	999	999	999	999	999	999	999	23.98273	3	999	999	999	999	999	999	999	999	999	999	999	999	999	999	999	999	999	999	999	999	999	999	999	999	999	999	999	999	999	999	999	999	999	999	999	999	999	999	999	999	999	999	999	999	999	999	999	999	999	999	999	999	999	999	999	999
2272	15	7.59	182.24	16.38	23.74	17.06	29.33	0.68	0.99	0.71	2.1	24.0	14.0	25.0	15.0	13.0	1.0	0.0	12.0	10.0	12.0	2.0	0.0	0.0	0.0	0.0	0.0	0.0	0.0	0.0	0.0	0.0	0.0	0.0	0.0	0.0	2.0	2.0	0.0	0.0	0.0	2.0	0.0	0.0	0.0	0.0	110.039	31.8	1.325	66.0	72.0	9.64	6.949	5.585	0.689	0.463	0.31	7.668	4.469	2.871	0.548	0.298	0.16	0.0	2.236	2.948	6.264	2.236	3.785	2148.51	268.286	0.592	8.641	4.334	2.52	212.0	0.8	7.143	1.02	37.0	168.0	26.0	2.211	95.122	1531.0	0.543	0.297	0.155	0.084	50.777	1.622	31.558	172.0	185.0	2456.0	3784.0	42.605	54.265	2.675	0.894	43.0	3.769	49.0	1516.0	1.599	15.0	4.205	4.977	5.765	6.55	7.343	8.131	8.926	9.716	10.511	14.0	30.0	0.0	102.0	0.0	420.0	0.0	1862.0	0.0	8510.0	1.5	0.667	0.125	0.302	0.181	0.0020	0.049	0.032	0.0	0.0	0.1	0.037	0.0080	0.03	0.018	0.0	0.0060	0.0080	0.0	0.0	0.208	2.815	2.996	2.853	2.485	2.428	2.398	2.197	1.609	2.7	2.843	2.607	2.216	2.341	2.398	2.197	1.609	2.813	2.994	2.85	2.482	2.427	2.398	2.197	1.609	2.684	2.818	2.565	2.169	2.327	2.398	2.197	1.609	0.4	-0.222	-0.456	-0.533	-0.067	0.167	0.167	0.167	0.4	-0.222	-0.456	-0.533	-0.067	0.167	0.167	0.167	0.4	-0.222	-0.456	-0.533	-0.067	0.167	.167	0.167	0.4	-0.222	-0.456	-0.533	-0.067	0.167	0.167	0.167	0.506	1.264	2.022	2.275	0.758	0.0	0.0	0.0	0.506	1.264	2.022	2.275	0.758	0.0	0.0	0.0	0.506	1.264	2.022	2.275	0.758	0.0	0.0	0.0	0.506	1.264	2.022	2.275	0.758	0.0	0.0	0.0	-999.0	-999.0	-999.0	-999.0	0.97	0.983	14.546	3.997	4.959	5.679	6.206	6.566	6.782	6.872	6.848	6.724	6.508	6.207	5.83	5.381	4.866	4.29	3.662	2.991	2.295	1.611	0.999	3.897	4.913	5.678	6.241	6.629	6.868	6.974	6.964	6.85	6.641	6.346	5.972	5.526	5.013	4.438	3.809	3.135	2.433	1.735	1.098	1312.589	109.382	287.01	0.795	1.101	4.406	5.567	0.482	0.866	1.0	0.738	.0	0.409	11.768	2.013	0.0	0.854	0.146	1.0	1.0	1.0	0.627	0.527	0.375	9.375	1.003	0.0	0.903	0.097	1.0	1.0	1.0	0.398	0.131	0.074	10.683	1.39	0.0	0.885	0.115	1.0	1.0	1.0	0.517	0.251	0.163	11.525	1.95	0.0	0.855	0.145	1.0	1.0	1.0	0.602	0.495	0.354	10.992	1.507	0.0	0.879	0.121	1.0	1.0	1.0	0.547	0.295	0.198	9.038	0.855	0.0	0.914	0.086	1.0	1.0	1.0	0.37	0.095	0.048	13.782	10.378	12.074	13.475	12.498	9.893	23.693	9.399	14.851	22.473	16.56	7.728	1.0	1.0	1.0	0.781	0.855	0.827	0.783	0.819	0.87	0.51	0.201	0.311	0.484	0.347	0.171	37.475	19.776	26.925	35.948	29.058	7.622	47.303	0.887	4.214	8.664	3.0	1.909	1.823	1.61	0.291	0.067	0.128	0.173	0.1	15.259	0.567	0.283	0.389	0.661	0.488	0.24	0.195	0.512	0.733	9.0	0.99	0.733	0.462	0.179	0.042	0.029	0.023	0.0080	0.0010	3.942	0.096	0.094	0.099	0.074	0.029	0.036	0.083	0.103	0.065	1.307	1.14	1.002	0.755	0.33	0.065	0.034	0.046	0.034	0.0090	5.697	0.135	0.138	0.165	0.159	0.088	0.054	0.109	0.182	0.167	2.465	2.777	1.836	1.745	1.486	0.284	0.07	0.123	0.159	0.088	14.41	0.514	0.271	0.371	0.61	0.448	0.22	0.188	0.48	0.672	8.323	1.251	1.106	0.873	0.416	0.079	0.035	0.055	0.046	0.014	6.512	0.161	0.155	0.191	0.2	0.118	.065	0.119	0.214	0.215	3.01	1.921	1.519	1.606	0.827	0.367	0.358	0.592	0.567	16.367	0.228	0.087	0.095	0.076	0.058	0.032	0.055	0.038	0.228	0.77	0.509	0.312	0.119	0.11	0.145	0.131	0.069	4.373	0.084	0.054	0.041	0.01	0.018	0.017	0.015	0.013	0.084	1.027	0.722	0.48	0.204	0.134	0.194	0.218	0.149	6.405	0.084	0.054	0.041	0.014	0.018	0.017	0.015	0.013	0.084	1.853	1.464	1.512	0.786	0.352	0.347	0.556	0.523	15.554	0.214	0.082	0.084	0.067	0.051	0.03	0.049	0.034	0.214	1.128	0.809	0.568	0.249	0.148	0.212	0.254	0.186	7.31	0.087	0.054	0.041	0.018	0.018	0.017	0.015	0.013	0.087	3.807	-0.835	0.8	22.0	2.0	.08	0.0	0.0	2.0	8.0	10.515	2.1	2.119	0.308	29.0	2.0	15.0	0.322	14.63	0.0	22.708	273.333	16.38	3.499	1032.0	26.062	607.0	2820.0	8.669	54.201	1390.0	232.286	232.303	320.886	232.966	348.32	2.36	2.36	1.679	2.352	1.543	4.433	3.423	2.708	0.211	0.143	0.097	1.793	1.105	0.695	0.085	0.046	0.025	9.64	6.949	5.585	4.433	3.423	2.708	2.837	79.964	31.303	100.0	7.429	0.0	3.79	2.904	1.499	21.527	0.294	0.458	0.797	1.325	31.8	0.289	3.26	0.265	1.65	39.601	0.36	2.935	0.33	2.055	49.31	0.448	2.53	0.411	2.689	64.529	0.586	1.896	0.538	2.918	70.039	0.636	1.667	0.584	2.918	70.039	0.636	1.667	0.584	3.584	34.089	34.092	6.524	34.184	50.39	0.286	0.285	-0.878	0.276	-1.2	67.893	67.898	93.926	68.093	101.98	3.626	0.259	14.481	1.034	3.698	0.264	14.508	1.036	3.699	0.264	14.508	1.036	3.699	0.264	14.508	1.036	3.715	0.265	14.503	1.036	3.699	0.264	14.508	1.036	3.718	0.266	14.502	1.036	21.0	24.0	28.0	20.0	20.0	20.0	20.0	16.0	4.167	4.656	5.167	5.03	5.411	5.719	6.124	6.306	82.335	28.59	14.329	0.0	0.0	0.0	90.287	0.0	0.0	0.0	0.0	0.0	0.0	0.0	0.0	0.0	0.0	0.0	0.0	0.0	0.0	0.0	0.0	0.0	0.0	0.0	0.0	0.0	0.0	0.0	0.0	0.0	0.0	0.0	0.0	0.0	0.0	0.0	0.0	0.0	0.0	0.0	0.0	.0	0.0	0.0	0.0	0.0	0.0	3.843	3.717	3.064	2.617	2.617	2.603	2.097	0.94	1.955	1.908	1.141	1.082	1.082	0.965	0.434	0.311	3.809	3.727	2.897	2.647	2.647	2.611	1.924	1.069	1.96	1.876	1.255	0.996	0.996	0.898	0.521	0.127	3.892	3.781	3.113	2.769	2.769	2.712	2.235	1.515	1.855	1.792	1.007	0.799	0.799	0.726	0.136	0.0	3.81	3.732	2.881	2.66	2.66	2.618	1.899	1.121	1.96	1.864	1.274	0.966	0.966	0.874	0.51	0.058	-999.0	-999.0	-999.0	-999.0	-999.0	-999.0	-999.0	1.398	2.004	81.448	23.918	11.386	16.35	9.026	3.221	1.0	9.35	49.374	0.0	0.0	0.0	0.0	0.0	0.0	0.0	0.0	0.0	0.0	0.0	0.0	.0	0.0	0.0	0.0	0.0	0.0	0.0	0.0	0.0	0.0	0.0	0.0	0.0	0.0	0.0	0.0	0.0	0.0	0.0	0.0	0.0	0.0	0.0	0.0	5.273	3.733	2.882	14.336	0.037	7.224	4.915	3.877	5.691	2.238	8.353	1.5	6.31	2.387	4.748	2.325	1.149	1.141	2.259	0.43	0.162	0.0	0.0	0.0	0.0	0.0	0.0	0.0	0.0	0.0	0.444	3.794	0.243	6.49	0.037	2.949	2.556	0.446	2.824	1.763	2.573	0.116	1.312	0.56	0.328	1.659	0.997	0.096	0.122	0.0030	0.0010	0.0	0.0	0.0	0.0	0.0	0.0	0.0	0.0	0.0	1.576	3.623	0.861	6.545	0.037	3.274	2.441	0.849	2.67	1.86	3.745	0.332	2.292	0.72	1.207	1.81	.028	0.341	0.491	0.038	0.014	0.0	0.0	0.0	0.0	0.0	0.0	0.0	0.0	0.0	4.966	3.792	2.714	13.933	0.037	7.186	5.079	4.22	5.499	2.229	8.254	1.376	5.929	2.182	4.415	2.281	1.137	1.074	2.079	0.381	0.143	0.0	0.0	0.0	0.0	0.0	0.0	0.0	0.0	0.0	2.007	3.598	1.097	6.868	0.037	3.57	2.52	0.964	2.779	1.896	4.171	0.432	2.696	0.825	1.567	1.868	1.04	0.434	0.652	0.062	0.023	0.0	0.0	0.0	0.0	0.0	0.0	0.0	0.0	0.0	15.833	0.682	0.765	0.0	0.0	0.0	0.0	0.0	0.0	0.0	1.0	0.0	0.0	0.0	0.0	0.0	0.0	0.0	0.0	0.0	0.0	0.0	0.0	0.0	0.0	0.0	.0	0.0	0.0	0.0	0.0	2.0	0.0	0.0	0.0	0.0	0.0	0.0	0.0	0.0	0.0	0.0	0.0	0.0	0.0	0.0	0.0	0.0	0.0	0.0	0.0	0.0	0.0	0.0	0.0	10.0	0.0	2.0	0.0	0.0	0.0	0.0	0.0	0.0	0.0	0.0	0.0	0.0	0.0	0.0	0.0	0.0	0.0	0.0	0.0	0.0	0.0	10.0	0.0	0.0	0.0	0.0	0.0	0.0	0.0	0.0	0.0	0.0	0.0	0.0	0.0	0.0	0.0	0.0	0.0	0.0	0.0	0.0	0.0	0.0	0.0	0.0	0.0	0.0	0.0	0.0	2.0	0.0	0.0	0.0	0.0	0.0	0.0	0.0	0.0	0.0	0.0	0.0	0.0	0.0	0.0	0.0	0.0	0.0	0.0	0.0	.0	0.0	0.0	0.0	0.0	0.0	0.0	0.0	0.0	0.0	0.0	0.0	3.246	-999.0	-999.0	0.0010	15.214	142.256	157.47	0.0020	22.768	174.982	197.75	0.0	46.287	273.585	319.871	0.0	25.698	187.483	213.181	36.921	15.0	18.0	3.135	3.638	9.828	7.449	4.021	3.836	3.084	2.862	2.5	2.5	2.3	0.915	0.67	0.5	0.5	-0.112	-0.5	-0.5	-0.575	2.724	2.499	1.62	1.462	1.0	1.0	0.627	-0.251	-0.83	-1.0	-1.0	-1.31	-1.741	-2.0	-2.0	3.572	3.396	2.563	2.403	2.0	2.0	1.59	0.548	0.142	0.0	0.0	-0.447	-0.967	-1.0	-1.0	0.0	3.611	2.565	4.977	4.796	6.581	6.86	8.296	8.838	10.073	10.771	11.887	12.68	13.726	14.577	3.135	4.248	.391	6.612	7.868	9.155	10.463	11.788	13.126	14.474	15.829	17.189	18.554	19.921	21.291	0.588	3.62	3.012	5.045	5.205	6.741	7.283	8.563	9.305	10.449	11.299	12.371	13.281	14.314	15.259	2.76	3.944	4.895	6.028	7.167	8.351	9.554	10.774	12.004	13.242	14.485	15.732	16.982	18.235	19.489	-999.0	60.377	10.539	4.199	17.635	0.0	1.0	0.0	0.0	0.0	0.0	0.0	0.0	0.0	0.0	0.0	0.0	0.0	1.0	0.0	1.0	0.0	-4.15	-4.4	-4.48	0.0	0.0	0.0	12.0	10.0	2.0	0.0	0.0	0.0	0.0	0.0	0.0	0.0	0.0	0.0	0.0	0.0	0.0	0.0	0.0	0.0	0.0	0.0	0.0	0.0	0.0	0.0	0.0	0.0	0.0	0.0	0.0	.0	0.0	0.0	0.0	0.0	0.0	0.0	0.0	0.0	0.0	0.0	0.0	0.0	0.0	0.0	0.0	0.0	0.0	0.0	0.0	0.0	0.0	0.0	0.0	0.0	0.0	0.0	0.0	0.0	0.0	0.0	0.0	0.0	0.0	0.0	0.0	0.0	0.0	0.0	0.0	0.0	0.0	0.0	0.0	0.0	0.0	0.0	0.0	0.0	0.0	0.0	0.0	0.0	0.0	0.0	0.0	0.0	0.0	0.0	0.0	0.0	0.0	0.0	0.0	0.0	0.0	0.0	0.0	0.0	0.0	0.0	0.0	0.0	0.0	0.0	0.0	0.0	0.0	0.0	0.0	0.0	0.0	0.0	0.0	0.0	0.0	0.0	0.0	24.72	24.72	15.0	18.0	0.0	87.0	21.0	0.0	0.0	186.0	0.0	0.0	.0	0.0	24.0	192.0	96.0	0.0	0.0	0.0	0.0	0.0	0.0	0.0	2.0	0.0	28.0	190.0	190.0	20.0	0.0	0.0	0.0	0.0	0.0	0.0	0.0	0.0	0.0	0.0	0.0	0.0	0.0	2.0	200.0	190.0	96.0	20.0	0.0	0.0	0.0	0.0	0.0	0.0	0.0	0.0	0.0	0.0	0.0	0.0	0.0	0.0	0.0	16.0	0.0	0.0	0.0	0.0	0.0	0.0	0.0	0.0	0.0	0.0	0.0	0.0	0.0	112.0	0.0	0.0	0.0	0.0	0.0	0.0	0.0	0.0	0.0	0.0	0.0	0.0	14.0	0.0	0.0	0.0	0.0	0.0	18.0	0.0	196.0	20.0	0.0	0.0	0.0	190.0	0.0	0.0	0.0	0.0	0.0	0.0	0.0	0.0	.0	0.0	0.0	0.0	0.0	0.0	0.0	0.0	0.0	0.0	0.0	0.0	88.0	0.0	0.0	0.0	0.0	0.0	0.0	0.0	0.0	0.0	0.0	0.0	0.0	38.0	0.0	0.0	0.0	0.0	0.0	0.0	0.0	0.0	0.0	0.0	0.0	0.0	0.0	92.0	0.0	0.0	0.0	0.0	0.0	0.0	0.0	0.0	0.0	16.0	0.0	0.0	0.0	0.0	0.0	0.0	0.0	0.0	0.0	0.0	0.0	0.0	20.0	0.0	192.0	0.0	0.0	0.0	0.0	0.0	0.0	0.0	0.0	0.0	0.0	0.0	0.0	92.0	0.0	0.0	0.0	0.0	0.0	0.0	0.0	0.0	0.0	0.0	0.0	0.0	0.0	0.0	0.0	0.0	0.0	0.0	0.0	0.0	0.0	0.0	.0	20.0	16.0	12.0	8.0	4.0	0.0	0.0	2.0	6.0	6.0	0.0	6.0	8.0	12.0	0.0	0.0	18.0	0.0	4.0	12.0	4.0	0.0	0.0	1.0	0.0	0.0	40.0	42.0	0.0	46.0	16.0	54.0	1.0	0.0	0.0	13.0	15.0	16.0	0.0	75.0	17.0	18.0	0.0	0.0	0.0	0.0	163.0	156.0	166.0	0.0	0.0	0.0	0.0	0.0	0.0	0.0	0.0	0.0	0.0	20.0	20.0	20.0	213.0	170.0	156.0	166.0	81.0	87.0	0.0	0.0	0.0	0.0	0.0	0.0	0.0	0.0	0.0	0.0	0.0	0.0	0.0	0.0	0.0	0.0	0.0	0.0	2.0	0.0	0.0	0.0	0.0	24.0	24.0	22.0	592.0	572.0	606.0	169.0	158.0	60.0	162.0	164.0	174.0	156.0	168.0	16.0	16.0	14.0	12.0	0.0	0.0	0.0	0.0	0.0	0.0	0.0	0.0	0.0	0.0	0.0	0.0	0.0	0.0	0.0	0.0	0.0	0.0	0.0	0.0	0.0	0.0	0.0	0.0	0.0	0.0	0.0	0.0	0.0	0.0	0.0	0.0	0.0	0.0	0.0	0.0	0.0	0.0	0.0	0.0	0.0	0.0	0.0	0.0	2.0	2.0	2.0	2.0	0.0	0.0	0.0	0.0	0.0	0.0	0.0	0.0	0.0	0.0	0.0	0.0	0.0	0.0	0.0	0.0	0.0	0.0	0.0	0.0	0.0	0.0	0.0	0.0	0.0	0.0	0.0	0.0	0.0	0.0	0.0	0.0	0.0	0.0	0.0	0.0	0.0	0.0	0.0	0.0	0.0	0.0	.0	0.0	0.0	0.0	0.0	0.0	0.0	0.0	0.0	0.0	0.0	0.0	0.0	0.0	0.0	0.0	0.0	0.0	0.0	0.0	0.0	0.0	0.0	0.0	0.0	0.0	0.0	0.0	0.0	0.0	0.0	0.0	0.0	0.0	0.0	0.0	0.0	0.0	0.0	0.0	0.0	0.0	0.0	0.0	0.0	0.0	0.0	0.0	0.0	0.0	0.0	0.0	0.0	0.0	0.0	0.0	0.0	0.0	0.0	0.0	0.0	0.0	0.0	0.0	0.0	0.0	0.0	0.0	0.0	0.0	0.0	0.0	0.0	0.0	0.0	0.0	0.0	0.0	0.0	0.0	0.0	0.0	2.0	3.0	2.0	0.0	11.0	4.0	3.0	0.0	0.0	0.0	0.0	23.0	30.0	20.0	0.0	0.0	0.0	0.0	.0	0.0	0.0	0.0	0.0	0.0	4.0	4.0	4.0	32.0	22.0	36.0	26.0	14.0	9.0	0.0	0.0	0.0	0.0	0.0	0.0	0.0	0.0	0.0	0.0	0.0	0.0	0.0	0.0	0.0	0.0	0.0	0.0	0.0	0.0	0.0	0.0	0.0	4.0	4.0	6.0	86.0	106.0	72.0	21.0	32.0	30.0	28.0	26.0	16.0	34.0	22.0	4.0	4.0	6.0	8.0	0.0	0.0	0.0	0.0	0.0	0.0	0.0	0.0	0.0	0.0	0.0	0.0	0.0	0.0	0.0	0.0	0.0	0.0	0.0	0.0	0.0	0.0	0.0	0.0	0.0	0.0	0.0	0.0	0.0	0.0	0.0	0.0	0.0	0.0	0.0	0.0	0.0	0.0	0.0	0.0	0.0	0.0	0.0	0.0	.0	0.0	0.0	0.0	2.0	0.0	0.0	0.0	0.0	0.0	0.0	0.0	0.0	0.0	0.0	0.0	0.0	0.0	0.0	0.0	0.0	0.0	0.0	0.0	0.0	0.0	0.0	0.0	0.0	0.0	0.0	0.0	0.0	0.0	0.0	0.0	0.0	0.0	0.0	0.0	0.0	0.0	0.0	0.0	0.0	0.0	0.0	0.0	0.0	0.0	0.0	0.0	0.0	0.0	0.0	0.0	0.0	0.0	0.0	0.0	0.0	0.0	0.0	0.0	0.0	0.0	0.0	0.0	0.0	0.0	0.0	0.0	0.0	0.0	0.0	0.0	0.0	0.0	0.0	0.0	0.0	0.0	0.0	0.0	0.0	0.0	0.0	0.0	0.0	0.0	0.0	0.0	0.0	0.0	0.0	0.0	0.0	0.0	0.0	0.0	.0	0.0	0.0	0.0	0.0	0.0	0.0	0.0	0.0	0.0	0.0	0.0	0.0	0.0	0.0	0.0	0.0	0.0	0.0	0.0	0.0	0.0	0.0	0.0	0.0	0.0	0.0	0.0	0.0	0.0	0.0	0.0	0.0	0.0	0.0	0.0	0.0	0.0	0.0	0.0	0.0	0.0	0.0	0.0	0.0	0.0	0.0	0.0	0.0	0.0	0.0	0.0	0.0	0.0	0.0	0.0	0.0	0.0	0.0	0.0	0.0	0.0	0.0	0.0	0.0	0.0	0.0	0.0	0.0	0.0	0.0	0.0	0.0	0.0	0.0	0.0	0.0	0.0	0.0	0.0	0.0	0.0	0.0	0.0	0.0	0.0	0.0	0.0	0.0	0.0	0.0	0.0	0.0	0.0	0.0	0.0	0.0	0.0	0.0	0.0	.0	0.0	0.0	0.0	0.0	0.0	0.0	0.0	0.0	0.0	0.0	0.0	0.0	0.0	0.0	0.0	0.0	0.0	0.0	0.0	0.0	0.0	0.0	0.0	0.0	0.0	0.0	0.0	0.0	0.0	0.0	0.0	0.0	0.0	0.0	0.0	0.0	0.0	0.0	0.0	0.0	0.0	0.0	0.0	0.0	0.0	0.0	0.0	0.0	0.0	0.0	0.0	0.0	0.0	0.0	0.0	0.0	0.0	0.0	0.0	0.0	0.0	0.0	0.0	0.0	0.0	0.0	0.0	0.0	0.0	0.0	0.0	0.0	0.0	0.0	0.0	0.0	0.0	0.0	0.0	0.0	0.0	0.0	0.0	0.0	0.0	0.0	0.0	0.0	0.0	0.0	0.0	0.0	0.0	0.0	0.0	0.0	0.0	0.0	0.0	.0	0.0	0.0	0.0	0.0	0.0	0.0	0.0	0.0	0.0	0.0	0.0	0.0	0.0	0.0	0.0	0.0	0.0	0.0	0.0	0.0	0.0	0.0	0.0	0.0	0.0	0.0	0.0	0.0	0.0	0.0	0.0	0.0	0.0	0.0	0.0	0.0	0.0	0.0	0.0	0.0	0.0	0.0	0.0	0.0	0.0	0.0	0.0	0.0	0.0	0.0	0.0	0.0	0.0	0.0	0.0	0.0	0.0	0.0	0.0	0.0	0.0	0.0	0.0	0.0	0.0	0.0	0.0	0.0	0.0	0.0	0.0	0.0	0.0	0.0	0.0	0.0	0.0	0.0	0.0	0.0	0.0	0.0	0.0	0.0	0.0	0.0	0.0	0.0	0.0	0.0	0.0	0.0	0.0	0.0	0.0	0.0	0.0	0.0	0.0	.0	0.0	0.0	0.0	0.0	0.0	0.0	0.0	0.0	0.0	0.0	0.0	0.0	0.0	0.0	0.0	0.0	0.0	0.0	0.0	0.0	0.0	0.0	0.0	0.0	0.0	0.0	0.0	0.0	0.0	0.0	0.0	0.0	0.0	0.0	0.0	0.0	0.0	0.0	0.0	0.0	0.0	0.0	0.0	0.0	0.0	0.0	0.0	0.0	0.0	0.0	0.0	0.0	0.0	0.0	0.0	0.0	0.0	0.0	0.0	0.0	0.0	0.0	0.0	0.0	0.0	0.0	0.0	0.0	0.0	0.0	0.0	0.0	0.0	0.0	0.0	0.0	0.0	0.0	0.0	0.0	0.0	0.0	0.0	0.0	0.0	0.0	0.0	0.0	0.0	0.0	0.0	0.0	0.0	0.0	0.0	0.0	0.0	0.0	0.0	.0	0.0	0.0	0.0	0.0	0.0	0.0	0.0	0.0	0.0	0.0	0.0	0.0	0.0	0.0	0.0	0.0	0.0	0.0	0.0	0.0	0.0	0.0	0.0	19.38712	10	999	999	999	999	999	999	999	999	999	999	999	999	1.74325	2	999	999	999	999	999	999	999	999	999	999	999	999	999	999	8.20296	2	999	999	999	999	999	999	999	999	999	999	999	999	999	999	999	999	999	999	999	999	999	999	999	999	999	999	999	999	999	999	999	999	999	999	999	999	999	999	999	999	999	999	999	999	999	999	999	999	999	999	999	999	999	999	999	999	999	999	999	999	999	999	999	999	999	999	999	999	999	999	999	999	999	999	999	999	999	999	999	999	999	999	999	999	999	999	999	999	999	999	999	999	999	999	999	999	999	999	999	999	999	999	999	999	999	999	999	999	999	999	999	999	999	999	999	999	999	999	19.38712	10	999	999	999	999	999	999	999	999	999	999	999	999	999	999	999	999	1.74325	2	999	999	999	999	999	999	999	999	999	999	999	999	999	999	999	999	999	999	999	999	999	999	8.20296	2	999	999	999	999	999	999	999	999	999	999	999	999	999	999	999	999	999	999	999	999	999	999	999	999	999	999	999	999	999	999	999	999	999	999	999	999	999	999	999	999	999	999	999	999	999	999	999	999	999	999	999	999	999	999	999	999	999	999	999	999	999	999	999	999	999	999	999	999	999	999	999	999	999	999	999	999	999	999	999	999	999	999	999	999	999	999	999	999	999	999	999	999	999	999	999	999	999	999	999	999	999	999	999	999	999	999	999	999	999	999	999	999	999	999	999	999	999	999	999	999	999	999	999	999	999	999	999	999	999	999	999	999	999	999	999	999	999	999	999	999	999	999	999	999	999	999	999	999	999	999	999	999	999	999	999	999	999	999	999	999	999	999	999	999	999	999	999	999	5.28019	2	999	999	999	999	999	999	999	999	999	999	999	999	999	999	999	999	999	999	999	999	999	999	999	999	999	999	999	999	999	999	999	999	999	999	999	999	999	999	999	999	999	999	999	999	999	999	999	999	999	999	999	999	999	999	999	999	999	999	999	999	999	999	999	999	999	999	999	999	999	999	999	999	999	999	999	999	999	999	999	999	999	999	999	999	999	999	999	999	999	999	999	999	999	999	999	999	999	999	999	999	999	999	999	999	999	999	999	999	999	999	999	999	999	999	999	999	999	999	999	999	4.26185	1	999	999	999	999	999	999	999	999	999	999	999	999	999	999	15.72128	8	5.73668	4	999	999	999	999	999	999	999	999	999	999	999	999	999	999	999	999	999	999	999	999	999	999	999	999	999	999	999	999	999	999	999	999	999	999
5198	16	7.29	247.76	19.49	34.35	20.88	40.94	0.57	1.01	0.61	2.56	34.0	16.0	34.0	16.0	2.0	2.0	0.0	0.0	18.0	10.0	3.0	2.0	0.0	0.0	0.0	1.0	0.0	0.0	0.0	0.0	1.0	0.0	0.0	0.0	0.0	1.0	1.0	0.0	0.0	0.0	1.0	0.0	0.0	0.0	0.0	172.974	57.941	1.704	72.0	79.0	11.966	7.668	6.296	0.748	0.479	0.315	10.242	6.177	4.678	0.64	0.386	0.234	25.0	2.453	3.061	6.681	3.25	3.97	3246.777	367.356	1.5	13.558	6.945	4.496	240.0	1.0	7.75	1.156	44.0	268.0	40.0	2.263	99.555	1750.0	0.55	0.319	0.161	0.082	46.73	1.041	1.913	197.605	177.556	3098.938	4096.0	52.724	65.378	5.885	1.158	86.0	4.05	60.75	1924.0	2.287	16.0	4.29	5.069	5.883	6.683	7.501	8.309	9.126	9.938	10.755	16.0	32.0	0.0	112.0	0.0	470.0	0.0	2136.0	0.0	10082.0	3.5	1.778	0.875	0.822	0.285	0.202	0.149	0.103	0.036	0.0	0.219	0.089	0.044	0.048	0.019	0.017	0.015	0.017	0.012	0.0	0.48	3.038	3.251	3.278	3.254	3.263	2.8	2.787	2.434	2.648	2.835	2.776	2.552	2.462	2.363	2.189	1.826	2.951	3.179	3.197	3.098	2.976	2.69	2.552	2.082	2.63	2.81	2.734	2.521	2.433	2.349	2.207	1.88	-0.013	0.012	0.039	-0.082	0.162	-0.082	-0.292	-0.479	0.184	0.429	-0.138	-0.056	-0.592	-0.285	-0.317	-0.05	0.092	0.29	-0.063	-0.05	0.153	-0.331	0.561	-0.482	0.193	0.408	-0.158	-0.074	-0.832	-0.207	-0.161	0.118	0.542	0.431	0.406	0.957	1.269	0.753	1.712	2.765	0.567	0.399	1.089	1.281	1.644	1.167	1.27	0.778	0.604	0.443	0.934	1.229	0.979	1.225	1.611	1.431	0.535	0.383	1.039	1.253	1.93	1.033	1.164	0.832	-999.0	-999.0	-999.0	-999.0	0.0	0.0	0.0	4.216	5.249	6.048	6.667	7.138	7.48	7.708	7.835	7.87	7.822	7.697	7.502	7.24	6.916	6.534	6.096	5.607	5.069	4.485	3.86	4.002	5.095	5.941	6.6	7.105	7.477	7.732	7.884	7.941	7.913	7.806	7.627	7.38	7.069	6.7	6.274	5.795	5.266	4.69	4.071	2652.085	156.005	552.452	2.102	4.576	19.671	6.82	0.448	0.885	0.846	0.68	.963	0.425	11.44	1.556	0.702	0.835	0.114	0.18	0.211	0.164	0.556	0.506	0.438	13.815	1.539	0.32	0.881	0.098	0.164	0.211	0.173	0.812	0.464	0.084	11.495	1.338	0.467	0.864	0.101	0.164	0.18	0.195	0.561	0.371	0.195	11.584	1.575	0.692	0.836	0.114	0.164	0.219	0.203	0.571	0.518	0.428	11.88	1.383	0.502	0.863	0.1	0.164	0.211	0.188	0.599	0.392	0.223	11.929	1.59	0.302	0.863	0.115	0.2	0.2	0.2	0.608	0.584	0.066	13.698	15.675	13.3	13.851	13.765	13.82	26.926	26.184	21.376	27.348	23.087	23.041	0.184	0.181	0.2	0.753	0.822	0.796	0.755	0.795	0.795	0.5	0.453	0.376	0.505	0.405	0.419	53.123	48.672	41.863	53.822	45.096	2.581	58.0	0.906	4.88	7.252	3.0	1.728	2.058	2.059	1.937	0.711	0.572	0.404	0.54	23.588	0.333	0.162	0.347	0.582	0.663	0.533	0.301	0.465	0.543	9.0	2.685	1.032	0.724	0.463	0.304	0.369	0.092	0.052	0.048	8.894	0.388	0.11	0.104	0.12	0.176	0.244	0.074	0.118	0.116	2.78	0.946	0.79	0.674	0.513	0.311	0.151	0.105	0.084	0.081	6.445	0.093	0.073	0.104	0.13	0.129	0.103	0.081	0.116	0.119	2.113	3.138	1.808	2.069	2.04	1.928	0.791	0.596	0.443	0.525	24.107	0.361	0.173	0.347	0.572	0.671	0.567	0.318	0.483	0.564	9.263	1.12	0.887	0.818	0.642	0.401	0.18	0.125	0.105	0.117	7.79	0.119	0.083	0.13	0.165	0.16	.125	0.094	0.14	0.157	2.658	1.74	1.989	2.331	2.159	1.276	0.668	0.726	0.666	24.495	0.115	0.071	0.057	0.058	0.057	0.024	0.026	0.022	0.115	0.878	0.616	0.525	0.476	0.46	0.178	0.193	0.144	7.192	0.202	0.116	0.067	0.099	0.153	0.021	0.033	0.031	0.202	0.762	0.641	0.591	0.441	0.266	0.19	0.193	0.152	6.764	0.068	0.039	0.021	0.02	0.02	0.01	0.011	0.011	0.068	1.793	1.977	2.294	2.159	1.345	0.701	0.745	0.683	24.784	0.177	0.079	0.068	0.072	0.071	0.027	0.032	0.025	0.177	0.855	0.763	0.718	0.543	0.317	0.217	0.231	0.196	8.08	0.085	0.049	0.027	0.022	0.022	0.01	0.014	0.013	0.085	1.585	-0.107	0.0	18.0	3.0	.088	0.0	0.0	0.0	7.0	9.94	1.714	1.861	0.317	35.833	4.0	20.0	0.299	16.386	9.363	25.563	431.333	0.0	3.481	1529.0	29.88	642.0	2483.0	20.069	96.587	998.0	417.026	416.857	620.954	425.011	675.295	2.642	2.643	1.784	2.603	1.642	4.829	3.545	2.571	0.21	0.142	0.095	3.142	2.073	1.538	0.137	0.083	0.057	12.466	8.022	6.546	4.973	3.73	2.815	2.785	93.364	60.0	124.0	10.094	2.125	3.906	2.984	1.55	34.563	0.401	0.617	1.12	1.704	57.941	0.335	3.383	0.33	2.808	95.487	0.552	2.279	0.543	4.006	136.219	0.788	1.081	0.775	4.242	144.219	0.834	0.846	0.82	4.242	144.219	0.834	0.846	0.82	4.242	144.219	0.834	0.846	0.82	1.792	54.214	54.189	0.113	55.365	87.183	1.576	1.588	-3.225	1.117	-4.008	106.853	106.789	163.452	109.613	178.374	3.639	0.227	15.471	0.967	3.936	0.246	15.569	0.973	3.936	0.246	15.559	0.972	3.936	0.246	15.559	0.972	3.94	0.246	15.566	0.973	3.932	0.246	15.562	0.973	3.939	0.246	15.567	0.973	23.0	25.0	27.0	21.0	20.0	18.0	14.0	8.0	3.367	3.526	3.497	3.258	3.296	3.135	2.944	2.398	48.643	31.223	16.293	0.0	0.0	0.0	58.787	0.0	0.0	0.0	0.0	0.0	0.0	3.0	7.0	0.0	0.0	0.0	12.0	0.0	0.0	4.0	0.0	0.0	0.0	10.0	0.0	0.0	0.0	0.0	0.0	0.0	0.0	0.0	0.0	0.0	0.0	0.0	0.0	0.0	0.0	0.0	0.0	.0	0.0	0.0	0.0	0.0	0.0	3.739	3.642	3.394	3.039	2.747	2.732	2.461	2.222	1.989	1.626	1.52	1.372	1.18	0.978	0.753	0.666	3.689	3.327	3.07	2.797	2.777	2.35	2.17	1.859	1.953	1.731	1.48	1.272	1.253	1.032	0.839	0.616	3.815	3.577	3.258	3.033	2.978	2.795	2.519	2.235	1.793	1.454	1.239	1.019	0.936	0.615	0.392	0.15	3.696	3.325	3.083	2.817	2.786	2.354	2.163	1.896	1.941	1.741	1.458	1.236	1.234	1.043	0.823	0.569	-999.0	-999.0	-999.0	-999.0	-999.0	-999.0	-999.0	0.0	3.952	160.567	32.497	41.182	22.733	10.772	3.7	1.0	8.97	67.606	2.667	7.271	0.0	0.0	0.0	14.918	0.0	0.0	4.391	0.0	0.0	0.0	.288	0.0	0.0	0.0	0.0	0.0	0.0	0.0	0.0	0.0	0.0	0.0	0.0	0.0	0.0	0.0	0.0	0.0	0.0	0.0	0.0	0.0	0.0	0.0	8.495	9.296	5.139	41.849	17.865	11.07	15.908	12.357	13.025	5.862	13.381	10.796	9.714	7.513	7.877	7.681	4.106	5.511	6.328	2.885	1.953	0.0070	0.109	0.0	0.0	0.0	0.0	0.0	0.0	0.0	0.752	9.625	0.602	13.51	2.61	2.065	5.026	4.244	2.813	2.474	5.762	2.434	2.212	2.96	3.696	5.048	0.731	3.397	0.494	0.211	3.111	0.0020	0.027	0.0	0.0	0.0	0.0	0.0	0.0	0.0	2.459	8.685	1.433	14.719	4.241	3.192	4.0	3.57	3.676	2.762	3.978	2.547	2.838	2.373	3.175	2.712	.269	2.521	1.044	0.424	1.265	0.0020	0.032	0.0	0.0	0.0	0.0	0.0	0.0	0.0	8.148	9.615	5.06	40.015	17.013	11.215	16.687	12.638	12.954	5.66	14.486	11.187	9.825	7.94	8.411	8.161	3.97	5.769	6.549	2.799	2.399	0.0080	0.129	0.0	0.0	0.0	0.0	0.0	0.0	0.0	3.104	8.547	1.784	16.219	5.23	3.866	4.794	4.068	4.361	2.997	4.377	3.157	3.447	2.737	3.327	3.519	1.568	2.862	1.447	0.676	1.666	0.0030	0.051	0.0	0.0	0.0	0.0	0.0	0.0	0.0	21.997	0.72	0.756	2.0	5.0	1.0	0.0	0.0	1.0	0.0	0.0	0.0	0.0	0.0	0.0	0.0	0.0	0.0	0.0	0.0	0.0	0.0	0.0	0.0	0.0	0.0	.0	0.0	0.0	0.0	1.0	5.0	1.0	4.0	1.0	0.0	0.0	2.0	0.0	1.0	0.0	0.0	0.0	0.0	0.0	0.0	0.0	0.0	0.0	0.0	0.0	0.0	0.0	0.0	0.0	0.0	0.0	0.0	0.0	0.0	0.0	0.0	0.0	0.0	0.0	0.0	0.0	0.0	0.0	0.0	0.0	0.0	1.0	0.0	0.0	0.0	8.0	5.0	0.0	0.0	1.0	0.0	4.0	0.0	0.0	0.0	0.0	0.0	2.0	0.0	0.0	0.0	0.0	0.0	0.0	0.0	0.0	0.0	0.0	0.0	2.0	0.0	0.0	0.0	0.0	0.0	1.0	0.0	0.0	0.0	0.0	0.0	0.0	1.0	0.0	0.0	0.0	0.0	0.0	0.0	0.0	0.0	0.0	0.0	0.0	0.0	.0	0.0	0.0	0.0	0.0	0.0	0.0	0.0	0.0	0.0	0.0	0.0	1.665	-999.0	-999.0	25.879	39.749	291.744	315.224	9.247	35.351	232.984	250.057	0.648	77.871	421.805	451.942	0.669	39.792	258.066	276.838	44.529	16.0	20.0	2.944	3.178	10.654	7.77	3.988	3.563	3.092	2.755	2.313	2.0	1.562	1.204	0.534	0.314	0.0	-0.217	-0.484	-0.699	-0.925	3.682	2.686	2.559	2.169	2.111	1.526	1.0	0.597	-0.027	-0.331	-0.986	-1.0	-1.341	-1.43	-1.656	3.785	3.523	3.045	2.406	2.0	1.894	1.123	0.921	0.349	0.0	-0.047	-0.326	-0.615	-0.842	-1.0	0.0	3.714	3.219	5.198	5.485	6.938	7.588	8.81	9.641	10.755	11.678	12.742	13.713	14.755	15.752	2.944	4.143	.215	6.428	7.666	8.939	10.231	11.541	12.862	14.193	15.532	16.878	18.228	19.583	20.942	2.147	3.986	4.517	5.889	6.877	8.148	9.319	10.586	11.832	13.112	14.389	15.679	16.97	18.267	19.564	2.785	4.022	5.045	6.241	7.449	8.692	9.951	11.222	12.502	13.789	15.082	16.378	17.678	18.981	20.287	-999.0	63.198	2.774	2.645	6.997	0.0	1.0	0.0	1.0	0.0	1.0	0.0	0.0	0.0	1.0	0.0	1.0	1.0	1.0	0.0	1.0	0.0	-2.81	-2.9	-2.9	5.0	1.0	0.0	0.0	0.0	0.0	0.0	0.0	0.0	0.0	0.0	0.0	0.0	0.0	0.0	0.0	0.0	0.0	0.0	0.0	0.0	0.0	0.0	0.0	0.0	0.0	0.0	0.0	0.0	0.0	0.0	0.0	.0	0.0	0.0	0.0	0.0	0.0	0.0	0.0	0.0	0.0	0.0	0.0	0.0	0.0	0.0	0.0	0.0	0.0	0.0	0.0	0.0	0.0	0.0	0.0	0.0	0.0	0.0	0.0	0.0	0.0	0.0	0.0	1.0	0.0	0.0	0.0	0.0	0.0	0.0	0.0	0.0	0.0	0.0	0.0	0.0	0.0	0.0	0.0	0.0	0.0	0.0	0.0	0.0	0.0	0.0	1.0	0.0	0.0	0.0	0.0	0.0	0.0	0.0	0.0	0.0	0.0	0.0	0.0	0.0	0.0	0.0	0.0	0.0	0.0	0.0	0.0	0.0	0.0	0.0	0.0	0.0	0.0	0.0	0.0	0.0	0.0	0.0	1.0	61.77	61.77	15.0	20.0	0.0	92.0	20.0	0.0	0.0	215.0	0.0	0.0	.0	0.0	22.0	191.0	123.0	0.0	0.0	0.0	0.0	0.0	0.0	0.0	1.0	0.0	26.0	176.0	207.0	19.0	0.0	0.0	0.0	0.0	0.0	0.0	0.0	0.0	0.0	0.0	0.0	0.0	0.0	2.0	179.0	190.0	83.0	20.0	0.0	0.0	0.0	0.0	0.0	0.0	0.0	0.0	0.0	0.0	0.0	0.0	0.0	0.0	0.0	7.0	0.0	0.0	0.0	0.0	0.0	0.0	0.0	0.0	0.0	0.0	0.0	1.0	0.0	100.0	0.0	0.0	0.0	0.0	0.0	0.0	0.0	0.0	0.0	0.0	0.0	0.0	14.0	0.0	0.0	0.0	0.0	0.0	9.0	0.0	189.0	16.0	0.0	0.0	0.0	141.0	0.0	0.0	0.0	0.0	0.0	0.0	0.0	0.0	.0	0.0	0.0	0.0	0.0	0.0	0.0	0.0	0.0	0.0	0.0	0.0	74.0	0.0	0.0	0.0	0.0	0.0	0.0	0.0	0.0	0.0	0.0	0.0	0.0	15.0	0.0	0.0	0.0	0.0	0.0	0.0	0.0	0.0	0.0	0.0	0.0	6.0	0.0	93.0	0.0	0.0	0.0	0.0	0.0	0.0	0.0	0.0	0.0	16.0	0.0	0.0	0.0	0.0	0.0	0.0	0.0	0.0	0.0	0.0	0.0	0.0	6.0	0.0	132.0	0.0	0.0	0.0	0.0	0.0	0.0	0.0	0.0	0.0	0.0	0.0	0.0	53.0	0.0	0.0	0.0	0.0	0.0	0.0	0.0	0.0	0.0	0.0	0.0	0.0	0.0	0.0	0.0	0.0	0.0	0.0	0.0	0.0	0.0	0.0	.0	11.0	10.0	4.0	0.0	0.0	0.0	0.0	3.0	8.0	10.0	0.0	5.0	15.0	15.0	0.0	1.0	37.0	0.0	6.0	17.0	6.0	1.0	3.0	2.0	0.0	0.0	73.0	39.0	2.0	77.0	26.0	111.0	2.0	0.0	0.0	12.0	13.0	17.0	0.0	71.0	14.0	15.0	0.0	0.0	0.0	0.0	167.0	138.0	184.0	0.0	0.0	0.0	0.0	0.0	0.0	0.0	0.0	0.0	0.0	16.0	17.0	16.0	203.0	149.0	128.0	145.0	79.0	106.0	0.0	0.0	0.0	0.0	0.0	0.0	0.0	0.0	0.0	0.0	0.0	0.0	0.0	0.0	0.0	0.0	0.0	0.0	1.0	0.0	0.0	0.0	0.0	17.0	22.0	19.0	624.0	506.0	697.0	136.0	128.0	36.0	130.0	130.0	179.0	138.0	158.0	14.0	13.0	15.0	14.0	0.0	0.0	0.0	0.0	0.0	0.0	0.0	0.0	0.0	0.0	0.0	0.0	0.0	0.0	0.0	0.0	0.0	0.0	0.0	0.0	0.0	0.0	0.0	0.0	0.0	0.0	0.0	0.0	0.0	0.0	0.0	0.0	0.0	0.0	0.0	0.0	0.0	0.0	0.0	0.0	0.0	0.0	0.0	0.0	2.0	2.0	2.0	2.0	1.0	0.0	0.0	0.0	0.0	0.0	0.0	0.0	0.0	0.0	0.0	0.0	0.0	0.0	0.0	0.0	0.0	0.0	0.0	0.0	0.0	0.0	0.0	0.0	0.0	0.0	0.0	0.0	0.0	0.0	0.0	0.0	0.0	0.0	0.0	0.0	0.0	0.0	0.0	0.0	0.0	0.0	.0	0.0	0.0	0.0	0.0	0.0	0.0	0.0	0.0	0.0	0.0	0.0	0.0	0.0	0.0	0.0	0.0	0.0	0.0	0.0	0.0	0.0	0.0	0.0	0.0	0.0	0.0	0.0	0.0	0.0	0.0	0.0	0.0	0.0	0.0	0.0	0.0	0.0	0.0	0.0	0.0	0.0	0.0	0.0	0.0	0.0	0.0	0.0	0.0	0.0	0.0	0.0	0.0	0.0	0.0	0.0	0.0	0.0	0.0	0.0	0.0	0.0	0.0	0.0	0.0	0.0	0.0	0.0	0.0	0.0	0.0	0.0	0.0	0.0	0.0	0.0	0.0	0.0	0.0	0.0	0.0	0.0	2.0	3.0	3.0	0.0	11.0	3.0	5.0	0.0	0.0	0.0	0.0	25.0	36.0	30.0	0.0	0.0	0.0	0.0	.0	0.0	0.0	0.0	0.0	0.0	2.0	5.0	6.0	31.0	21.0	33.0	45.0	20.0	16.0	0.0	0.0	0.0	0.0	0.0	0.0	0.0	0.0	0.0	0.0	0.0	0.0	0.0	0.0	0.0	0.0	0.0	0.0	0.0	0.0	0.0	0.0	0.0	4.0	3.0	6.0	91.0	134.0	107.0	19.0	18.0	40.0	46.0	31.0	28.0	35.0	49.0	2.0	5.0	4.0	5.0	0.0	0.0	0.0	0.0	0.0	0.0	0.0	0.0	0.0	0.0	0.0	0.0	0.0	0.0	0.0	0.0	0.0	0.0	0.0	0.0	0.0	0.0	0.0	0.0	0.0	0.0	0.0	0.0	0.0	0.0	0.0	0.0	0.0	0.0	0.0	0.0	0.0	0.0	0.0	0.0	0.0	0.0	0.0	0.0	.0	0.0	0.0	0.0	1.0	0.0	1.0	0.0	0.0	3.0	1.0	0.0	0.0	0.0	0.0	7.0	11.0	0.0	0.0	0.0	0.0	0.0	0.0	0.0	0.0	0.0	1.0	0.0	0.0	9.0	6.0	9.0	0.0	6.0	0.0	0.0	0.0	0.0	0.0	0.0	0.0	0.0	0.0	0.0	0.0	0.0	0.0	0.0	0.0	0.0	0.0	0.0	0.0	2.0	0.0	0.0	29.0	44.0	0.0	5.0	12.0	0.0	0.0	10.0	0.0	10.0	0.0	1.0	0.0	0.0	0.0	0.0	0.0	0.0	0.0	0.0	0.0	0.0	0.0	0.0	0.0	0.0	0.0	0.0	0.0	0.0	0.0	0.0	0.0	0.0	0.0	0.0	0.0	0.0	0.0	0.0	0.0	0.0	0.0	0.0	.0	0.0	0.0	0.0	0.0	0.0	0.0	0.0	0.0	0.0	0.0	0.0	0.0	0.0	0.0	0.0	0.0	0.0	0.0	0.0	0.0	0.0	0.0	0.0	0.0	0.0	0.0	0.0	0.0	0.0	0.0	0.0	0.0	0.0	0.0	0.0	0.0	0.0	0.0	0.0	0.0	0.0	0.0	0.0	0.0	0.0	0.0	0.0	0.0	0.0	0.0	0.0	0.0	0.0	0.0	0.0	0.0	0.0	0.0	0.0	0.0	0.0	0.0	0.0	0.0	0.0	0.0	0.0	0.0	0.0	0.0	0.0	0.0	0.0	0.0	0.0	0.0	0.0	0.0	0.0	0.0	0.0	0.0	0.0	0.0	0.0	0.0	0.0	0.0	0.0	0.0	0.0	0.0	0.0	0.0	0.0	0.0	0.0	0.0	0.0	.0	0.0	0.0	0.0	0.0	0.0	0.0	0.0	0.0	0.0	0.0	0.0	0.0	0.0	0.0	0.0	0.0	0.0	0.0	0.0	0.0	0.0	0.0	0.0	0.0	0.0	0.0	0.0	0.0	0.0	0.0	0.0	0.0	0.0	0.0	0.0	0.0	0.0	0.0	0.0	0.0	0.0	0.0	0.0	0.0	0.0	0.0	0.0	0.0	0.0	0.0	0.0	0.0	0.0	0.0	0.0	0.0	0.0	0.0	0.0	0.0	0.0	0.0	0.0	0.0	0.0	0.0	0.0	0.0	0.0	0.0	0.0	0.0	0.0	0.0	0.0	0.0	0.0	0.0	0.0	0.0	0.0	0.0	0.0	0.0	0.0	0.0	0.0	0.0	0.0	0.0	0.0	0.0	0.0	0.0	0.0	0.0	0.0	0.0	0.0	.0	0.0	0.0	0.0	0.0	0.0	0.0	0.0	0.0	0.0	0.0	0.0	0.0	0.0	0.0	0.0	0.0	0.0	0.0	0.0	0.0	0.0	0.0	0.0	0.0	0.0	0.0	0.0	0.0	0.0	0.0	0.0	0.0	0.0	0.0	0.0	0.0	0.0	0.0	0.0	0.0	0.0	0.0	0.0	0.0	0.0	0.0	0.0	0.0	0.0	0.0	0.0	0.0	0.0	0.0	0.0	0.0	0.0	0.0	0.0	0.0	0.0	0.0	0.0	0.0	0.0	0.0	0.0	0.0	0.0	0.0	0.0	0.0	0.0	0.0	0.0	0.0	0.0	0.0	0.0	0.0	0.0	0.0	0.0	0.0	0.0	0.0	0.0	0.0	0.0	0.0	0.0	0.0	0.0	0.0	0.0	0.0	0.0	0.0	0.0	.0	0.0	0.0	0.0	0.0	0.0	0.0	0.0	0.0	0.0	0.0	0.0	0.0	0.0	0.0	0.0	0.0	0.0	0.0	0.0	0.0	0.0	0.0	0.0	0.0	0.0	0.0	0.0	0.0	0.0	0.0	0.0	0.0	0.0	0.0	0.0	0.0	0.0	0.0	0.0	0.0	0.0	0.0	0.0	0.0	0.0	0.0	0.0	0.0	0.0	0.0	0.0	0.0	0.0	0.0	0.0	0.0	0.0	0.0	0.0	0.0	0.0	0.0	0.0	0.0	0.0	0.0	0.0	0.0	0.0	0.0	0.0	0.0	0.0	0.0	0.0	0.0	0.0	0.0	0.0	0.0	0.0	0.0	0.0	0.0	0.0	0.0	0.0	0.0	0.0	0.0	0.0	0.0	0.0	0.0	0.0	0.0	0.0	0.0	0.0	.0	0.0	0.0	0.0	0.0	0.0	0.0	0.0	0.0	0.0	0.0	0.0	0.0	0.0	0.0	0.0	0.0	0.0	0.0	0.0	0.0	0.0	0.0	0.0	999	999	999	999	999	999	999	999	999	999	999	999	999	999	999	999	999	999	999	999	21.963	2	999	999	999	999	999	999	999	999	2.64498	1	-0.435	1	999	999	999	999	2.21311	1	5.46042	1	999	999	999	999	999	999	999	999	999	999	999	999	4.54739	6	999	999	2.80983	1	999	999	999	999	999	999	999	999	999	999	0.90238	2	0.83833	1	999	999	999	999	999	999	999	999	11.57638	1	999	999	999	999	10.38662	1	999	999	999	999	999	999	2.64498	1	999	999	999	999	999	999	999	999	999	999	999	999	999	999	999	999	999	999	2.80983	1	999	999	999	999	999	999	0.83833	1	999	999	999	999	999	999	4.18542	4	999	999	999	999	999	999	999	999	0.90238	2	999	999	999	999	999	999	999	999	999	999	999	999	999	999	999	999	999	999	999	999	999	999	999	999	999	999	999	999	999	999	999	999	999	999	21.963	2	999	999	999	999	999	999	999	999	999	999	999	999	2.64498	1	-0.435	1	999	999	999	999	999	999	999	999	2.21311	1	5.46042	1	999	999	999	999	999	999	999	999	999	999	999	999	999	999	4.54739	6	999	999	999	999	2.80983	1	999	999	999	999	999	999	999	999	999	999	999	999	0.90238	2	999	999	0.83833	1	999	999	999	999	999	999	999	999	999	999	999	999	1.71575	1	999	999	999	999	999	999	999	999	999	999	999	999	999	999	999	999	999	999	999	999	2.93057	3	999	999	999	999	999	999	999	999	999	999	999	999	3.69379	4	999	999	999	999	999	999	3.37695	1	999	999	999	999	999	999	999	999	999	999	999	999	0.84674	1	999	999	999	999	999	999	999	999	999	999	999	999	999	999	999	999	999	999	999	999	999	999	999	999	999	999	999	999	999	999	999	999	999	999	999	999	999	999	999	999	999	999	999	999	999	999	999	999	1.72699	1	999	999	1.87343	1	999	999	999	999	0.72046	1	999	999	999	999	999	999	999	999	999	999	999	999	999	999	999	999	999	999	999	999	999	999	999	999	999	999	999	999	999	999	999	999	999	999	999	999	999	999	999	999	999	999	999	999	999	999	999	999	999	999	999	999	999	999	2.39969	1	999	999	999	999	999	999	999	999	999	999	999	999	999	999	999	999	999	999	999	999	999	999	999	999	999	999	999	999	999	999	999	999	999	999	999	999	999	999	999	999	999	999	999	999	7.28433	1	999	999	999	999	999	999	7.48685	1	999	999	999	999	999	999	999	999	999	999	999	999	999	999	999	999	999	999	999	999	999	999	999	999	999	999	999	999	999	999	999	999	999	999	999	999	999	999	999	999	999	999	999	999	999	999	999	999
14956	17	6.7	924.21	78.22	139.48	83.14	174.58	0.57	1.01	0.6	2.69	138.0	65.0	140.0	67.0	9.0	9.0	0.0	0.0	73.0	47.0	1.0	17.0	0.0	0.0	0.0	0.0	0.0	0.0	0.0	0.0	0.0	0.0	0.0	0.0	0.0	3.0	4.0	0.0	0.0	0.0	2.0	0.0	0.0	0.0	0.0	980.976	198.567	1.439	318.0	360.0	48.432	30.615	28.258	0.745	0.457	0.307	37.578	22.318	17.568	0.578	0.333	0.191	326.0	2.735	4.428	10.797	5.899	6.011	238002.745	9210.317	1.658	56.233	27.655	18.844	2704.0	0.389	20.354	1.891	539.0	9053.0	316.0	2.466	214.413	90235.0	0.583	0.328	0.162	0.077	293.632	1.49	143.972	872.0	731.0	151374.0	255956.0	194.621	423.264	23.925	0.999	2044.0	10.598	678.277	89561.0	1.71	67.0	5.765	6.581	7.445	8.277	9.15	9.992	10.873	11.722	12.608	65.0	134.0	0.0	502.0	0.0	2204.0	0.0	10550.0	0.0	53364.0	16.0	7.778	6.625	3.711	2.868	1.811	1.677	1.332	1.282	0.859	0.239	0.085	0.064	0.034	0.029	0.016	0.015	0.011	0.01	0.0070	0.51	4.319	4.686	4.808	4.897	4.76	4.914	4.888	5.002	4.051	4.275	4.365	4.366	4.369	4.437	4.477	4.524	4.318	4.684	4.806	4.894	4.758	4.911	4.886	4.999	4.028	4.24	4.327	4.326	4.336	4.401	4.442	4.485	-0.072	-0.082	-0.104	0.246	-0.118	0.214	-0.12	0.06	-0.072	-0.084	-0.098	0.25	-0.118	0.209	-0.122	0.061	-0.072	-0.081	-0.105	0.245	-0.118	0.214	0.12	0.06	-0.072	-0.086	-0.095	0.252	-0.118	0.206	-0.123	0.061	0.809	1.013	1.065	0.868	1.027	0.832	1.05	0.97	0.81	1.014	1.061	0.862	1.025	0.833	1.05	0.968	0.809	1.012	1.066	0.869	1.027	0.832	1.05	0.97	0.81	1.015	1.059	0.858	1.023	0.834	1.05	0.967	-999.0	-999.0	-999.0	-999.0	0.77	0.0	10.014	6.405	8.155	9.604	10.828	11.873	12.768	13.536	14.193	14.752	15.224	15.616	15.935	16.187	16.376	16.507	16.583	16.608	16.583	16.511	16.395	6.014	7.747	9.173	10.375	11.4	12.279	13.034	13.683	14.239	14.711	15.107	15.433	15.695	15.897	16.042	16.134	16.175	16.168	16.115	16.018	91232.946	1322.217	8177.983	3.575	5.613	148.717	11.92	0.294	0.664	0.86	0.316	.867	0.176	36.922	16.491	2.611	0.659	0.294	0.139	0.164	0.184	0.608	0.532	0.364	36.947	15.089	2.158	0.682	0.278	0.137	0.139	0.155	0.616	0.442	0.244	36.016	16.421	2.235	0.659	0.3	0.132	0.132	0.155	0.578	0.527	0.255	37.129	16.222	2.599	0.664	0.29	0.14	0.139	0.15	0.617	0.514	0.362	36.038	16.574	2.287	0.656	0.302	0.129	0.14	0.15	0.578	0.537	0.268	37.77	14.647	2.264	0.691	0.268	0.142	0.142	0.146	0.647	0.414	0.271	56.023	54.194	54.673	55.95	54.9	54.681	748.312	669.774	708.638	740.967	717.653	671.921	0.162	0.144	0.144	0.489	0.523	0.488	0.495	0.485	0.536	0.501	0.434	0.453	0.498	0.461	0.444	2393.919	1926.923	2085.227	2362.298	2138.837	979.314	201.789	0.515	6.986	2.0	3.0	2.743	4.499	6.256	6.812	6.086	5.05	3.834	3.152	98.584	0.078	0.066	0.11	0.167	0.205	0.208	0.199	0.199	0.212	9.0	1.555	1.428	1.913	2.16	1.961	1.41	1.239	0.94	0.796	28.528	0.037	0.031	0.044	0.056	0.056	0.047	0.051	0.054	0.06	2.341	1.145	1.415	1.909	2.15	2.042	1.731	1.395	1.113	0.875	30.415	0.025	0.031	0.044	0.055	0.058	0.058	0.058	0.06	0.064	2.571	3.077	2.863	4.6	6.455	7.026	6.123	5.036	3.838	3.182	100.108	0.08	0.069	0.112	0.173	0.212	0.21	0.198	0.2	0.214	9.101	1.218	1.5	2.087	2.401	2.335	2.014	1.634	1.292	1.022	34.688	0.027	0.033	0.049	0.061	0.067	.067	0.067	0.069	0.073	2.967	2.356	2.302	2.638	2.594	2.168	1.772	1.52	1.433	57.468	0.061	0.037	0.019	0.021	0.021	0.018	0.0070	0.01	0.061	1.072	0.922	0.851	0.729	0.504	0.475	0.425	0.435	17.035	0.037	0.021	0.029	0.029	0.0080	0.0090	0.0060	0.0080	0.037	1.114	0.928	0.855	0.73	0.598	0.51	0.466	0.444	18.114	0.02	0.012	0.0070	0.0080	0.0050	0.0050	0.0050	0.0050	0.02	2.456	2.349	2.726	2.678	2.203	1.779	1.537	1.46	58.565	0.067	0.033	0.028	0.028	0.019	0.016	0.0090	0.0090	0.067	1.199	1.024	0.963	0.84	0.694	0.589	0.532	0.504	20.576	0.02	0.011	0.0070	0.0080	0.0050	0.0050	0.0050	0.0050	0.02	3.322	8.107	0.0	76.0	3.0	.021	0.0	0.0	0.0	32.0	41.38	1.714	1.89	0.155	147.5	22.0	103.0	0.186	52.536	51.119	127.045	15105.994	397.633	4.917	161132.0	158.939	61962.0	1019435.0	30.885	847.587	178852.0	19213.855	19216.672	24073.092	19229.15	25045.061	1.956	1.956	1.58	1.955	1.523	21.519	16.795	10.814	0.197	0.129	0.077	12.022	7.969	4.918	0.11	0.061	0.035	48.432	30.615	28.258	21.519	16.795	10.814	6.263	724.837	391.454	1323.0	72.273	0.698	5.909	4.252	1.915	194.262	0.183	0.296	0.48	1.439	198.567	0.202	5.67	0.199	3.434	473.871	0.483	3.675	0.476	4.925	679.647	0.693	2.184	0.682	6.002	828.208	0.844	1.107	0.831	6.496	896.447	0.914	0.613	0.9	6.641	916.447	0.934	0.468	0.92	7.148	598.483	598.572	55.18	598.967	787.19	4.393	4.382	-16.655	4.33	-21.004	1208.535	1208.734	1579.45	1209.625	1657.533	4.725	0.073	66.418	1.022	8.014	0.123	66.509	1.023	8.019	0.123	66.508	1.023	8.019	0.123	66.508	1.023	7.99	0.123	66.515	1.023	8.019	0.123	66.508	1.023	7.983	0.123	66.517	1.023	109.0	130.0	141.0	163.0	159.0	181.0	188.0	215.0	4.963	5.209	5.407	5.649	5.838	6.073	6.34	6.581	437.604	128.427	65.102	0.0	0.0	0.0	299.183	0.0	0.0	0.0	0.0	0.0	0.0	0.0	207.0	0.0	0.0	0.0	0.0	0.0	0.0	1466.0	0.0	0.0	0.0	0.0	0.0	0.0	0.0	0.0	0.0	0.0	0.0	0.0	0.0	0.0	0.0	0.0	0.0	0.0	0.0	0.0	0.0	.0	0.0	0.0	0.0	0.0	0.0	3.853	3.728	3.712	3.648	3.618	3.573	3.505	3.448	1.941	1.932	1.894	1.864	1.859	1.807	1.758	1.718	3.789	3.69	3.641	3.606	3.585	3.543	3.459	3.424	1.981	1.929	1.916	1.882	1.835	1.804	1.745	1.7	3.932	3.806	3.79	3.736	3.712	3.66	3.6	3.546	1.8	1.777	1.732	1.705	1.691	1.641	1.574	1.531	3.793	3.695	3.647	3.607	3.591	3.548	3.465	3.431	1.977	1.926	1.905	1.869	1.821	1.793	1.732	1.686	-999.0	-999.0	-999.0	-999.0	-999.0	-999.0	-999.0	0.0	3.765	1404.134	118.521	509.621	121.691	41.258	7.347	0.998	2.45	295.318	0.0	144.317	0.0	0.0	0.0	0.0	0.0	0.0	1234.203	0.0	0.0	0.0	.0	0.0	0.0	0.0	0.0	0.0	0.0	0.0	0.0	0.0	0.0	0.0	0.0	0.0	0.0	0.0	0.0	0.0	0.0	0.0	0.0	0.0	0.0	0.0	39.745	45.858	41.561	145.549	78.594	64.397	103.865	111.696	101.644	78.169	102.503	103.421	107.813	100.625	101.04	98.864	91.625	104.718	98.602	116.379	122.567	122.037	148.575	131.574	141.487	131.358	120.582	111.873	93.548	85.52	3.679	48.466	4.621	77.451	21.553	20.617	21.737	27.664	37.846	24.251	40.533	29.106	33.402	24.7	28.333	28.563	22.684	31.796	27.969	31.882	35.562	38.697	44.66	51.332	41.7	45.789	38.059	31.227	22.897	27.157	10.265	39.443	9.957	66.526	19.04	20.346	29.495	27.178	35.051	22.363	38.251	29.484	33.12	30.044	31.45	33.976	6.086	33.575	31.656	36.885	41.931	40.67	48.952	50.522	49.607	48.138	42.759	35.236	25.298	25.39	40.782	49.347	43.544	150.73	80.521	66.789	104.267	112.903	107.089	80.951	104.815	104.539	112.116	101.501	101.92	98.189	92.105	105.092	99.549	117.259	121.071	124.234	148.784	133.548	142.281	132.435	120.441	112.769	94.899	87.038	12.801	38.833	12.393	70.057	21.868	23.01	35.194	32.356	38.501	25.483	42.033	33.899	37.071	34.716	35.774	38.446	30.417	38.084	36.173	42.08	47.71	45.984	55.587	55.374	55.878	53.557	48.001	40.436	29.585	28.664	58.071	0.416	0.436	4.0	23.0	3.0	0.0	0.0	0.0	0.0	0.0	0.0	0.0	0.0	9.0	0.0	3.0	0.0	0.0	0.0	0.0	0.0	0.0	0.0	0.0	0.0	.0	0.0	0.0	0.0	13.0	18.0	4.0	8.0	3.0	0.0	0.0	0.0	0.0	14.0	1.0	0.0	0.0	1.0	0.0	0.0	0.0	14.0	0.0	0.0	0.0	0.0	0.0	0.0	0.0	0.0	0.0	0.0	0.0	0.0	0.0	0.0	0.0	0.0	0.0	0.0	0.0	0.0	0.0	0.0	0.0	2.0	0.0	0.0	0.0	0.0	6.0	28.0	1.0	0.0	13.0	3.0	11.0	7.0	4.0	0.0	10.0	1.0	2.0	3.0	1.0	0.0	0.0	0.0	1.0	0.0	0.0	0.0	0.0	0.0	0.0	0.0	0.0	0.0	0.0	0.0	0.0	0.0	0.0	0.0	0.0	0.0	0.0	0.0	0.0	0.0	0.0	0.0	0.0	0.0	0.0	0.0	0.0	0.0	0.0	0.0	.0	0.0	0.0	0.0	0.0	0.0	0.0	0.0	0.0	0.0	0.0	0.0	-1.015	-999.0	-999.0	9.493	1330.455	3006.038	4004.246	7.378	1459.684	2991.758	4101.023	0.446	2625.5	5540.699	7441.189	0.621	1568.989	3186.075	4373.939	338.687	67.0	92.0	4.344	4.71	41.622	32.915	4.409	4.145	4.027	3.994	3.766	3.733	3.655	3.523	3.464	3.385	3.309	3.251	3.134	3.097	2.998	3.89	3.724	3.666	3.539	3.165	3.046	3.017	2.746	2.714	2.575	2.568	2.44	2.418	2.26	2.24	4.383	4.1	3.968	3.907	3.7	3.579	3.499	3.354	3.208	3.149	3.029	2.95	2.924	2.83	2.744	0.0	5.22	4.977	6.838	7.366	8.759	9.634	10.866	11.902	13.082	14.193	15.362	16.509	17.682	18.85	4.344	5.631	.781	8.045	9.329	10.641	11.971	13.319	14.681	16.054	17.439	18.833	20.236	21.645	23.062	3.229	5.359	5.907	7.347	8.37	9.667	10.859	12.138	13.397	14.685	15.973	17.274	18.578	19.888	21.202	4.179	5.511	6.605	7.856	9.123	10.427	11.752	13.098	14.459	15.834	17.22	18.616	20.02	21.431	22.849	-999.0	244.668	1.031	-0.163	0.027	1.0	0.0	0.0	0.0	0.0	0.0	0.0	0.0	0.0	0.0	0.0	0.0	0.0	0.0	0.0	0.0	0.0	-0.53	-0.36	-0.21	23.0	3.0	0.0	0.0	0.0	0.0	14.0	0.0	14.0	0.0	0.0	0.0	0.0	0.0	0.0	0.0	0.0	0.0	0.0	0.0	1.0	0.0	1.0	0.0	0.0	0.0	0.0	0.0	0.0	0.0	0.0	0.0	.0	0.0	0.0	0.0	0.0	0.0	0.0	0.0	0.0	0.0	0.0	0.0	0.0	0.0	0.0	0.0	0.0	0.0	0.0	0.0	0.0	1.0	0.0	0.0	0.0	0.0	0.0	0.0	0.0	0.0	0.0	0.0	0.0	0.0	0.0	0.0	0.0	0.0	0.0	11.0	0.0	0.0	0.0	0.0	0.0	0.0	0.0	0.0	0.0	0.0	0.0	0.0	0.0	0.0	0.0	0.0	0.0	0.0	0.0	0.0	0.0	0.0	0.0	0.0	0.0	0.0	0.0	0.0	0.0	0.0	0.0	0.0	0.0	0.0	0.0	0.0	0.0	0.0	0.0	0.0	0.0	0.0	0.0	0.0	0.0	0.0	0.0	4.0	319.61	319.61	999	999	999	999	999	999	999	999	999	999	999	999	999	999	999	999	999	999	999	999	999	999	999	999	999	999	999	999	999	999	999	999	999	999	999	999	999	999	999	999	999	999	999	999	999	999	999	999	999	999	999	999	999	999	999	999	999	999	999	999	999	999	999	999	999	999	999	999	999	999	999	999	999	999	999	999	999	999	999	999	999	999	999	999	999	999	999	999	999	999	999	999	999	999	999	999	999	999	999	999	999	999	999	999	999	999	999	999	999	999	999	999	999	999	999	999	999	999	999	999	999	999	999	999	999	999	999	999	999	999	999	999	999	999	999	999	999	999	999	999	999	999	999	999	999	999	999	999	999	999	999	999	999	999	999	999	999	999	999	999	999	999	999	999	999	999	999	999	999	999	999	999	999	999	999	999	999	999	999	999	999	999	999	999	999	999	999	999	999	999	999	999	999	999	999	999	999	999	999	999	999	999	999	999	999	999	999	999	999	999	999	999	999	999	999	999	999	999	999	999	999	999	999	999	999	999	999	999	999	999	999	999	999	999	999	999	999	999	999	999	999	999	999	999	999	999	999	999	999	999	999	999	999	999	999	999	999	999	999	999	999	999	999	999	999	999	999	999	999	999	999	999	999	999	999	999	999	999	999	999	999	999	999	999	999	999	999	999	999	999	999	999	999	999	999	999	999	999	999	999	999	999	999	999	999	999	999	999	999	999	999	999	999	999	999	999	999	999	999	999	999	999	999	999	999	999	999	999	999	999	999	999	999	999	999	999	999	999	999	999	999	999	999	999	999	999	999	999	999	999	999	999	999	999	999	999	999	999	999	999	999	999	999	999	999	999	999	999	999	999	999	999	999	999	999	999	999	999	999	999	999	999	999	999	999	999	999	999	999	999	999	999	999	999	999	999	999	999	999	999	999	999	999	999	999	999	999	999	999	999	999	999	999	999	999	999	999	999	999	999	999	999	999	999	999	999	999	999	999	999	999	999	999	999	999	999	999	999	999	999	999	999	999	999	999	999	999	999	999	999	999	999	999	999	999	999	999	999	999	999	999	999	999	999	999	999	999	999	999	999	999	999	999	999	999	999	999	999	999	999	999	999	999	999	999	999	999	999	999	999	999	999	999	999	999	999	999	999	999	999	999	999	999	999	999	999	999	999	999	999	999	999	999	999	999	999	999	999	999	999	999	999	999	999	999	999	999	999	999	999	999	999	999	999	999	999	999	999	999	999	999	999	999	999	999	999	999	999	999	999	999	999	999	999	999	999	999	999	999	999	999	999	999	999	999	999	999	999	999	999	999	999	999	999	999	999	999	999	999	999	999	999	999	999	999	999	999	999	999	999	999	999	999	999	999	999	999	999	999	999	999	999	999	999	999	999	999	999	999	999	999	999	999	999	999	999	999	999	999	999	999	999	999	999	999	999	999	999	999	999	999	999	999	999	999	999	999	999	999	999	999	999	999	999	999	999	999	999	999	999	999	999	999	999	999	999	999	999	999	999	999	999	999	999	999	999	999	999	999	999	999	999	999	999	999	999	999	999	999	999	999	999	999	999	999	999	999	999	999	999	999	999	999	999	999	999	999	999	999	999	999	999	999	999	999	999	999	999	999	999	999	999	999	999	999	999	999	999	999	999	999	999	999	999	999	999	999	999	999	999	999	999	999	999	999	999	999	999	999	999	999	999	999	999	999	999	999	999	999	999	999	999	999	999	999	999	999	999	999	999	999	999	999	999	999	999	999	999	999	999	999	999	999	999	999	999	999	999	999	999	999	999	999	999	999	999	999	999	999	999	999	999	999	999	999	999	999	999	999	999	999	999	999	999	999	999	999	999	999	999	999	999	999	999	999	999	999	999	999	999	999	999	999	999	999	999	999	999	999	999	999	999	999	999	999	999	999	999	999	999	999	999	999	999	999	999	999	999	999	999	999	999	999	999	999	999	999	999	999	999	999	999	999	999	999	999	999	999	999	999	999	999	999	999	999	999	999	999	999	999	999	999	999	999	999	999	999	999	999	999	999	999	999	999	999	999	999	999	999	999	999	999	999	999	999	999	999	999	999	999	999	999	999	999	999	999	999	999	999	999	999	999	999	999	999	999	999	999	999	999	999	999	999	999	999	999	999	999	999	999	999	999	999	999	999	999	999	999	999	999	999	999	999	999	999	999	999	999	999	999	999	999	999	999	999	999	999	999	999	999	999	999	999	999	999	999	999	999	999	999	999	999	999	999	999	999	999	999	999	999	999	999	999	999	999	999	999	999	999	999	999	999	999	999	999	999	999	999	999	999	999	999	999	999	999	999	999	999	999	999	999	999	999	999	999	999	999	999	999	999	999	999	999	999	999	999	999	999	999	999	999	999	999	999	999	999	999	999	999	999	999	999	999	999	999	999	999	999	999	999	999	999	999	999	999	999	999	999	999	999	999	999	999	999	999	999	999	999	999	999	999	999	999	999	999	999	999	999	999	999	999	999	999	999	999	999	999	999	999	999	999	999	999	999	999	999	999	999	999	999	999	999	999	999	999	999	999	999	999	999	999	999	999	999	999	999	999	999	999	999	999	999	999	999	999	999	999	999	999	999	999	999	999	999	999	999	999	999	999	999	999	999	999	999	25.07793	2	999	999	999	999	999	999	24.33814	14	999	999	-2.18225	2	999	999	999	999	6.74221	4	999	999	999	999	999	999	6.01685	1	999	999	118.12092	11	999	999	-3.06938	8	999	999	999	999	23.14268	4	999	999	999	999	999	999	999	999	-21.27836	18	999	999	-2.32541	1	999	999	999	999	12.46471	1	999	999	12.61322	1	999	999	999	999	999	999	999	999	999	999	999	999	6.01685	1	999	999	999	999	999	999	107.98564	10	999	999	10.13528	1	999	999	999	999	999	999	5.46478	1	999	999	999	999	999	999	999	999	999	999	999	999	-0.63814	1	999	999	11.6085	2	999	999	999	999	-10.81462	8	999	999	-2.32541	1	999	999	999	999	999	999	999	999	999	999	999	999	999	999	999	999	999	999	999	999	999	999	999	999	999	999	999	999	999	999	25.07793	2	999	999	999	999	999	999	999	999	999	999	24.33814	14	999	999	-2.18225	2	999	999	999	999	999	999	999	999	6.74221	4	999	999	999	999	999	999	6.01685	1	999	999	999	999	118.12092	11	999	999	-3.06938	8	999	999	999	999	999	999	23.14268	4	999	999	999	999	999	999	999	999	999	999	-21.27836	18	999	999	999	999	-2.32541	1	999	999	999	999	999	999	999	999	999	999	4.55156	4	999	999	999	999	999	999	999	999	999	999	999	999	999	999	999	999	11.85058	6	999	999	0.53573	1	999	999	999	999	999	999	1.98492	2	999	999	0.12221	1	-1.39626	11	999	999	999	999	-1.18245	2	999	999	999	999	999	999	999	999	999	999	999	999	999	999	999	999	999	999	999	999	999	999	999	999	999	999	999	999	999	999	999	999	999	999	-0.50849	1	-4.83921	10	999	999	999	999	999	999	999	999	999	999	999	999	999	999	999	999	999	999	3.7829	1	999	999	999	999	999	999	999	999	999	999	999	999	999	999	999	999	999	999	999	999	999	999	999	999	6.37261	1	59.41902	9	999	999	3.20491	1	19.64479	6	999	999	999	999	999	999	999	999	999	999	999	999	999	999	999	999	999	999	999	999	999	999	999	999	7.22225	1	3.14848	1	999	999	999	999	999	999	999	999	999	999	999	999	999	999	999	999	999	999	999	999	999	999	999	999	999	999	999	999	999	999	999	999	999	999	999	999	999	999	999	999	999	999	999	999	13.93252	7	999	999	999	999	999	999	999	999	999	999	15.65395	2	999	999	999	999	999	999	999	999	999	999	999	999	999	999	999	999	999	999	999	999	999	999	999	999	999	999	999	999	999	999	999	999	999	999	999	999	999	999	999	999	999	999	999	999	999	999	999	999	999	999	999	999	999	999	999	999
450	18	6.19	272.42	26.2	43.26	28.05	40.58	0.6	0.98	0.64	2.03	44.0	20.0	47.0	23.0	6.0	0.0	0.0	6.0	24.0	18.0	0.0	2.0	0.0	0.0	0.0	0.0	0.0	0.0	0.0	0.0	0.0	0.0	0.0	0.0	0.0	4.0	10.0	0.0	0.0	1.0	3.0	0.0	0.0	1.0	2.0	240.215	53.117	1.207	118.0	148.0	13.905	9.593	9.377	0.695	0.417	0.26	12.179	8.093	7.436	0.609	0.352	0.207	10.0	2.522	2.958	7.356	3.722	4.295	5325.725	561.997	1.675	12.851	4.317	1.745	336.0	1.0	7.5	1.3	54.0	368.0	54.0	2.577	119.608	3512.0	0.613	0.381	0.203	0.11	94.79	1.213	20.221	202.0	218.0	4659.0	6787.0	58.714	85.282	2.774	1.056	24.0	3.811	72.4	3315.0	1.565	23.0	4.779	5.694	6.632	7.564	8.506	9.444	10.388	11.328	12.273	20.0	46.0	0.0	190.0	10.0	964.0	126.0	5390.0	1134.0	31716.0	5.0	4.0	2.167	1.653	0.663	0.483	0.231	0.137	0.06	0.0	0.217	0.111	0.056	0.055	0.03	0.03	0.019	0.02	0.015	0.0	0.553	3.205	3.646	3.738	3.476	3.192	2.908	2.662	2.233	3.137	3.557	3.613	3.369	3.047	2.711	2.402	1.8	3.205	3.646	3.737	3.475	3.191	2.907	2.661	2.231	3.132	3.55	3.604	3.361	3.036	2.696	2.381	1.761	0.014	-0.012	-0.06	-0.037	-0.091	-0.167	-0.259	-0.524	0.014	-0.012	-0.06	-0.037	-0.091	-0.167	-0.259	-0.524	0.014	-0.012	-0.06	-0.037	-0.091	-0.167	0.259	-0.524	0.014	-0.012	-0.06	-0.037	-0.091	-0.167	-0.259	-0.524	0.459	0.586	0.812	0.704	0.96	1.319	1.759	3.016	0.459	0.586	0.812	0.704	0.96	1.319	1.759	3.016	0.459	0.586	0.812	0.704	0.96	1.319	1.759	3.016	0.459	0.586	0.812	0.704	0.96	1.319	1.759	3.016	-999.0	-999.0	-999.0	-999.0	0.994	0.993	5.967	4.407	5.379	6.113	6.675	7.095	7.392	7.58	7.669	7.669	7.587	7.429	7.201	6.906	6.549	6.133	5.662	5.139	4.568	3.952	3.3	4.005	5.07	5.876	6.496	6.968	7.312	7.543	7.674	7.712	7.665	7.541	7.343	7.077	6.747	6.357	5.909	5.407	4.854	4.255	3.614	4353.972	197.908	938.145	1.422	4.372	17.031	6.3	0.378	0.975	0.805	0.58	.976	0.423	9.199	2.555	0.816	0.732	0.203	0.177	0.177	0.224	0.436	0.514	0.343	9.879	1.613	0.309	0.837	0.137	0.182	0.166	0.218	0.504	0.205	0.05	8.529	2.033	0.519	0.77	0.183	0.155	0.182	0.205	0.374	0.325	0.139	9.502	2.498	0.79	0.743	0.195	0.166	0.177	0.218	0.465	0.491	0.323	8.486	2.139	0.576	0.758	0.191	0.155	0.172	0.177	0.371	0.359	0.171	11.241	1.408	0.213	0.874	0.109	0.205	0.188	0.188	0.655	0.157	0.024	12.571	11.801	11.081	12.79	11.201	12.862	33.104	19.484	22.818	33.221	24.269	18.52	0.192	0.188	0.193	0.598	0.756	0.655	0.614	0.636	0.811	0.431	0.253	0.279	0.426	0.3	0.278	64.865	36.21	42.895	64.77	45.926	4.747	78.439	0.907	5.27	5.671	3.0	2.03	2.651	2.79	2.536	2.159	1.153	0.297	0.069	30.427	0.252	0.143	0.261	0.462	0.749	0.855	0.648	0.459	0.301	9.0	0.983	0.782	0.758	0.561	0.308	0.107	0.029	0.0070	0.0010	6.089	0.058	0.045	0.065	0.087	0.08	0.065	0.055	0.052	0.042	1.158	0.91	0.96	0.968	0.765	0.559	0.348	0.136	0.032	0.0060	8.464	0.054	0.059	0.086	0.131	0.167	0.158	0.121	0.091	0.07	1.972	2.882	2.039	2.566	2.712	2.452	1.988	1.042	0.278	0.062	29.208	0.239	0.145	0.251	0.445	0.711	0.79	0.602	0.434	0.293	8.576	1.021	1.058	1.11	0.913	0.701	0.478	0.202	0.047	0.01	10.071	0.065	0.066	0.1	0.157	0.211	.208	0.159	0.115	0.086	2.469	1.963	2.042	2.561	2.961	2.643	1.645	0.871	0.511	31.559	0.113	0.073	0.047	0.046	0.042	0.041	0.021	0.019	0.113	0.682	0.604	0.576	0.396	0.252	0.17	0.125	0.081	5.929	0.074	0.044	0.038	0.019	0.013	0.013	0.011	0.01	0.074	0.882	0.789	0.83	0.756	0.551	0.335	0.2	0.125	9.136	0.044	0.024	0.02	0.014	0.012	0.011	0.011	0.01	0.044	1.969	1.969	2.467	2.819	2.447	1.532	0.829	0.495	30.228	0.141	0.064	0.049	0.049	0.037	0.036	0.02	0.017	0.141	0.983	0.896	0.972	0.933	0.708	0.43	0.248	0.154	10.897	0.044	0.024	0.02	0.014	0.012	0.011	0.011	0.01	0.044	2.807	0.213	0.261	26.0	0.0	.0	0.0	0.0	1.0	22.0	15.315	1.983	2.151	0.256	42.0	9.0	39.0	0.223	19.112	9.128	39.946	434.711	52.772	1.787	2154.0	47.459	2683.0	20817.0	4.786	54.17	15139.0	650.167	650.191	695.914	650.296	705.275	1.728	1.728	1.65	1.728	1.635	8.691	7.351	6.134	0.164	0.101	0.063	6.66	5.541	4.325	0.126	0.076	0.045	13.905	9.593	9.377	8.691	7.351	6.134	3.12	171.51	84.439	150.0	11.78	0.627	4.235	2.88	1.622	26.079	0.261	0.385	0.794	1.207	53.117	0.221	4.252	0.214	3.009	132.385	0.551	2.451	0.533	4.352	191.486	0.797	1.107	0.771	4.988	219.46	0.914	0.472	0.884	5.079	223.46	0.93	0.381	0.9	5.079	223.46	0.93	0.381	0.9	6.893	66.81	66.813	2.727	66.826	74.008	0.5	0.499	-1.908	0.493	-2.4	133.12	133.127	147.361	133.158	150.417	4.028	0.201	22.393	1.12	4.407	0.22	22.492	1.125	4.418	0.221	22.489	1.124	4.418	0.221	22.489	1.124	4.384	0.219	22.508	1.125	4.418	0.221	22.489	1.124	4.377	0.219	22.511	1.126	53.0	73.0	97.0	115.0	141.0	167.0	186.0	176.0	4.373	4.843	5.304	5.494	5.764	6.062	6.354	6.443	115.01	41.767	20.349	0.0	0.0	27.095	86.643	0.0	0.0	44.303	95.835	0.0	0.0	0.0	0.0	0.0	0.0	0.0	0.0	0.0	0.0	10.0	0.0	0.0	0.0	0.0	0.0	0.0	0.0	0.0	0.0	0.0	0.0	0.0	0.0	0.0	0.0	0.0	0.0	0.0	0.0	0.0	0.0	.0	0.0	0.0	0.0	0.0	0.0	3.975	3.746	3.301	3.104	2.849	2.761	2.606	2.477	2.102	1.857	1.724	1.55	1.465	1.212	1.124	0.939	3.98	3.74	3.286	3.138	2.882	2.706	2.607	2.429	2.073	1.835	1.686	1.488	1.393	1.143	1.06	0.937	4.041	3.815	3.411	3.275	3.031	2.892	2.802	2.659	1.991	1.721	1.502	1.293	1.186	0.892	0.765	0.634	3.986	3.745	3.294	3.153	2.897	2.718	2.619	2.444	2.062	1.823	1.667	1.463	1.365	1.111	1.032	0.918	-999.0	-999.0	-999.0	-999.0	-999.0	-999.0	-999.0	1.39	2.385	262.938	42.643	33.724	29.029	12.74	3.413	1.0	6.13	92.53	0.0	0.0	0.0	0.0	0.0	0.0	0.0	0.0	10.684	0.0	0.0	0.0	.0	0.0	0.0	0.0	0.0	0.0	0.0	0.0	0.0	0.0	0.0	0.0	0.0	0.0	0.0	0.0	0.0	0.0	0.0	0.0	0.0	0.0	0.0	0.0	11.315	16.663	8.552	47.235	29.07	22.411	24.555	30.121	33.684	14.597	13.904	22.775	12.803	7.327	4.446	6.947	6.071	3.648	2.942	1.124	0.703	0.305	0.935	0.0	0.0	0.0	0.0	0.0	0.0	0.0	1.002	16.121	0.667	26.587	6.195	3.001	2.924	3.013	11.237	1.181	2.007	8.914	2.249	2.059	1.21	2.718	0.301	0.288	0.629	0.125	0.053	0.034	0.0070	0.0	0.0	0.0	0.0	0.0	0.0	0.0	3.12	15.606	2.306	27.917	9.687	5.699	6.849	7.229	14.016	3.087	3.651	10.346	3.77	2.497	1.504	3.128	.797	0.649	0.479	0.256	0.092	0.047	0.084	0.0	0.0	0.0	0.0	0.0	0.0	0.0	11.21	16.806	8.159	46.935	27.211	21.452	23.239	28.469	32.497	13.669	13.598	21.804	12.486	7.433	4.327	7.025	5.986	3.706	3.047	1.074	0.788	0.381	0.829	0.0	0.0	0.0	0.0	0.0	0.0	0.0	3.935	15.609	2.953	29.193	11.307	7.15	8.536	9.149	15.599	4.02	4.438	11.301	4.474	2.812	1.712	3.443	1.095	0.838	0.572	0.333	0.115	0.053	0.135	0.0	0.0	0.0	0.0	0.0	0.0	0.0	30.229	0.717	0.762	1.0	7.0	3.0	1.0	0.0	0.0	0.0	0.0	0.0	0.0	0.0	1.0	0.0	0.0	0.0	0.0	0.0	0.0	0.0	0.0	0.0	0.0	0.0	.0	0.0	0.0	0.0	2.0	2.0	1.0	6.0	3.0	1.0	0.0	0.0	0.0	1.0	0.0	0.0	0.0	0.0	0.0	0.0	0.0	0.0	0.0	0.0	0.0	0.0	0.0	0.0	0.0	3.0	2.0	1.0	0.0	0.0	0.0	0.0	0.0	0.0	0.0	0.0	0.0	0.0	0.0	0.0	0.0	0.0	0.0	0.0	0.0	0.0	16.0	4.0	0.0	0.0	2.0	0.0	2.0	0.0	0.0	0.0	1.0	1.0	0.0	0.0	0.0	0.0	0.0	0.0	0.0	0.0	0.0	0.0	0.0	0.0	0.0	0.0	0.0	0.0	0.0	0.0	0.0	0.0	0.0	0.0	0.0	0.0	0.0	0.0	0.0	0.0	0.0	0.0	0.0	0.0	0.0	0.0	0.0	0.0	0.0	0.0	.0	0.0	0.0	0.0	0.0	0.0	0.0	0.0	0.0	0.0	0.0	0.0	3.635	-999.0	-999.0	6.201	43.68	231.09	260.6	5.955	66.864	237.013	276.69	0.117	142.265	445.204	519.089	0.366	76.162	254.124	297.968	71.7	23.0	36.0	3.296	3.861	13.411	11.293	4.644	4.342	3.696	3.294	3.026	2.694	2.527	2.179	1.719	1.148	0.839	0.789	0.5	0.033	-0.126	3.684	3.299	2.656	2.293	2.095	1.854	1.457	1.067	0.711	0.272	-0.024	-0.208	-0.549	-0.948	-0.969	4.629	4.089	3.474	3.045	2.854	2.626	2.361	2.041	1.634	0.963	0.686	0.626	0.224	-0.168	-0.207	0.0	4.29	4.205	6.089	6.825	8.267	9.336	10.647	11.842	13.118	14.362	15.633	16.897	18.171	19.445	3.296	4.64	.85	7.201	8.584	10.004	11.447	12.908	14.382	15.866	17.358	18.856	20.359	21.865	23.374	1.406	4.323	4.538	6.209	7.083	8.454	9.581	10.872	12.094	13.37	14.628	15.904	17.178	18.459	19.741	3.161	4.557	5.712	7.045	8.405	9.809	11.241	12.693	14.161	15.641	17.13	18.626	20.127	21.633	23.143	-999.0	79.618	13.211	3.813	14.537	0.0	1.0	1.0	1.0	0.0	1.0	1.0	0.0	0.0	1.0	0.0	1.0	0.0	1.0	0.0	1.0	0.0	-4.48	-4.77	-4.86	7.0	3.0	1.0	6.0	3.0	3.0	0.0	0.0	0.0	0.0	0.0	0.0	0.0	0.0	0.0	0.0	0.0	0.0	0.0	0.0	0.0	0.0	0.0	0.0	0.0	0.0	0.0	0.0	0.0	0.0	0.0	0.0	.0	0.0	0.0	0.0	0.0	0.0	0.0	0.0	0.0	0.0	0.0	0.0	0.0	0.0	0.0	0.0	0.0	0.0	0.0	0.0	0.0	0.0	0.0	0.0	0.0	0.0	0.0	0.0	0.0	0.0	0.0	0.0	0.0	0.0	0.0	0.0	0.0	0.0	0.0	1.0	1.0	0.0	0.0	0.0	0.0	0.0	0.0	0.0	0.0	0.0	0.0	0.0	0.0	0.0	0.0	0.0	0.0	0.0	0.0	0.0	0.0	0.0	0.0	0.0	0.0	0.0	0.0	0.0	0.0	0.0	0.0	0.0	0.0	0.0	0.0	0.0	0.0	0.0	0.0	0.0	0.0	0.0	0.0	0.0	0.0	0.0	0.0	0.0	40.46	40.46	999	999	999	999	999	999	999	999	999	999	999	999	999	999	999	999	999	999	999	999	999	999	999	999	999	999	999	999	999	999	999	999	999	999	999	999	999	999	999	999	999	999	999	999	999	999	999	999	999	999	999	999	999	999	999	999	999	999	999	999	999	999	999	999	999	999	999	999	999	999	999	999	999	999	999	999	999	999	999	999	999	999	999	999	999	999	999	999	999	999	999	999	999	999	999	999	999	999	999	999	999	999	999	999	999	999	999	999	999	999	999	999	999	999	999	999	999	999	999	999	999	999	999	999	999	999	999	999	999	999	999	999	999	999	999	999	999	999	999	999	999	999	999	999	999	999	999	999	999	999	999	999	999	999	999	999	999	999	999	999	999	999	999	999	999	999	999	999	999	999	999	999	999	999	999	999	999	999	999	999	999	999	999	999	999	999	999	999	999	999	999	999	999	999	999	999	999	999	999	999	999	999	999	999	999	999	999	999	999	999	999	999	999	999	999	999	999	999	999	999	999	999	999	999	999	999	999	999	999	999	999	999	999	999	999	999	999	999	999	999	999	999	999	999	999	999	999	999	999	999	999	999	999	999	999	999	999	999	999	999	999	999	999	999	999	999	999	999	999	999	999	999	999	999	999	999	999	999	999	999	999	999	999	999	999	999	999	999	999	999	999	999	999	999	999	999	999	999	999	999	999	999	999	999	999	999	999	999	999	999	999	999	999	999	999	999	999	999	999	999	999	999	999	999	999	999	999	999	999	999	999	999	999	999	999	999	999	999	999	999	999	999	999	999	999	999	999	999	999	999	999	999	999	999	999	999	999	999	999	999	999	999	999	999	999	999	999	999	999	999	999	999	999	999	999	999	999	999	999	999	999	999	999	999	999	999	999	999	999	999	999	999	999	999	999	999	999	999	999	999	999	999	999	999	999	999	999	999	999	999	999	999	999	999	999	999	999	999	999	999	999	999	999	999	999	999	999	999	999	999	999	999	999	999	999	999	999	999	999	999	999	999	999	999	999	999	999	999	999	999	999	999	999	999	999	999	999	999	999	999	999	999	999	999	999	999	999	999	999	999	999	999	999	999	999	999	999	999	999	999	999	999	999	999	999	999	999	999	999	999	999	999	999	999	999	999	999	999	999	999	999	999	999	999	999	999	999	999	999	999	999	999	999	999	999	999	999	999	999	999	999	999	999	999	999	999	999	999	999	999	999	999	999	999	999	999	999	999	999	999	999	999	999	999	999	999	999	999	999	999	999	999	999	999	999	999	999	999	999	999	999	999	999	999	999	999	999	999	999	999	999	999	999	999	999	999	999	999	999	999	999	999	999	999	999	999	999	999	999	999	999	999	999	999	999	999	999	999	999	999	999	999	999	999	999	999	999	999	999	999	999	999	999	999	999	999	999	999	999	999	999	999	999	999	999	999	999	999	999	999	999	999	999	999	999	999	999	999	999	999	999	999	999	999	999	999	999	999	999	999	999	999	999	999	999	999	999	999	999	999	999	999	999	999	999	999	999	999	999	999	999	999	999	999	999	999	999	999	999	999	999	999	999	999	999	999	999	999	999	999	999	999	999	999	999	999	999	999	999	999	999	999	999	999	999	999	999	999	999	999	999	999	999	999	999	999	999	999	999	999	999	999	999	999	999	999	999	999	999	999	999	999	999	999	999	999	999	999	999	999	999	999	999	999	999	999	999	999	999	999	999	999	999	999	999	999	999	999	999	999	999	999	999	999	999	999	999	999	999	999	999	999	999	999	999	999	999	999	999	999	999	999	999	999	999	999	999	999	999	999	999	999	999	999	999	999	999	999	999	999	999	999	999	999	999	999	999	999	999	999	999	999	999	999	999	999	999	999	999	999	999	999	999	999	999	999	999	999	999	999	999	999	999	999	999	999	999	999	999	999	999	999	999	999	999	999	999	999	999	999	999	999	999	999	999	999	999	999	999	999	999	999	999	999	999	999	999	999	999	999	999	999	999	999	999	999	999	999	999	999	999	999	999	999	999	999	999	999	999	999	999	999	999	999	999	999	999	999	999	999	999	999	999	999	999	999	999	999	999	999	999	999	999	999	999	999	999	999	999	999	999	999	999	999	999	999	999	999	999	999	999	999	999	999	999	999	999	999	999	999	999	999	999	999	999	999	999	999	999	999	999	999	999	999	999	999	999	999	999	999	999	999	999	999	999	999	999	999	999	999	999	999	999	999	999	999	999	999	999	999	999	999	999	999	999	999	999	999	999	999	999	999	999	999	999	999	999	999	999	999	999	999	999	999	999	999	999	999	999	999	999	999	999	999	999	999	999	999	999	999	999	999	999	999	999	999	999	999	999	999	999	999	999	999	999	999	999	999	999	999	999	999	999	999	999	999	999	999	999	999	999	999	999	999	999	999	999	999	999	999	999	999	999	999	999	999	999	999	999	999	999	999	999	999	999	999	999	999	999	999	999	999	999	999	999	999	999	999	999	999	999	999	999	999	999	999	999	999	999	999	999	999	999	999	999	999	999	999	999	999	999	999	999	999	999	999	999	999	999	999	999	999	999	999	999	999	999	999	999	999	999	999	999	999	5.95525	3	999	999	999	999	999	999	999	999	999	999	999	999	3.2315	3	999	999	999	999	999	999	999	999	999	999	999	999	999	999	999	999	999	999	999	999	999	999	2.31735	1	999	999	999	999	999	999	999	999	999	999	20.04967	2	999	999	6.86861	6	999	999	999	999	999	999	999	999	999	999	999	999	999	999	1.99864	4	999	999	0.16229	1	999	999	999	999	999	999	999	999	999	999	999	999	999	999	999	999	999	999	999	999	999	999	999	999	999	999	999	999	999	999	10.37249	1	9.67719	1	999	999	999	999	999	999	999	999	999	999	999	999	999	999	999	999	999	999	999	999	999	999	6.86861	6	999	999	999	999	999	999	999	999	1.99864	4	999	999	0.16229	1	999	999	5.95525	3	999	999	999	999	999	999	999	999	999	999	999	999	999	999	999	999	3.2315	3	999	999	999	999	999	999	999	999	999	999	999	999	999	999	999	999	999	999	999	999	999	999	999	999	999	999	999	999	999	999	999	999	999	999	2.31735	1	999	999	999	999	999	999	999	999	999	999	999	999	20.04967	2	999	999	6.86861	6	999	999	999	999	999	999	999	999	999	999	999	999	999	999	999	999	999	999	1.99864	4	999	999	999	999	0.16229	1	999	999	999	999	999	999	999	999	999	999	999	999	1.7366	1	999	999	999	999	999	999	999	999	999	999	999	999	999	999	999	999	999	999	4.02776	3	999	999	999	999	999	999	999	999	1.36596	1	999	999	4.06936	4	999	999	999	999	0.90881	1	999	999	999	999	999	999	999	999	999	999	999	999	999	999	999	999	999	999	999	999	999	999	999	999	999	999	999	999	999	999	1.20095	1	999	999	999	999	1.61447	2	999	999	999	999	0.88125	2	999	999	999	999	999	999	999	999	999	999	999	999	999	999	999	999	999	999	999	999	999	999	999	999	999	999	999	999	999	999	999	999	999	999	999	999	6.38415	1	999	999	6.95302	1	999	999	999	999	999	999	999	999	999	999	999	999	999	999	999	999	999	999	999	999	999	999	999	999	999	999	999	999	999	999	999	999	999	999	999	999	999	999	999	999	999	999	999	999	999	999	999	999	999	999	999	999	999	999	999	999	999	999	999	999	999	999	999	999	999	999	999	999	999	999	999	999	999	999	999	999	999	999	999	999	999	999	999	999	999	999	999	999	999	999	999	999	999	999	999	999	999	999	999	999	999	999	999	999	999	999	999	999	999	999	2.27484	1	6.98514	4	999	999	999	999	999	999	999	999	999	999	999	999	1.5977	1	999	999	999	999	999	999	999	999	999	999	999	999	999	999	999	999	999	999	999	999
3371	19	9.37	281.25	19.94	31.6	20.3	65.08	0.66	1.05	0.68	3.25	30.0	20.0	31.0	21.0	13.0	1.0	0.0	12.0	10.0	14.0	1.0	2.0	0.0	0.0	3.0	0.0	0.0	0.0	0.0	0.0	3.0	0.0	0.0	0.0	0.0	2.0	2.0	0.0	0.0	0.0	2.0	0.0	0.0	0.0	0.0	147.207	53.93	1.798	102.0	116.0	14.751	9.376	9.284	0.738	0.446	0.309	10.108	5.643	4.054	0.505	0.269	0.135	30.0	2.228	3.099	7.353	3.404	4.299	6088.117	588.79	1.734	14.257	5.454	3.454	304.0	0.8	7.5	1.15	60.0	456.0	42.0	2.37	113.396	3305.0	0.594	0.323	0.161	0.087	71.157	1.47	33.456	392.0	325.0	7586.0	15390.0	60.069	88.004	3.888	0.806	28.0	4.358	82.8	3420.0	1.909	21.0	4.635	5.451	6.33	7.169	8.045	8.893	9.766	10.618	11.489	20.0	42.0	0.0	162.0	0.0	744.0	0.0	3690.0	0.0	19022.0	5.5	2.444	1.625	1.062	0.66	0.386	0.356	0.28	0.047	0.0	0.262	0.081	0.056	0.041	0.029	0.02	0.02	0.019	0.0050	0.0	0.533	3.209	3.673	3.574	3.509	3.388	3.139	3.171	3.116	2.925	3.17	3.135	2.96	2.898	2.79	2.603	2.167	3.192	3.631	3.551	3.484	3.358	3.121	3.137	3.063	2.897	3.13	3.084	2.9	2.855	2.758	2.544	2.039	-0.0050	0.495	-0.183	-0.224	-0.012	-0.091	-0.384	-0.854	-0.019	0.399	-0.238	-0.212	0.074	-0.115	-0.405	-0.881	-0.0090	0.455	-0.202	-0.229	-0.0010	-0.111	0.404	-0.879	-0.022	0.393	-0.244	-0.209	0.102	-0.109	-0.401	-0.879	0.627	0.458	0.918	1.023	0.875	0.781	1.4	2.37	0.672	0.522	1.0	1.078	0.806	0.87	1.398	2.254	0.643	0.476	0.945	1.057	0.868	0.842	1.414	2.328	0.679	0.534	1.013	1.076	0.782	0.854	1.387	2.248	-999.0	-999.0	-999.0	-999.0	0.826	0.984	11.562	4.427	5.408	6.132	6.668	7.05	7.298	7.428	7.451	7.377	7.214	6.969	6.648	6.257	5.799	5.28	4.704	4.077	3.405	2.702	1.993	4.144	5.185	5.962	6.547	6.975	7.267	7.438	7.499	7.458	7.325	7.106	6.808	6.436	5.996	5.491	4.928	4.311	3.646	2.945	2.227	2004.014	133.601	433.738	5.69	4.592	41.976	5.986	0.447	0.842	0.678	0.509	.97	0.37	9.03	2.038	1.331	0.728	0.164	0.169	0.188	0.215	0.515	0.254	0.323	10.117	1.594	0.814	0.808	0.127	0.169	0.169	0.188	0.647	0.163	0.117	8.208	1.494	0.967	0.769	0.14	0.169	0.179	0.179	0.427	0.138	0.177	9.541	2.055	1.284	0.741	0.16	0.169	0.169	0.169	0.574	0.26	0.294	8.065	1.547	1.025	0.758	0.145	0.169	0.169	0.197	0.413	0.147	0.2	11.058	1.814	0.779	0.81	0.133	0.188	0.188	0.188	0.774	0.215	0.105	12.398	12.525	10.67	12.88	10.638	13.651	33.129	25.654	21.652	34.501	22.336	30.084	0.19	0.175	0.188	0.592	0.712	0.654	0.611	0.637	0.715	0.364	0.309	0.247	0.376	0.253	0.364	70.015	51.301	44.188	72.564	45.769	9.356	82.439	0.954	4.644	7.969	3.0	2.128	2.302	1.93	1.105	0.42	0.231	0.116	0.13	20.047	0.409	0.234	0.301	0.414	0.546	0.556	0.487	0.465	0.572	9.0	2.365	1.418	1.752	0.701	0.311	0.189	0.04	0.02	0.054	11.702	0.273	0.139	0.269	0.174	0.205	0.157	0.12	0.183	0.244	3.901	1.091	1.096	0.952	0.536	0.208	0.079	0.04	0.022	0.025	7.061	0.101	0.102	0.12	0.138	0.148	0.136	0.135	0.152	0.148	2.484	3.506	2.338	2.717	2.012	1.293	0.496	0.283	0.121	0.153	22.843	0.474	0.263	0.377	0.431	0.616	0.623	0.511	0.483	0.639	10.198	1.128	1.125	1.008	0.6	0.227	0.085	0.044	0.027	0.026	7.455	0.109	0.105	0.125	0.15	0.16	.151	0.154	0.167	0.159	2.696	1.931	1.522	1.539	1.448	1.051	0.858	0.737	0.675	20.757	0.222	0.072	0.079	0.061	0.049	0.035	0.033	0.035	0.222	1.207	1.236	0.734	0.583	0.413	0.306	0.328	0.325	10.935	0.127	0.161	0.058	0.043	0.034	0.022	0.033	0.027	0.161	0.965	0.713	0.59	0.441	0.337	0.3	0.264	0.19	7.81	0.067	0.033	0.025	0.02	0.018	0.02	0.015	0.011	0.067	2.112	1.79	1.611	1.621	1.164	0.908	0.784	0.758	23.104	0.278	0.136	0.079	0.083	0.049	0.036	0.034	0.044	0.278	0.998	0.743	0.632	0.472	0.364	0.328	0.285	0.201	8.266	0.067	0.033	0.025	0.02	0.018	0.02	0.015	0.011	0.067	3.807	0.41	0.571	28.0	3.0	.097	0.0	0.0	2.0	14.0	13.118	1.752	1.927	0.276	47.0	7.0	29.0	0.254	19.665	12.03	35.508	688.167	29.164	3.558	2738.0	42.131	1448.0	7692.0	19.694	117.255	3601.0	624.28	622.353	875.484	626.546	954.572	2.525	2.531	1.86	2.517	1.722	6.468	5.126	4.052	0.185	0.122	0.081	2.626	1.707	1.097	0.075	0.041	0.022	12.251	8.165	7.326	5.505	4.609	3.412	3.095	143.998	81.684	150.0	12.52	1.048	4.207	2.95	1.62	36.313	0.309	0.471	0.88	1.798	53.93	0.366	3.109	0.343	3.082	92.452	0.628	1.825	0.587	3.723	111.697	0.759	1.184	0.709	4.523	135.697	0.922	0.384	0.862	4.748	142.452	0.968	0.158	0.905	4.748	142.452	0.968	0.158	0.905	3.584	64.32	64.101	1.58	64.562	100.497	1.643	1.745	-6.667	1.569	-9.428	126.997	126.457	189.828	127.555	210.422	4.158	0.208	20.437	1.022	4.415	0.221	20.542	1.027	4.415	0.221	20.54	1.027	4.416	0.221	20.539	1.027	4.378	0.219	20.567	1.028	4.415	0.221	20.54	1.027	4.365	0.218	20.574	1.029	35.0	42.0	50.0	46.0	50.0	47.0	49.0	43.0	4.443	4.956	5.445	5.49	5.817	5.994	6.333	6.593	104.613	39.801	20.278	0.0	0.0	0.0	132.683	0.0	0.0	0.0	0.0	0.0	0.0	0.0	8.0	0.0	0.0	15.0	0.0	0.0	0.0	0.0	0.0	0.0	54.0	0.0	0.0	0.0	0.0	0.0	0.0	0.0	0.0	0.0	0.0	0.0	0.0	0.0	0.0	0.0	0.0	0.0	0.0	.0	0.0	0.0	0.0	0.0	0.0	3.908	3.764	3.227	3.148	2.873	2.543	2.422	2.347	1.981	1.886	1.197	1.154	1.105	0.954	0.712	0.51	3.87	3.742	2.978	2.95	2.79	2.56	2.251	2.16	1.997	1.878	1.332	1.31	1.15	0.903	0.764	0.677	3.946	3.803	3.215	3.197	2.967	2.68	2.533	2.451	1.901	1.794	1.063	1.027	0.912	0.695	0.414	0.303	3.87	3.745	2.971	2.942	2.791	2.571	2.246	2.15	1.996	1.872	1.342	1.333	1.145	0.875	0.748	0.66	-999.0	-999.0	-999.0	-999.0	-999.0	-999.0	-999.0	1.405	2.548	123.053	28.916	51.703	30.13	13.205	3.459	0.997	6.35	62.907	0.0	6.701	0.0	0.0	16.419	0.0	0.0	0.0	0.0	0.0	0.0	40.843	.0	0.0	0.0	0.0	0.0	0.0	0.0	0.0	0.0	0.0	0.0	0.0	0.0	0.0	0.0	0.0	0.0	0.0	0.0	0.0	0.0	0.0	0.0	0.0	6.039	7.107	4.77	21.067	4.941	13.199	5.935	14.984	17.17	8.548	11.005	5.75	8.866	4.078	3.642	1.957	2.544	1.617	0.989	0.071	0.0	0.0	0.0	0.0	0.0	0.0	0.0	0.0	0.0	0.0	0.558	7.876	0.416	15.348	2.951	6.058	2.097	9.699	10.001	3.917	4.737	3.743	4.39	2.188	2.772	1.461	2.23	0.335	0.129	0.0090	0.0	0.0	0.0	0.0	0.0	0.0	0.0	0.0	0.0	0.0	1.593	6.226	1.425	12.468	1.57	5.162	1.791	8.055	6.814	3.812	3.137	2.21	2.717	1.24	1.008	0.527	.812	0.222	0.129	0.0090	0.0	0.0	0.0	0.0	0.0	0.0	0.0	0.0	0.0	0.0	6.105	7.733	4.5	22.285	5.529	13.979	6.541	16.005	18.851	9.529	13.1	6.397	9.7	4.85	4.845	2.257	3.09	2.222	1.335	0.097	0.0	0.0	0.0	0.0	0.0	0.0	0.0	0.0	0.0	0.0	1.983	6.076	1.814	12.546	1.641	5.568	2.006	8.276	7.156	3.969	3.364	2.305	2.915	1.286	0.939	0.508	0.768	0.212	0.132	0.0090	0.0	0.0	0.0	0.0	0.0	0.0	0.0	0.0	0.0	0.0	19.888	0.692	0.738	1.0	0.0	0.0	0.0	0.0	0.0	0.0	0.0	0.0	0.0	0.0	0.0	0.0	0.0	0.0	0.0	0.0	0.0	0.0	0.0	0.0	0.0	0.0	.0	0.0	0.0	0.0	2.0	6.0	0.0	0.0	0.0	0.0	0.0	0.0	0.0	0.0	0.0	0.0	0.0	0.0	1.0	0.0	0.0	0.0	0.0	0.0	0.0	0.0	0.0	0.0	0.0	8.0	2.0	2.0	0.0	0.0	0.0	0.0	0.0	0.0	0.0	0.0	0.0	0.0	0.0	0.0	0.0	1.0	0.0	0.0	0.0	0.0	0.0	8.0	0.0	0.0	2.0	0.0	0.0	0.0	0.0	0.0	0.0	1.0	1.0	0.0	0.0	0.0	0.0	0.0	0.0	0.0	0.0	0.0	0.0	0.0	0.0	1.0	0.0	0.0	0.0	0.0	0.0	0.0	0.0	0.0	3.0	0.0	0.0	0.0	0.0	0.0	0.0	0.0	0.0	0.0	0.0	0.0	0.0	0.0	0.0	0.0	.0	0.0	0.0	0.0	0.0	0.0	0.0	0.0	0.0	0.0	0.0	0.0	3.864	-999.0	-999.0	13.09	56.921	256.118	273.57	2.389	49.139	182.965	193.333	0.903	105.621	342.007	366.297	0.454	52.335	184.509	194.96	65.38	21.0	30.0	3.367	3.951	12.748	10.369	4.458	4.322	3.773	3.344	2.976	2.795	2.57	2.532	1.371	0.842	0.663	0.608	0.408	0.229	0.0	4.46	3.608	2.848	2.435	1.858	1.443	1.307	1.169	0.51	0.51	0.472	0.219	-0.404	-0.526	-0.816	4.182	3.961	3.4	2.909	2.541	2.337	2.091	2.005	1.033	0.413	0.221	0.133	-0.018	-0.202	-0.3	0.0	4.111	4.007	5.808	6.463	7.851	8.813	10.058	11.146	12.343	13.483	14.666	15.83	17.011	18.186	3.367	4.605	.845	7.171	8.533	9.922	11.333	12.76	14.198	15.646	17.101	18.562	20.027	21.495	22.967	2.329	4.319	5.062	6.608	7.859	9.311	10.712	12.164	13.613	15.079	16.548	18.024	19.503	20.985	22.471	3.04	4.384	5.496	6.768	8.059	9.388	10.737	12.102	13.479	14.864	16.256	17.652	19.052	20.456	21.861	-999.0	67.276	14.928	3.927	15.42	0.0	1.0	0.0	1.0	1.0	0.0	0.0	0.0	0.0	1.0	0.0	0.0	0.0	1.0	0.0	1.0	0.0	-4.67	-4.99	-5.09	0.0	0.0	0.0	12.0	8.0	4.0	1.0	0.0	0.0	0.0	0.0	0.0	0.0	0.0	0.0	0.0	0.0	0.0	0.0	0.0	0.0	1.0	0.0	0.0	0.0	0.0	0.0	0.0	0.0	0.0	0.0	0.0	.0	0.0	0.0	0.0	0.0	0.0	0.0	0.0	0.0	0.0	0.0	0.0	0.0	0.0	0.0	0.0	0.0	0.0	0.0	0.0	0.0	0.0	0.0	0.0	1.0	0.0	0.0	0.0	0.0	0.0	0.0	0.0	0.0	0.0	0.0	0.0	0.0	0.0	0.0	1.0	0.0	0.0	0.0	0.0	0.0	0.0	0.0	0.0	0.0	0.0	0.0	0.0	0.0	0.0	0.0	0.0	0.0	0.0	0.0	0.0	1.0	0.0	0.0	0.0	0.0	0.0	0.0	0.0	0.0	0.0	0.0	0.0	0.0	0.0	0.0	0.0	0.0	0.0	0.0	0.0	0.0	0.0	0.0	0.0	0.0	0.0	0.0	0.0	49.33	49.33	999	999	999	999	999	999	999	999	999	999	999	999	999	999	999	999	999	999	999	999	999	999	999	999	999	999	999	999	999	999	999	999	999	999	999	999	999	999	999	999	999	999	999	999	999	999	999	999	999	999	999	999	999	999	999	999	999	999	999	999	999	999	999	999	999	999	999	999	999	999	999	999	999	999	999	999	999	999	999	999	999	999	999	999	999	999	999	999	999	999	999	999	999	999	999	999	999	999	999	999	999	999	999	999	999	999	999	999	999	999	999	999	999	999	999	999	999	999	999	999	999	999	999	999	999	999	999	999	999	999	999	999	999	999	999	999	999	999	999	999	999	999	999	999	999	999	999	999	999	999	999	999	999	999	999	999	999	999	999	999	999	999	999	999	999	999	999	999	999	999	999	999	999	999	999	999	999	999	999	999	999	999	999	999	999	999	999	999	999	999	999	999	999	999	999	999	999	999	999	999	999	999	999	999	999	999	999	999	999	999	999	999	999	999	999	999	999	999	999	999	999	999	999	999	999	999	999	999	999	999	999	999	999	999	999	999	999	999	999	999	999	999	999	999	999	999	999	999	999	999	999	999	999	999	999	999	999	999	999	999	999	999	999	999	999	999	999	999	999	999	999	999	999	999	999	999	999	999	999	999	999	999	999	999	999	999	999	999	999	999	999	999	999	999	999	999	999	999	999	999	999	999	999	999	999	999	999	999	999	999	999	999	999	999	999	999	999	999	999	999	999	999	999	999	999	999	999	999	999	999	999	999	999	999	999	999	999	999	999	999	999	999	999	999	999	999	999	999	999	999	999	999	999	999	999	999	999	999	999	999	999	999	999	999	999	999	999	999	999	999	999	999	999	999	999	999	999	999	999	999	999	999	999	999	999	999	999	999	999	999	999	999	999	999	999	999	999	999	999	999	999	999	999	999	999	999	999	999	999	999	999	999	999	999	999	999	999	999	999	999	999	999	999	999	999	999	999	999	999	999	999	999	999	999	999	999	999	999	999	999	999	999	999	999	999	999	999	999	999	999	999	999	999	999	999	999	999	999	999	999	999	999	999	999	999	999	999	999	999	999	999	999	999	999	999	999	999	999	999	999	999	999	999	999	999	999	999	999	999	999	999	999	999	999	999	999	999	999	999	999	999	999	999	999	999	999	999	999	999	999	999	999	999	999	999	999	999	999	999	999	999	999	999	999	999	999	999	999	999	999	999	999	999	999	999	999	999	999	999	999	999	999	999	999	999	999	999	999	999	999	999	999	999	999	999	999	999	999	999	999	999	999	999	999	999	999	999	999	999	999	999	999	999	999	999	999	999	999	999	999	999	999	999	999	999	999	999	999	999	999	999	999	999	999	999	999	999	999	999	999	999	999	999	999	999	999	999	999	999	999	999	999	999	999	999	999	999	999	999	999	999	999	999	999	999	999	999	999	999	999	999	999	999	999	999	999	999	999	999	999	999	999	999	999	999	999	999	999	999	999	999	999	999	999	999	999	999	999	999	999	999	999	999	999	999	999	999	999	999	999	999	999	999	999	999	999	999	999	999	999	999	999	999	999	999	999	999	999	999	999	999	999	999	999	999	999	999	999	999	999	999	999	999	999	999	999	999	999	999	999	999	999	999	999	999	999	999	999	999	999	999	999	999	999	999	999	999	999	999	999	999	999	999	999	999	999	999	999	999	999	999	999	999	999	999	999	999	999	999	999	999	999	999	999	999	999	999	999	999	999	999	999	999	999	999	999	999	999	999	999	999	999	999	999	999	999	999	999	999	999	999	999	999	999	999	999	999	999	999	999	999	999	999	999	999	999	999	999	999	999	999	999	999	999	999	999	999	999	999	999	999	999	999	999	999	999	999	999	999	999	999	999	999	999	999	999	999	999	999	999	999	999	999	999	999	999	999	999	999	999	999	999	999	999	999	999	999	999	999	999	999	999	999	999	999	999	999	999	999	999	999	999	999	999	999	999	999	999	999	999	999	999	999	999	999	999	999	999	999	999	999	999	999	999	999	999	999	999	999	999	999	999	999	999	999	999	999	999	999	999	999	999	999	999	999	999	999	999	999	999	999	999	999	999	999	999	999	999	999	999	999	999	999	999	999	999	999	999	999	999	999	999	999	999	999	999	999	999	999	999	999	999	999	999	999	999	999	999	999	999	999	999	999	999	999	999	999	999	999	999	999	999	999	999	999	999	999	999	999	999	999	999	999	999	999	999	999	999	999	999	999	999	999	999	999	999	999	999	999	999	999	999	999	999	999	999	999	999	999	999	999	999	999	999	999	999	999	999	999	999	999	999	999	999	999	999	999	999	999	999	999	999	999	999	999	999	999	999	999	999	999	999	999	999	999	999	999	999	999	999	999	999	999	999	999	999	999	999	999	999	999	999	999	999	999	999	999	999	999	999	999	999	999	999	999	999	999	999	999	999	999	999	999	999	999	999	999	999	999	999	999	999	999	999	999	999	999	999	999	999	999	999	999	999	999	999	999	999	999	999	999	999	999	999	999	999	999	999	999	999	999	999	999	999	999	999	999	999	999	999	999	999	999	999	999	999	999	999	999	999	999	999	999	999	10.58379	8	999	999	999	999	999	999	999	999	999	999	999	999	-0.39531	4	999	999	999	999	11.01816	1	999	999	999	999	999	999	999	999	999	999	-1.15271	1	999	999	999	999	999	999	999	999	37.77684	3	999	999	999	999	999	999	9.00752	1	999	999	999	999	999	999	2.68551	1	999	999	999	999	999	999	999	999	999	999	999	999	999	999	-4.44047	1	999	999	999	999	11.01816	1	999	999	999	999	999	999	999	999	999	999	999	999	999	999	999	999	999	999	999	999	999	999	9.00752	1	999	999	999	999	999	999	999	999	2.68551	1	999	999	999	999	999	999	999	999	999	999	999	999	999	999	999	999	999	999	999	999	999	999	999	999	999	999	999	999	999	999	999	999	999	999	10.58379	8	999	999	999	999	999	999	999	999	999	999	999	999	999	999	999	999	-0.39531	4	999	999	999	999	999	999	999	999	11.01816	1	999	999	999	999	999	999	999	999	999	999	999	999	999	999	-1.15271	1	999	999	999	999	999	999	999	999	999	999	999	999	37.77684	3	999	999	999	999	999	999	999	999	9.00752	1	999	999	999	999	999	999	2.68551	1	999	999	999	999	999	999	999	999	999	999	999	999	999	999	999	999	999	999	999	999	-4.44047	1	999	999	999	999	999	999	999	999	999	999	999	999	999	999	999	999	999	999	999	999	999	999	999	999	999	999	999	999	999	999	999	999	999	999	999	999	999	999	999	999	999	999	999	999	999	999	999	999	999	999	999	999	999	999	999	999	999	999	999	999	999	999	999	999	999	999	999	999	999	999	999	999	999	999	999	999	999	999	999	999	999	999	0.07526	1	999	999	999	999	999	999	999	999	-1.46549	1	999	999	999	999	999	999	999	999	999	999	999	999	999	999	999	999	999	999	999	999	3.96455	2	999	999	999	999	999	999	999	999	999	999	999	999	999	999	999	999	999	999	999	999	5.53561	1	999	999	999	999	999	999	999	999	999	999	999	999	999	999	999	999	999	999	999	999	999	999	999	999	21.27273	3	999	999	999	999	999	999	999	999	999	999	999	999	999	999	999	999	999	999	999	999	999	999	999	999	999	999	999	999	999	999	999	999	999	999	999	999	999	999	999	999	999	999	999	999	999	999	999	999	999	999	999	999	999	999	999	999	999	999	999	999	999	999	999	999	999	999	6.76562	1	999	999	999	999	999	999	999	999	999	999	999	999	999	999	999	999	999	999	8.85044	5	6.44662	6	999	999	999	999	999	999	999	999	999	999	999	999	0.55466	1	999	999	999	999	999	999	999	999	999	999	999	999	999	999	999	999	999	999	999	999
709	20	8.09	194.2	15.04	24.73	15.62	41.17	0.63	1.03	0.65	2.94	24.0	14.0	24.0	14.0	8.0	2.0	0.0	6.0	10.0	10.0	0.0	4.0	0.0	0.0	0.0	0.0	0.0	0.0	0.0	0.0	0.0	0.0	0.0	0.0	0.0	1.0	1.0	0.0	0.0	0.0	1.0	0.0	0.0	0.0	0.0	110.039	35.601	1.483	64.0	70.0	10.552	6.63	5.796	0.754	0.474	0.322	7.598	3.912	2.603	0.543	0.279	0.145	23.0	2.217	2.865	6.286	3.379	3.776	2074.36	260.692	1.557	10.599	4.671	3.071	172.0	1.0	6.429	1.143	34.0	184.0	30.0	2.293	94.686	1160.0	0.563	0.304	0.145	0.084	41.114	1.395	16.24	232.0	200.0	2836.0	5097.0	42.629	53.64	3.537	0.838	30.0	3.626	47.143	1308.0	2.274	14.0	4.174	4.949	5.771	6.575	7.401	8.216	9.043	9.865	10.692	14.0	28.0	0.0	100.0	0.0	424.0	0.0	1956.0	0.0	9468.0	3.5	1.556	0.688	0.733	0.319	0.203	0.181	0.0	0.0	0.0	0.25	0.086	0.04	0.056	0.029	0.025	0.03	0.0	0.0	0.0	0.518	2.813	3.08	3.033	2.772	2.639	2.397	2.256	1.976	2.53	2.73	2.663	2.404	2.205	1.803	1.401	0.935	2.812	3.078	3.031	2.77	2.636	2.395	2.252	1.971	2.507	2.704	2.634	2.373	2.166	1.745	1.329	0.842	-0.1	0.05	0.029	-0.246	-0.364	-0.65	0.4	0.75	-0.1	0.05	0.029	-0.246	-0.364	-0.65	0.4	0.75	-0.1	0.05	0.029	-0.246	-0.364	-0.65	.4	0.75	-0.1	0.05	0.029	-0.246	-0.364	-0.65	0.4	0.75	0.813	0.758	0.803	1.05	1.241	1.706	1.138	1.138	0.813	0.758	0.803	1.05	1.241	1.706	1.138	1.138	0.813	0.758	0.803	1.05	1.241	1.706	1.138	1.138	0.813	0.758	0.803	1.05	1.241	1.706	1.138	1.138	-999.0	-999.0	-999.0	-999.0	0.719	0.982	7.189	3.977	4.899	5.575	6.063	6.39	6.579	6.644	6.6	6.456	6.222	5.905	5.511	5.047	4.517	3.929	3.29	2.615	1.93	1.281	0.739	3.704	4.67	5.381	5.9	6.262	6.487	6.589	6.581	6.472	6.271	5.984	5.619	5.179	4.672	4.103	3.48	2.814	2.127	1.46	0.879	1211.069	100.922	280.051	2.683	3.247	20.446	5.785	0.491	0.823	0.976	0.593	.979	0.467	8.504	2.821	0.092	0.745	0.247	0.179	0.179	0.436	0.483	0.523	0.135	8.809	1.686	0.013	0.838	0.16	0.179	0.179	0.179	0.525	0.168	0.0020	7.158	2.136	0.046	0.766	0.229	0.179	0.179	0.24	0.342	0.296	0.031	8.891	2.736	0.085	0.759	0.234	0.179	0.179	0.337	0.528	0.488	0.113	7.133	2.266	0.056	0.754	0.24	0.179	0.179	0.268	0.34	0.336	0.047	9.851	1.567	0.0010	0.863	0.137	0.208	0.208	0.208	0.666	0.135	0.0	11.417	10.509	9.339	11.713	9.454	11.42	25.035	14.995	15.713	25.319	16.684	15.456	0.241	0.179	0.208	0.617	0.757	0.65	0.639	0.632	0.794	0.381	0.232	0.223	0.376	0.241	0.267	38.665	25.702	25.753	39.099	27.035	6.897	46.548	0.873	3.946	7.083	3.0	1.474	1.516	1.088	0.694	0.438	0.385	0.118	0.0	14.512	0.782	0.267	0.575	0.215	0.312	0.498	0.826	0.376	0.333	9.0	1.287	0.834	0.778	0.374	0.064	0.023	0.011	0.0010	0.0	5.466	0.137	0.085	0.095	0.063	0.061	0.074	0.079	0.087	0.114	1.553	0.77	0.655	0.516	0.308	0.144	0.055	0.043	0.011	0.0	4.246	0.11	0.087	0.095	0.063	0.083	0.115	0.124	0.077	0.077	1.742	3.111	1.625	1.684	1.226	0.705	0.406	0.365	0.104	0.0	15.448	0.746	0.29	0.567	0.235	0.316	0.518	0.772	0.384	0.35	9.167	0.861	0.687	0.554	0.342	0.183	0.079	0.063	0.017	0.0	4.724	0.145	0.098	0.121	0.072	0.098	.139	0.167	0.093	0.092	2.143	1.698	1.496	0.849	0.837	0.886	0.768	0.468	0.29	15.301	0.231	0.264	0.065	0.086	0.069	0.088	0.036	0.029	0.264	0.731	0.499	0.315	0.196	0.174	0.146	0.121	0.107	4.636	0.116	0.105	0.057	0.038	0.019	0.022	0.021	0.028	0.116	0.658	0.41	0.293	0.252	0.222	0.168	0.101	0.067	4.444	0.062	0.024	0.022	0.02	0.015	0.011	0.013	0.0090	0.062	1.853	1.559	0.923	0.856	0.892	0.76	0.48	0.308	16.071	0.289	0.235	0.082	0.076	0.067	0.078	0.032	0.028	0.289	0.713	0.464	0.325	0.293	0.263	0.204	0.12	0.079	5.045	0.079	0.038	0.024	0.02	0.017	0.013	0.013	0.011	0.079	3.17	0.547	0.429	19.0	3.0	.125	0.0	0.0	1.0	7.0	8.553	1.68	1.842	0.342	32.0	4.0	17.0	0.307	14.333	8.519	22.049	280.667	0.0	2.922	945.0	25.573	490.0	1827.0	14.645	65.289	783.0	240.792	240.836	324.462	241.029	341.582	3.118	3.118	2.454	3.116	2.353	4.148	2.913	2.335	0.207	0.132	0.09	1.622	0.965	0.617	0.081	0.044	0.024	10.552	6.63	5.796	4.148	2.913	2.335	2.563	77.545	53.303	90.0	8.735	1.733	3.7	2.752	1.506	27.98	0.428	0.649	1.215	1.483	35.601	0.324	3.102	0.305	3.372	80.92	0.735	1.213	0.694	4.022	96.529	0.877	0.563	0.828	4.387	105.284	0.957	0.198	0.903	4.387	105.284	0.957	0.198	0.903	4.387	105.284	0.957	0.198	0.903	1.792	35.847	35.854	9.692	35.885	52.605	1.0	0.997	-3.816	0.986	-4.801	70.694	70.711	103.199	70.783	110.012	3.277	0.234	13.473	0.962	3.681	0.263	13.58	0.97	3.679	0.263	13.579	0.97	3.679	0.263	13.579	0.97	3.626	0.259	13.609	0.972	3.679	0.263	13.579	0.97	3.618	0.258	13.613	0.972	20.0	22.0	26.0	21.0	18.0	15.0	7.0	2.0	3.975	4.393	4.925	4.977	5.085	5.159	4.888	3.446	57.354	27.266	14.336	0.0	0.0	0.0	48.032	0.0	0.0	0.0	0.0	0.0	0.0	0.0	0.0	0.0	0.0	0.0	0.0	0.0	0.0	33.0	0.0	0.0	0.0	0.0	0.0	0.0	0.0	0.0	0.0	0.0	0.0	0.0	0.0	0.0	0.0	0.0	0.0	0.0	0.0	0.0	0.0	.0	0.0	0.0	0.0	0.0	0.0	3.862	3.436	3.003	2.854	2.474	2.382	1.763	1.694	1.944	1.53	1.403	1.015	0.921	0.712	0.428	0.333	3.832	3.321	2.852	2.702	2.502	2.192	1.449	1.242	1.957	1.6	1.389	1.113	0.919	0.822	0.414	0.298	3.902	3.485	3.133	2.942	2.672	2.533	2.015	1.909	1.866	1.399	1.054	0.805	0.693	0.386	0.0	0.0	3.833	3.32	2.858	2.7	2.519	2.191	1.458	1.256	1.954	1.601	1.369	1.114	0.891	0.806	0.386	0.277	-999.0	-999.0	-999.0	-999.0	-999.0	-999.0	-999.0	1.4	3.059	84.609	23.338	26.357	17.412	9.151	3.232	1.0	5.22	48.716	0.0	0.0	0.0	0.0	0.0	0.0	0.0	0.0	35.564	0.0	0.0	0.0	.0	0.0	0.0	0.0	0.0	0.0	0.0	0.0	0.0	0.0	0.0	0.0	0.0	0.0	0.0	0.0	0.0	0.0	0.0	0.0	0.0	0.0	0.0	0.0	5.774	4.338	6.009	12.996	2.495	4.148	8.55	8.394	15.139	1.467	11.205	5.352	4.021	0.95	0.855	1.457	0.444	0.463	0.975	0.035	0.0	0.0	0.0	0.0	0.0	0.0	0.0	0.0	0.0	0.0	0.547	4.662	0.502	8.007	0.209	1.247	1.586	0.655	7.092	0.62	2.382	2.329	1.228	0.83	0.078	1.969	0.036	0.052	0.0070	0.0	0.0	0.0	0.0	0.0	0.0	0.0	0.0	0.0	0.0	0.0	1.466	3.857	1.322	7.723	0.429	1.293	2.782	1.558	6.381	0.426	3.028	1.657	0.987	0.361	0.239	0.49	.06	0.071	0.087	0.0030	0.0	0.0	0.0	0.0	0.0	0.0	0.0	0.0	0.0	0.0	5.994	4.659	6.213	13.36	2.392	4.147	8.489	8.908	15.699	1.478	10.945	5.353	4.202	1.181	0.813	2.182	0.505	0.577	0.865	0.031	0.0	0.0	0.0	0.0	0.0	0.0	0.0	0.0	0.0	0.0	1.826	3.801	1.669	8.001	0.556	1.509	3.342	1.968	6.855	0.463	3.658	1.781	1.132	0.367	0.304	0.444	0.073	0.08	0.141	0.0050	0.0	0.0	0.0	0.0	0.0	0.0	0.0	0.0	0.0	0.0	13.428	0.638	0.826	0.0	0.0	0.0	0.0	0.0	0.0	0.0	0.0	0.0	0.0	0.0	0.0	0.0	0.0	0.0	0.0	0.0	0.0	0.0	0.0	0.0	0.0	0.0	.0	0.0	0.0	0.0	2.0	4.0	0.0	0.0	0.0	0.0	1.0	0.0	0.0	0.0	0.0	0.0	0.0	0.0	0.0	0.0	0.0	2.0	0.0	0.0	0.0	0.0	0.0	0.0	0.0	3.0	1.0	2.0	0.0	0.0	0.0	0.0	0.0	0.0	0.0	0.0	0.0	0.0	0.0	0.0	0.0	1.0	0.0	0.0	0.0	0.0	0.0	8.0	0.0	0.0	2.0	0.0	0.0	0.0	0.0	0.0	0.0	2.0	1.0	0.0	1.0	0.0	0.0	0.0	0.0	0.0	0.0	0.0	0.0	0.0	0.0	0.0	0.0	0.0	0.0	0.0	0.0	0.0	0.0	0.0	0.0	0.0	0.0	0.0	0.0	0.0	0.0	0.0	0.0	0.0	0.0	0.0	0.0	0.0	0.0	0.0	.0	0.0	0.0	0.0	0.0	0.0	0.0	0.0	0.0	0.0	0.0	0.0	1.193	-999.0	-999.0	5.005	29.66	140.547	169.654	3.766	32.935	108.198	139.729	0.168	69.906	221.823	287.524	0.205	36.301	112.293	146.846	36.807	14.0	18.0	2.996	3.512	9.077	6.821	4.252	3.739	3.43	2.884	2.37	1.721	1.133	0.589	0.51	0.119	-0.165	-0.489	-0.5	-0.595	0.0	3.474	3.125	2.312	1.982	0.976	0.938	0.474	0.226	-0.51	-0.761	-1.229	-1.315	-1.851	-2.0	0.0	3.828	3.321	3.044	2.463	1.653	1.393	0.768	0.163	0.038	-0.087	-0.486	-0.779	-0.919	-1.0	0.0	0.0	3.611	3.219	5.106	5.442	6.855	7.537	8.748	9.609	10.728	11.681	12.76	13.76	14.822	15.847	2.996	4.167	.367	6.651	7.968	9.31	10.67	12.044	13.429	14.822	16.223	17.631	19.044	20.461	21.883	1.923	3.823	4.336	5.772	6.736	8.012	9.136	10.366	11.549	12.77	13.978	15.199	16.418	17.642	18.867	2.667	3.912	4.957	6.161	7.374	8.619	9.879	11.152	12.435	13.727	15.026	16.332	17.643	18.958	20.277	-999.0	51.292	1.422	1.618	2.619	0.0	1.0	0.0	0.0	0.0	0.0	0.0	0.0	0.0	0.0	0.0	1.0	0.0	1.0	0.0	1.0	0.0	-2.4	-2.45	-2.42	0.0	0.0	0.0	6.0	3.0	3.0	3.0	0.0	2.0	0.0	0.0	0.0	0.0	0.0	0.0	0.0	0.0	0.0	0.0	0.0	1.0	0.0	0.0	0.0	0.0	0.0	0.0	0.0	0.0	0.0	0.0	0.0	.0	0.0	0.0	0.0	0.0	0.0	0.0	0.0	0.0	0.0	0.0	0.0	0.0	0.0	0.0	0.0	0.0	0.0	0.0	0.0	0.0	0.0	0.0	0.0	0.0	0.0	0.0	0.0	0.0	0.0	0.0	0.0	0.0	0.0	0.0	0.0	0.0	0.0	0.0	1.0	1.0	1.0	0.0	0.0	0.0	0.0	0.0	0.0	0.0	0.0	0.0	0.0	0.0	0.0	0.0	0.0	0.0	0.0	0.0	0.0	0.0	0.0	0.0	0.0	0.0	0.0	0.0	0.0	0.0	0.0	0.0	0.0	0.0	0.0	0.0	0.0	0.0	0.0	0.0	0.0	0.0	0.0	0.0	0.0	0.0	0.0	0.0	0.0	66.76	66.76	999	999	999	999	999	999	999	999	999	999	999	999	999	999	999	999	999	999	999	999	999	999	999	999	999	999	999	999	999	999	999	999	999	999	999	999	999	999	999	999	999	999	999	999	999	999	999	999	999	999	999	999	999	999	999	999	999	999	999	999	999	999	999	999	999	999	999	999	999	999	999	999	999	999	999	999	999	999	999	999	999	999	999	999	999	999	999	999	999	999	999	999	999	999	999	999	999	999	999	999	999	999	999	999	999	999	999	999	999	999	999	999	999	999	999	999	999	999	999	999	999	999	999	999	999	999	999	999	999	999	999	999	999	999	999	999	999	999	999	999	999	999	999	999	999	999	999	999	999	999	999	999	999	999	999	999	999	999	999	999	999	999	999	999	999	999	999	999	999	999	999	999	999	999	999	999	999	999	999	999	999	999	999	999	999	999	999	999	999	999	999	999	999	999	999	999	999	999	999	999	999	999	999	999	999	999	999	999	999	999	999	999	999	999	999	999	999	999	999	999	999	999	999	999	999	999	999	999	999	999	999	999	999	999	999	999	999	999	999	999	999	999	999	999	999	999	999	999	999	999	999	999	999	999	999	999	999	999	999	999	999	999	999	999	999	999	999	999	999	999	999	999	999	999	999	999	999	999	999	999	999	999	999	999	999	999	999	999	999	999	999	999	999	999	999	999	999	999	999	999	999	999	999	999	999	999	999	999	999	999	999	999	999	999	999	999	999	999	999	999	999	999	999	999	999	999	999	999	999	999	999	999	999	999	999	999	999	999	999	999	999	999	999	999	999	999	999	999	999	999	999	999	999	999	999	999	999	999	999	999	999	999	999	999	999	999	999	999	999	999	999	999	999	999	999	999	999	999	999	999	999	999	999	999	999	999	999	999	999	999	999	999	999	999	999	999	999	999	999	999	999	999	999	999	999	999	999	999	999	999	999	999	999	999	999	999	999	999	999	999	999	999	999	999	999	999	999	999	999	999	999	999	999	999	999	999	999	999	999	999	999	999	999	999	999	999	999	999	999	999	999	999	999	999	999	999	999	999	999	999	999	999	999	999	999	999	999	999	999	999	999	999	999	999	999	999	999	999	999	999	999	999	999	999	999	999	999	999	999	999	999	999	999	999	999	999	999	999	999	999	999	999	999	999	999	999	999	999	999	999	999	999	999	999	999	999	999	999	999	999	999	999	999	999	999	999	999	999	999	999	999	999	999	999	999	999	999	999	999	999	999	999	999	999	999	999	999	999	999	999	999	999	999	999	999	999	999	999	999	999	999	999	999	999	999	999	999	999	999	999	999	999	999	999	999	999	999	999	999	999	999	999	999	999	999	999	999	999	999	999	999	999	999	999	999	999	999	999	999	999	999	999	999	999	999	999	999	999	999	999	999	999	999	999	999	999	999	999	999	999	999	999	999	999	999	999	999	999	999	999	999	999	999	999	999	999	999	999	999	999	999	999	999	999	999	999	999	999	999	999	999	999	999	999	999	999	999	999	999	999	999	999	999	999	999	999	999	999	999	999	999	999	999	999	999	999	999	999	999	999	999	999	999	999	999	999	999	999	999	999	999	999	999	999	999	999	999	999	999	999	999	999	999	999	999	999	999	999	999	999	999	999	999	999	999	999	999	999	999	999	999	999	999	999	999	999	999	999	999	999	999	999	999	999	999	999	999	999	999	999	999	999	999	999	999	999	999	999	999	999	999	999	999	999	999	999	999	999	999	999	999	999	999	999	999	999	999	999	999	999	999	999	999	999	999	999	999	999	999	999	999	999	999	999	999	999	999	999	999	999	999	999	999	999	999	999	999	999	999	999	999	999	999	999	999	999	999	999	999	999	999	999	999	999	999	999	999	999	999	999	999	999	999	999	999	999	999	999	999	999	999	999	999	999	999	999	999	999	999	999	999	999	999	999	999	999	999	999	999	999	999	999	999	999	999	999	999	999	999	999	999	999	999	999	999	999	999	999	999	999	999	999	999	999	999	999	999	999	999	999	999	999	999	999	999	999	999	999	999	999	999	999	999	999	999	999	999	999	999	999	999	999	999	999	999	999	999	999	999	999	999	999	999	999	999	999	999	999	999	999	999	999	999	999	999	999	999	999	999	999	999	999	999	999	999	999	999	999	999	999	999	999	999	999	999	999	999	999	999	999	999	999	999	999	999	999	999	999	999	999	999	999	999	999	999	999	999	999	999	999	999	999	999	999	999	999	999	999	999	999	999	999	999	999	999	999	999	999	999	999	999	999	999	999	999	999	999	999	999	999	999	999	999	999	999	999	999	999	999	999	999	999	999	999	999	999	999	999	999	999	999	999	999	999	999	999	999	999	999	999	999	999	999	999	999	999	999	999	999	999	999	999	999	999	999	999	999	999	999	999	999	999	999	999	999	999	999	999	999	999	999	999	999	999	999	999	999	999	999	999	999	999	999	999	999	999	999	999	999	999	999	999	999	999	999	999	999	999	999	999	999	999	999	999	999	999	999	999	999	999	999	999	999	999	999	999	999	999	999	999	999	999	999	999	999	999	999	999	999	999	999	999	999	999	999	999	999	999	999	999	999	999	999	999	4.58971	3	999	999	999	999	999	999	999	999	999	999	999	999	0.9996	3	999	999	999	999	10.22659	1	999	999	999	999	999	999	2.44059	2	999	999	-1.01663	1	999	999	999	999	1.4303	1	999	999	999	999	999	999	999	999	999	999	17.63539	2	999	999	999	999	999	999	999	999	4.86112	1	999	999	999	999	999	999	999	999	999	999	999	999	999	999	999	999	999	999	10.22659	1	999	999	999	999	999	999	999	999	999	999	999	999	999	999	999	999	999	999	999	999	999	999	8.38844	1	999	999	9.24695	1	999	999	999	999	999	999	999	999	999	999	999	999	999	999	999	999	999	999	999	999	999	999	999	999	999	999	999	999	999	999	999	999	999	999	999	999	999	999	999	999	4.58971	3	999	999	999	999	999	999	999	999	999	999	999	999	999	999	999	999	0.9996	3	999	999	999	999	999	999	999	999	10.22659	1	999	999	999	999	999	999	999	999	999	999	2.44059	2	999	999	-1.01663	1	999	999	999	999	999	999	999	999	1.4303	1	999	999	999	999	999	999	999	999	999	999	999	999	17.63539	2	999	999	999	999	999	999	999	999	999	999	4.86112	1	999	999	999	999	999	999	999	999	999	999	999	999	999	999	999	999	999	999	999	999	999	999	999	999	999	999	999	999	999	999	999	999	999	999	999	999	999	999	3.16197	1	999	999	999	999	999	999	999	999	999	999	999	999	999	999	1.33877	1	0.58427	1	999	999	999	999	999	999	999	999	999	999	999	999	999	999	999	999	999	999	999	999	999	999	999	999	999	999	999	999	999	999	999	999	999	999	999	999	999	999	999	999	999	999	999	999	999	999	999	999	999	999	999	999	999	999	999	999	999	999	999	999	999	999	999	999	999	999	999	999	999	999	999	999	999	999	999	999	999	999	999	999	999	999	999	999	999	999	999	999	999	999	999	999	999	999	5.92145	1	4.93099	1	999	999	3.09926	1	999	999	999	999	999	999	999	999	999	999	999	999	999	999	999	999	999	999	999	999	999	999	999	999	999	999	999	999	999	999	999	999	999	999	999	999	999	999	999	999	999	999	999	999	999	999	999	999	999	999	999	999	999	999	999	999	999	999	999	999	999	999	999	999	999	999	999	999	999	999	999	999	999	999	999	999	1.59273	1	999	999	999	999	999	999	999	999	999	999	6.00681	1	999	999	999	999	999	999	999	999	999	999	999	999	999	999	999	999	999	999	1.79669	1	5.07601	4	999	999	999	999	999	999	999	999	999	999	999	999	0.49104	1	999	999	999	999	999	999	999	999	999	999	999	999	999	999	999	999	999	999	999	999
5453	21	8.23	189.25	13.94	22.77	16.15	19.47	0.61	0.99	0.7	1.77	23.0	11.0	25.0	13.0	1.0	1.0	0.0	0.0	12.0	6.0	3.0	0.0	1.0	1.0	0.0	0.0	0.0	0.0	0.0	0.0	0.0	0.0	0.0	0.0	0.0	3.0	3.0	3.0	0.0	0.0	0.0	0.0	0.0	0.0	0.0	104.042	40.758	1.772	68.0	88.0	7.475	5.316	5.189	0.68	0.409	0.247	8.151	6.841	7.568	0.741	0.526	0.36	2.0	1.322	1.978	5.64	1.617	3.435	783.945	108.771	1.617	6.986	2.064	1.274	86.0	1.0	3.455	0.595	16.0	102.0	13.0	2.602	96.375	700.0	0.62	0.296	0.155	0.05	29.167	1.02	0.589	99.753	80.704	788.309	840.037	42.198	35.329	1.311	1.579	39.0	2.527	25.273	694.0	1.821	13.0	4.234	5.176	6.129	7.083	8.039	8.994	9.951	10.906	11.863	11.0	26.0	18.0	110.0	120.0	578.0	756.0	3302.0	4932.0	19766.0	3.0	1.167	0.833	0.0	0.0	0.0	0.0	0.0	0.0	0.0	0.231	0.097	0.046	0.0	0.0	0.0	0.0	0.0	0.0	0.0	0.374	3.292	3.398	3.435	2.565	0.0	0.0	0.0	0.0	2.478	2.469	2.764	2.565	0.0	0.0	0.0	0.0	2.717	2.659	3.062	2.565	0.0	0.0	0.0	0.0	2.709	2.87	2.912	2.565	0.0	0.0	0.0	0.0	0.353	-0.703	-0.3	0.312	0.0	0.0	0.0	0.0	-0.656	0.514	-0.264	0.134	0.0	0.0	0.0	0.0	-0.895	1.13	-0.608	0.293	0.0	0.0	.0	0.0	-0.241	-0.253	0.026	0.016	0.0	0.0	0.0	0.0	0.579	2.216	1.16	0.0	0.0	0.0	0.0	0.0	1.742	0.977	1.146	0.0	0.0	0.0	0.0	0.0	1.982	0.378	1.372	0.0	0.0	0.0	0.0	0.0	1.431	2.13	0.602	0.0	0.0	0.0	0.0	0.0	-999.0	-999.0	-999.0	-999.0	0.0	0.0	0.0	3.45	3.97	4.173	4.148	3.944	3.594	3.124	2.559	1.934	1.303	0.75	0.359	0.145	0.051	0.016	0.0050	0.0010	0.0	0.0	0.0	3.134	3.799	4.12	4.189	4.06	3.768	3.342	2.808	2.196	1.551	0.95	0.485	0.205	0.075	0.025	0.0080	0.0020	0.0010	0.0	0.0	923.307	80.288	259.846	2.074	2.083	7.097	3.675	0.4	0.967	0.682	0.05	.994	0.543	3.54	2.984	0.774	0.485	0.409	0.181	0.181	0.181	0.536	0.549	0.371	1.98	1.66	0.857	0.44	0.369	0.195	0.181	0.181	0.177	0.163	0.44	2.925	2.451	0.696	0.482	0.404	0.181	0.195	0.181	0.368	0.369	0.307	3.456	2.918	0.771	0.484	0.408	0.181	0.181	0.181	0.511	0.526	0.368	2.811	2.352	0.79	0.472	0.395	0.181	0.181	0.181	0.342	0.338	0.398	2.197	1.858	0.713	0.461	0.39	0.224	0.224	0.224	0.21	0.21	0.329	7.297	4.496	6.073	7.145	5.953	4.768	15.609	6.403	10.915	14.998	10.692	6.972	0.181	0.186	0.224	0.341	0.214	0.328	0.338	0.301	0.276	0.485	0.26	0.348	0.468	0.359	0.25	31.078	13.714	21.981	29.917	21.87	4.65	34.054	0.895	4.321	10.62	3.0	1.904	2.049	0.886	0.727	0.192	0.624	0.0	0.0	15.765	0.491	0.259	0.505	0.543	0.772	0.79	1.386	0.0	0.0	9.0	2.436	0.909	0.298	0.319	0.137	0.016	0.0040	0.0	0.0	5.804	0.429	0.09	0.15	0.42	0.235	0.066	0.01	0.0	0.0	2.372	1.109	0.856	0.451	0.217	0.212	0.057	0.056	0.0	0.0	4.807	0.154	0.11	0.127	0.217	0.303	0.236	0.124	0.0	0.0	2.388	2.855	1.869	1.99	0.812	0.755	0.181	0.553	0.0	0.0	15.176	0.459	0.252	0.495	0.522	0.797	0.744	1.23	0.0	0.0	8.536	1.569	1.027	0.592	0.339	0.368	0.073	0.09	0.0	0.0	6.549	0.251	0.128	0.167	0.31	0.448	.301	0.201	0.0	0.0	3.358	1.919	1.915	1.332	1.496	1.319	1.624	0.0	0.0	19.209	0.153	0.109	0.082	0.093	0.036	0.052	0.0	0.0	0.153	0.86	0.661	1.019	0.474	0.111	0.011	0.0	0.0	6.276	0.134	0.126	0.134	0.027	0.0030	0.0	0.0	0.0	0.134	0.853	0.524	0.561	0.603	0.394	0.145	0.0	0.0	6.159	0.067	0.031	0.055	0.03	0.011	0.0050	0.0	0.0	0.067	1.884	1.902	1.293	1.557	1.242	1.44	0.0	0.0	18.639	0.144	0.096	0.073	0.094	0.034	0.046	0.0	0.0	0.144	1.003	0.697	0.785	0.82	0.502	0.235	0.0	0.0	8.085	0.067	0.042	0.083	0.058	0.014	0.0080	0.0	0.0	0.083	1.0	-0.526	0.0	14.0	3.0	.12	0.0	0.0	0.0	15.0	8.841	2.095	2.234	0.336	23.167	5.0	18.0	0.262	10.688	2.945	18.75	120.0	17.412	1.357	277.0	21.2	196.0	517.0	12.371	40.0	439.0	74.721	73.954	172.309	122.352	146.726	3.512	3.553	1.466	2.056	1.759	3.505	2.866	1.414	0.146	0.096	0.059	7.195	5.424	2.277	0.3	0.181	0.095	8.225	6.374	7.134	6.176	4.949	2.121	2.485	69.024	17.789	38.0	4.066	0.629	3.383	1.932	1.436	13.173	0.419	0.567	1.486	1.772	40.758	0.392	2.751	0.377	1.772	40.758	0.392	2.751	0.377	1.772	40.758	0.392	2.751	0.377	1.772	40.758	0.392	2.751	0.377	1.772	40.758	0.392	2.751	0.377	1.583	36.406	0.35	2.941	0.337	3.296	14.572	14.436	2.483	22.988	28.114	1.654	1.666	-1.083	0.394	-0.892	28.769	28.529	66.049	45.583	57.774	3.16	0.287	12.403	1.128	3.272	0.297	12.504	1.137	3.231	0.294	12.511	1.137	3.23	0.294	12.512	1.137	3.259	0.296	12.497	1.136	3.27	0.297	12.496	1.136	3.238	0.294	12.507	1.137	24.0	30.0	24.0	12.0	0.0	0.0	0.0	0.0	3.434	3.611	3.219	2.565	0.0	0.0	0.0	0.0	29.756	21.302	11.607	63.5	0.0	0.0	0.0	0.0	0.0	0.0	0.0	0.0	0.0	0.0	0.0	0.0	0.0	0.0	0.0	0.0	0.0	0.0	0.0	0.0	0.0	0.0	0.0	0.0	0.0	0.0	0.0	0.0	0.0	0.0	0.0	0.0	0.0	0.0	0.0	0.0	0.0	0.0	0.0	.0	0.0	0.0	0.0	0.0	0.0	4.703	3.459	3.459	3.262	1.785	1.455	1.455	1.455	1.372	1.372	1.372	1.125	0.928	0.928	0.109	0.0	3.845	3.386	3.386	2.669	1.57	1.57	1.57	0.791	1.583	1.272	1.272	1.272	0.906	0.906	0.442	0.0	3.979	3.579	3.579	2.68	1.959	1.959	1.959	1.065	1.469	1.019	1.019	1.019	0.534	0.534	0.144	0.0	4.168	3.385	3.385	3.011	1.615	1.615	1.615	1.121	1.361	1.236	1.236	1.236	0.891	0.891	0.206	0.0	-999.0	-999.0	-999.0	-999.0	-999.0	-999.0	-999.0	0.0	2.063	84.495	22.595	10.643	19.202	10.542	2.099	0.902	1.19	48.742	0.0	0.0	0.0	0.0	0.0	0.0	0.0	0.0	0.0	0.0	0.0	0.0	.0	0.0	0.0	0.0	0.0	0.0	0.0	0.0	0.0	0.0	0.0	0.0	0.0	0.0	0.0	0.0	0.0	0.0	0.0	0.0	0.0	0.0	0.0	0.0	5.338	8.297	1.032	8.435	7.124	7.084	13.517	10.628	13.133	2.818	10.11	0.0	1.908	0.0	0.0	0.0	0.0	0.0	0.0	0.0	0.0	0.0	0.0	0.0	0.0	0.0	0.0	0.0	0.0	0.0	0.449	9.416	1.123	5.829	6.078	2.698	4.602	2.496	1.904	0.235	0.342	0.0	0.013	0.0	0.0	0.0	0.0	0.0	0.0	0.0	0.0	0.0	0.0	0.0	0.0	0.0	0.0	0.0	0.0	0.0	1.596	6.616	0.324	3.325	2.752	3.289	5.134	3.662	3.628	0.838	1.64	0.0	0.17	0.0	0.0	0.0	.0	0.0	0.0	0.0	0.0	0.0	0.0	0.0	0.0	0.0	0.0	0.0	0.0	0.0	5.028	9.176	0.99	7.537	7.454	6.526	14.003	10.12	12.388	2.653	9.16	0.0	1.692	0.0	0.0	0.0	0.0	0.0	0.0	0.0	0.0	0.0	0.0	0.0	0.0	0.0	0.0	0.0	0.0	0.0	2.032	6.284	0.71	5.844	3.728	5.184	5.751	4.662	4.561	1.068	2.294	0.0	0.277	0.0	0.0	0.0	0.0	0.0	0.0	0.0	0.0	0.0	0.0	0.0	0.0	0.0	0.0	0.0	0.0	0.0	19.106	0.835	0.876	0.0	0.0	0.0	0.0	0.0	0.0	0.0	0.0	0.0	0.0	0.0	0.0	0.0	0.0	0.0	0.0	0.0	0.0	0.0	0.0	0.0	0.0	0.0	.0	0.0	0.0	0.0	0.0	3.0	0.0	0.0	0.0	0.0	0.0	6.0	0.0	0.0	0.0	0.0	0.0	0.0	0.0	0.0	0.0	0.0	0.0	0.0	0.0	0.0	0.0	0.0	0.0	0.0	0.0	0.0	0.0	0.0	0.0	0.0	0.0	0.0	0.0	0.0	0.0	0.0	0.0	0.0	0.0	0.0	0.0	0.0	0.0	0.0	0.0	12.0	0.0	0.0	0.0	0.0	0.0	0.0	0.0	0.0	0.0	0.0	0.0	0.0	0.0	0.0	0.0	0.0	0.0	0.0	3.0	0.0	0.0	0.0	0.0	0.0	0.0	0.0	0.0	0.0	0.0	0.0	0.0	0.0	0.0	0.0	0.0	0.0	0.0	0.0	0.0	0.0	0.0	0.0	0.0	0.0	0.0	0.0	0.0	0.0	.0	0.0	0.0	0.0	1.0	0.0	0.0	0.0	1.0	0.0	0.0	0.0	0.552	-999.0	-999.0	5.986	40.019	44.721	56.954	3.058	43.9	50.489	74.935	0.038	84.011	96.265	145.167	0.463	50.83	58.191	83.318	28.0	13.0	21.0	2.708	3.219	7.504	6.373	4.884	3.414	3.414	2.717	0.783	0.586	0.586	0.0	0.0	0.0	-0.385	-1.0	-1.0	0.0	0.0	3.831	2.687	2.687	1.665	-0.393	-0.393	-0.6	-0.6	-0.6	-0.651	-1.445	-1.894	-1.894	0.0	0.0	4.698	3.349	3.349	2.475	0.58	0.58	0.3	-0.1	-0.1	-0.1	-0.573	-1.029	-1.029	0.0	0.0	0.0	3.761	4.111	5.727	6.698	8.074	9.267	10.589	11.86	13.172	14.471	15.782	17.091	18.404	19.716	2.708	4.078	.375	6.801	8.257	9.75	11.267	12.804	14.356	15.917	17.486	19.06	20.638	22.218	23.8	1.224	3.783	4.419	5.883	6.969	8.303	9.545	10.863	12.164	13.489	14.813	16.146	17.48	18.817	20.156	2.595	4.005	5.263	6.659	8.078	9.532	11.01	12.507	14.017	15.538	17.066	18.599	20.136	21.676	23.218	-999.0	51.916	0.304	0.812	0.66	0.0	1.0	0.0	0.0	0.0	0.0	0.0	0.0	0.0	0.0	0.0	1.0	0.0	1.0	0.0	1.0	0.0	-1.86	-1.84	-1.78	0.0	0.0	0.0	0.0	0.0	0.0	0.0	0.0	0.0	0.0	0.0	0.0	0.0	0.0	0.0	0.0	0.0	0.0	0.0	0.0	0.0	0.0	0.0	0.0	0.0	0.0	0.0	0.0	0.0	0.0	0.0	0.0	.0	0.0	0.0	0.0	0.0	0.0	0.0	0.0	0.0	0.0	0.0	0.0	0.0	0.0	0.0	0.0	0.0	0.0	0.0	0.0	0.0	0.0	0.0	0.0	0.0	0.0	0.0	0.0	0.0	0.0	0.0	0.0	0.0	0.0	0.0	0.0	0.0	0.0	0.0	0.0	0.0	0.0	0.0	0.0	0.0	0.0	0.0	0.0	0.0	0.0	0.0	0.0	0.0	0.0	0.0	0.0	0.0	0.0	0.0	0.0	0.0	0.0	3.0	0.0	0.0	0.0	0.0	0.0	0.0	0.0	0.0	0.0	0.0	0.0	0.0	0.0	0.0	0.0	0.0	0.0	0.0	0.0	0.0	0.0	0.0	0.0	0.0	0.0	9.03	50.93	999	999	999	999	999	999	999	999	999	999	999	999	999	999	999	999	999	999	999	999	999	999	999	999	999	999	999	999	999	999	999	999	999	999	999	999	999	999	999	999	999	999	999	999	999	999	999	999	999	999	999	999	999	999	999	999	999	999	999	999	999	999	999	999	999	999	999	999	999	999	999	999	999	999	999	999	999	999	999	999	999	999	999	999	999	999	999	999	999	999	999	999	999	999	999	999	999	999	999	999	999	999	999	999	999	999	999	999	999	999	999	999	999	999	999	999	999	999	999	999	999	999	999	999	999	999	999	999	999	999	999	999	999	999	999	999	999	999	999	999	999	999	999	999	999	999	999	999	999	999	999	999	999	999	999	999	999	999	999	999	999	999	999	999	999	999	999	999	999	999	999	999	999	999	999	999	999	999	999	999	999	999	999	999	999	999	999	999	999	999	999	999	999	999	999	999	999	999	999	999	999	999	999	999	999	999	999	999	999	999	999	999	999	999	999	999	999	999	999	999	999	999	999	999	999	999	999	999	999	999	999	999	999	999	999	999	999	999	999	999	999	999	999	999	999	999	999	999	999	999	999	999	999	999	999	999	999	999	999	999	999	999	999	999	999	999	999	999	999	999	999	999	999	999	999	999	999	999	999	999	999	999	999	999	999	999	999	999	999	999	999	999	999	999	999	999	999	999	999	999	999	999	999	999	999	999	999	999	999	999	999	999	999	999	999	999	999	999	999	999	999	999	999	999	999	999	999	999	999	999	999	999	999	999	999	999	999	999	999	999	999	999	999	999	999	999	999	999	999	999	999	999	999	999	999	999	999	999	999	999	999	999	999	999	999	999	999	999	999	999	999	999	999	999	999	999	999	999	999	999	999	999	999	999	999	999	999	999	999	999	999	999	999	999	999	999	999	999	999	999	999	999	999	999	999	999	999	999	999	999	999	999	999	999	999	999	999	999	999	999	999	999	999	999	999	999	999	999	999	999	999	999	999	999	999	999	999	999	999	999	999	999	999	999	999	999	999	999	999	999	999	999	999	999	999	999	999	999	999	999	999	999	999	999	999	999	999	999	999	999	999	999	999	999	999	999	999	999	999	999	999	999	999	999	999	999	999	999	999	999	999	999	999	999	999	999	999	999	999	999	999	999	999	999	999	999	999	999	999	999	999	999	999	999	999	999	999	999	999	999	999	999	999	999	999	999	999	999	999	999	999	999	999	999	999	999	999	999	999	999	999	999	999	999	999	999	999	999	999	999	999	999	999	999	999	999	999	999	999	999	999	999	999	999	999	999	999	999	999	999	999	999	999	999	999	999	999	999	999	999	999	999	999	999	999	999	999	999	999	999	999	999	999	999	999	999	999	999	999	999	999	999	999	999	999	999	999	999	999	999	999	999	999	999	999	999	999	999	999	999	999	999	999	999	999	999	999	999	999	999	999	999	999	999	999	999	999	999	999	999	999	999	999	999	999	999	999	999	999	999	999	999	999	999	999	999	999	999	999	999	999	999	999	999	999	999	999	999	999	999	999	999	999	999	999	999	999	999	999	999	999	999	999	999	999	999	999	999	999	999	999	999	999	999	999	999	999	999	999	999	999	999	999	999	999	999	999	999	999	999	999	999	999	999	999	999	999	999	999	999	999	999	999	999	999	999	999	999	999	999	999	999	999	999	999	999	999	999	999	999	999	999	999	999	999	999	999	999	999	999	999	999	999	999	999	999	999	999	999	999	999	999	999	999	999	999	999	999	999	999	999	999	999	999	999	999	999	999	999	999	999	999	999	999	999	999	999	999	999	999	999	999	999	999	999	999	999	999	999	999	999	999	999	999	999	999	999	999	999	999	999	999	999	999	999	999	999	999	999	999	999	999	999	999	999	999	999	999	999	999	999	999	999	999	999	999	999	999	999	999	999	999	999	999	999	999	999	999	999	999	999	999	999	999	999	999	999	999	999	999	999	999	999	999	999	999	999	999	999	999	999	999	999	999	999	999	999	999	999	999	999	999	999	999	999	999	999	999	999	999	999	999	999	999	999	999	999	999	999	999	999	999	999	999	999	999	999	999	999	999	999	999	999	999	999	999	999	999	999	999	999	999	999	999	999	999	999	999	999	999	999	999	999	999	999	999	999	999	999	999	999	999	999	999	999	999	999	999	999	999	999	999	999	999	999	999	999	999	999	999	999	999	999	999	999	999	999	999	999	999	999	999	999	999	999	999	999	999	999	999	999	999	999	999	999	999	999	999	999	999	999	999	999	999	999	999	999	999	999	999	999	999	999	999	999	999	999	999	999	999	999	999	999	999	999	999	999	999	999	999	999	999	999	999	999	999	999	999	999	999	999	999	999	999	999	999	999	999	999	999	999	999	999	999	999	999	999	999	999	999	999	999	999	999	999	999	999	999	999	999	999	999	999	999	999	999	999	999	999	999	999	999	999	999	999	999	999	999	999	999	999	999	999	999	999	999	999	999	999	999	999	999	999	999	999	999	999	999	999	999	999	999	999	999	999	999	999	999	999	999	999	999	999	999	999	999	999	999	999	999	999	999	999	999	999	999	999	999	999	999	999	999	999	999	999	999	999	999	999	999	999	999	999	999	999	999	999	999	999	999	999	999	999	999	999	999	5.75	1	999	999	999	999	999	999	999	999	999	999	999	999	-1.26852	1	999	999	999	999	999	999	999	999	999	999	999	999	999	999	999	999	7.52546	6	999	999	999	999	999	999	999	999	999	999	999	999	999	999	999	999	7.46528	3	999	999	999	999	999	999	999	999	999	999	999	999	999	999	999	999	999	999	999	999	999	999	999	999	999	999	999	999	999	999	999	999	999	999	999	999	999	999	999	999	999	999	999	999	999	999	7.46528	3	999	999	999	999	999	999	999	999	999	999	7.52546	6	999	999	999	999	999	999	999	999	999	999	7.46528	3	999	999	999	999	999	999	999	999	999	999	999	999	999	999	999	999	999	999	999	999	999	999	999	999	999	999	999	999	999	999	999	999	999	999	999	999	5.75	1	999	999	999	999	999	999	999	999	999	999	999	999	999	999	999	999	-1.26852	1	999	999	999	999	999	999	999	999	999	999	999	999	999	999	999	999	999	999	999	999	7.52546	6	999	999	999	999	999	999	999	999	999	999	999	999	999	999	999	999	999	999	999	999	7.46528	3	999	999	999	999	999	999	999	999	999	999	999	999	999	999	999	999	999	999	999	999	999	999	999	999	999	999	999	999	999	999	999	999	999	999	999	999	3.82986	3	999	999	999	999	999	999	999	999	999	999	999	999	999	999	999	999	999	999	999	999	999	999	999	999	999	999	999	999	999	999	999	999	999	999	11.72222	6	999	999	999	999	999	999	999	999	999	999	999	999	999	999	999	999	999	999	999	999	999	999	999	999	999	999	999	999	999	999	999	999	999	999	999	999	999	999	999	999	999	999	999	999	999	999	999	999	999	999	999	999	999	999	999	999	999	999	999	999	999	999	999	999	999	999	999	999	999	999	999	999	999	999	999	999	999	999	999	999	999	999	999	999	999	999	999	999	999	999	999	999	999	999	999	999	999	999	999	999	999	999	999	999	999	999	999	999	999	999	999	999	999	999	999	999	999	999	999	999	999	999	2.46181	3	999	999	999	999	999	999	999	999	999	999	999	999	999	999	999	999	999	999	999	999	999	999	999	999	999	999	999	999	999	999	999	999	999	999	999	999	999	999	999	999	999	999	999	999	999	999	999	999	999	999	999	999	3.43056	1	999	999	999	999	999	999	999	999	999	999	999	999	999	999	999	999	999	999	999	999	999	999	999	999	999	999	999	999	999	999	999	999	999	999	999	999	999	999	999	999
73078	22	7.08	622.82	55.01	87.84	57.97	92.0	0.63	1.0	0.66	2.0	88.0	46.0	94.0	52.0	24.0	0.0	0.0	24.0	42.0	38.0	2.0	6.0	0.0	0.0	0.0	0.0	0.0	0.0	0.0	0.0	0.0	0.0	0.0	0.0	0.0	7.0	72.0	0.0	0.0	0.0	6.0	0.0	0.0	0.0	2.0	568.43	125.022	1.421	256.0	313.0	31.949	22.397	20.175	0.695	0.431	0.265	27.515	15.909	12.45	0.598	0.306	0.164	53.0	2.318	3.534	9.84	4.926	5.51	64372.039	3658.108	1.422	31.185	12.993	5.844	1170.0	0.556	11.457	1.022	214.0	3240.0	180.0	2.534	180.681	31530.0	0.586	0.367	0.208	0.123	267.206	1.459	122.746	628.0	659.0	44008.0	71774.0	141.797	259.492	8.808	0.918	542.0	6.321	284.435	29006.0	1.241	52.0	5.549	6.441	7.353	8.262	9.18	10.095	11.015	11.933	12.854	46.0	104.0	0.0	408.0	0.0	1958.0	0.0	10344.0	0.0	57554.0	9.5	5.556	3.375	4.404	2.354	1.86	1.597	1.203	0.821	0.619	0.183	0.073	0.037	0.047	0.023	0.016	0.014	0.01	0.0080	0.0070	0.418	4.06	4.423	4.622	4.657	4.741	4.826	4.854	4.86	3.814	4.21	4.368	4.381	4.509	4.593	4.59	4.574	4.059	4.421	4.621	4.655	4.74	4.825	4.852	4.858	3.789	4.19	4.348	4.356	4.488	4.573	4.567	4.547	-0.176	-0.126	0.172	-0.087	-0.075	0.024	-0.023	-0.125	-0.187	-0.131	0.155	-0.089	-0.066	0.039	-0.01	-0.128	-0.174	-0.125	0.173	-0.087	-0.076	0.023	0.024	-0.124	-0.192	-0.134	0.146	-0.09	-0.061	0.046	-0.0040	-0.129	1.075	0.953	0.842	1.112	0.965	0.888	1.026	1.179	1.101	0.963	0.848	1.115	0.96	0.875	1.012	1.181	1.073	0.952	0.841	1.112	0.966	0.89	1.027	1.179	1.114	0.968	0.851	1.116	0.957	0.868	1.005	1.182	-999.0	-999.0	-999.0	-999.0	0.993	0.99	23.825	5.597	6.859	7.828	8.587	9.182	9.642	9.986	10.228	10.38	10.451	10.446	10.373	10.236	10.039	9.786	9.48	9.124	8.72	8.27	7.777	5.179	6.513	7.55	8.376	9.034	9.554	9.955	10.25	10.451	10.566	10.603	10.566	10.463	10.296	10.07	9.788	9.453	9.069	8.636	8.158	25605.124	581.935	3439.717	1.333	3.529	36.64	8.738	0.315	0.657	0.769	0.184	.895	0.233	14.198	9.991	2.018	0.542	0.381	0.157	0.162	0.19	0.512	0.459	0.353	11.411	8.932	1.183	0.53	0.415	0.152	0.144	0.169	0.315	0.383	0.123	12.556	9.231	1.499	0.539	0.396	0.144	0.157	0.171	0.402	0.39	0.196	13.965	9.983	1.966	0.539	0.385	0.146	0.148	0.159	0.49	0.466	0.335	12.889	9.34	1.596	0.541	0.392	0.144	0.157	0.169	0.425	0.396	0.222	11.157	8.585	1.078	0.536	0.412	0.153	0.164	0.169	0.302	0.334	0.102	26.207	21.527	23.286	25.914	23.825	20.82	190.666	125.999	148.563	186.491	155.867	117.064	0.169	0.155	0.162	0.384	0.418	0.403	0.386	0.399	0.422	0.441	0.274	0.329	0.43	0.348	0.246	503.145	268.124	345.611	486.466	371.864	41.144	183.78	0.723	6.209	2.73	3.0	2.628	4.146	3.616	3.919	3.627	2.495	2.403	1.694	59.819	0.137	0.107	0.18	0.148	0.204	0.246	0.227	0.339	0.394	9.0	1.286	1.296	1.454	1.43	1.12	0.783	0.513	0.301	0.205	16.175	0.043	0.041	0.045	0.05	0.051	0.059	0.072	0.086	0.098	1.821	1.152	1.311	1.556	1.594	1.415	1.09	0.81	0.57	0.337	20.045	0.041	0.045	0.053	0.06	0.069	0.075	0.089	0.108	0.119	2.545	2.928	2.662	4.221	3.636	3.825	3.563	2.425	2.26	1.587	58.623	0.13	0.107	0.18	0.147	0.197	0.239	0.226	0.329	0.388	8.712	1.242	1.412	1.697	1.751	1.621	1.27	0.954	0.715	0.431	22.908	0.046	0.051	0.059	0.067	0.08	.086	0.1	0.125	0.137	3.011	2.28	2.282	1.718	1.882	1.888	1.466	1.724	1.719	43.947	0.072	0.051	0.02	0.023	0.03	0.014	0.016	0.01	0.072	0.995	0.748	0.66	0.538	0.506	0.517	0.516	0.492	12.537	0.047	0.02	0.021	0.014	0.01	0.013	0.014	0.013	0.047	1.078	0.823	0.752	0.687	0.618	0.602	0.607	0.572	15.324	0.022	0.017	0.016	0.0090	0.01	0.0080	0.0080	0.0090	0.022	2.286	2.305	1.722	1.828	1.846	1.468	1.695	1.709	43.277	0.068	0.045	0.021	0.022	0.027	0.014	0.015	0.013	0.068	1.18	0.905	0.828	0.785	0.704	0.67	0.69	0.649	17.412	0.027	0.017	0.016	0.0090	0.01	0.0080	0.0080	0.0090	0.027	4.644	-0.821	0.462	64.0	4.0	.043	0.0	0.0	4.0	39.0	35.024	2.0	2.141	0.169	99.0	18.0	91.0	0.154	38.241	22.836	101.236	3862.934	411.368	1.793	28517.0	126.608	27674.0	395839.0	14.211	266.428	1004954.0	5112.452	5113.502	7209.728	5119.492	7652.213	1.587	1.587	1.145	1.585	1.082	18.425	15.95	14.267	0.169	0.105	0.066	9.849	7.275	5.677	0.09	0.048	0.026	31.949	22.397	20.175	18.425	15.95	14.267	4.844	565.133	248.084	527.0	30.348	0.81	5.454	3.459	1.845	63.499	0.154	0.233	0.452	1.421	125.022	0.22	5.039	0.211	3.051	268.482	0.472	3.409	0.453	4.368	384.417	0.676	2.091	0.649	4.919	432.881	0.762	1.54	0.731	5.277	464.391	0.817	1.182	0.784	5.632	495.636	0.872	0.827	0.837	13.366	226.096	226.143	22.885	226.418	343.574	1.786	1.782	-6.601	1.755	-8.401	455.208	455.304	656.669	455.867	699.805	5.492	0.119	51.392	1.117	6.726	0.146	51.477	1.119	6.729	0.146	51.477	1.119	6.729	0.146	51.477	1.119	6.687	0.145	51.493	1.119	6.728	0.146	51.477	1.119	6.679	0.145	51.496	1.119	109.0	152.0	215.0	259.0	321.0	406.0	499.0	576.0	5.4	5.982	6.581	6.892	7.278	7.72	8.159	8.529	389.953	96.066	46.192	0.0	0.0	0.0	390.658	0.0	0.0	0.0	212.295	0.0	0.0	9.0	80.0	0.0	0.0	0.0	0.0	0.0	0.0	109.0	0.0	0.0	0.0	0.0	0.0	0.0	0.0	0.0	0.0	0.0	0.0	0.0	0.0	0.0	0.0	0.0	0.0	0.0	0.0	0.0	0.0	.0	0.0	0.0	0.0	0.0	0.0	4.03	3.9	3.871	3.739	3.464	3.408	3.14	3.051	2.059	2.021	1.946	1.88	1.644	1.606	1.472	1.439	3.984	3.877	3.823	3.734	3.355	3.305	3.097	3.034	2.082	2.027	1.971	1.868	1.699	1.647	1.456	1.41	4.067	3.944	3.905	3.788	3.543	3.488	3.252	3.179	1.981	1.93	1.869	1.786	1.47	1.423	1.226	1.179	3.984	3.878	3.824	3.738	3.351	3.303	3.104	3.045	2.081	2.023	1.969	1.859	1.698	1.643	1.437	1.389	-999.0	-999.0	-999.0	-999.0	-999.0	-999.0	-999.0	1.396	1.978	749.785	78.175	76.403	87.729	31.442	4.638	0.995	1.28	193.366	9.989	80.267	0.0	0.0	0.0	0.0	0.0	0.0	94.119	0.0	0.0	0.0	.0	0.0	0.0	0.0	0.0	0.0	0.0	0.0	0.0	0.0	0.0	0.0	0.0	0.0	0.0	0.0	0.0	0.0	0.0	0.0	0.0	0.0	0.0	0.0	19.257	25.738	24.109	68.832	32.501	40.31	73.573	66.856	96.235	60.778	96.121	89.873	90.587	78.042	79.276	73.58	68.483	58.399	44.205	46.336	42.383	24.914	23.38	14.485	14.231	6.38	5.266	1.268	0.0	0.285	1.62	27.678	1.832	43.205	14.063	16.28	22.801	18.315	41.643	23.419	35.099	40.032	28.211	23.643	29.424	19.771	25.935	15.48	11.975	12.351	7.569	3.603	1.706	3.59	0.504	0.449	0.037	0.04	0.0	0.0020	5.756	22.13	4.474	41.859	14.646	16.575	26.458	25.182	44.863	22.978	36.654	36.782	36.222	29.969	30.481	26.942	7.844	19.098	12.328	16.315	11.981	6.335	4.312	3.536	2.358	1.117	0.471	0.198	0.0	0.025	18.136	27.773	25.325	69.478	32.457	40.292	73.358	67.348	96.584	62.277	98.103	91.82	89.865	76.557	80.262	70.552	67.961	58.067	44.909	44.353	40.931	23.852	22.337	14.739	12.906	6.362	4.671	1.147	0.0	0.253	7.331	21.536	5.619	43.236	15.838	18.22	30.121	28.387	48.383	25.269	40.599	39.501	40.374	33.887	33.489	30.713	30.682	21.943	14.46	18.678	14.373	7.809	5.651	4.096	3.284	1.451	0.763	0.279	0.0	0.041	45.057	0.499	0.539	0.0	6.0	0.0	0.0	0.0	0.0	0.0	0.0	0.0	0.0	0.0	0.0	0.0	0.0	0.0	0.0	0.0	0.0	0.0	0.0	0.0	0.0	0.0	.0	0.0	0.0	0.0	0.0	8.0	0.0	4.0	0.0	0.0	6.0	2.0	0.0	2.0	0.0	0.0	0.0	0.0	0.0	0.0	0.0	0.0	0.0	0.0	0.0	0.0	0.0	0.0	0.0	10.0	6.0	8.0	0.0	0.0	0.0	0.0	0.0	0.0	0.0	0.0	0.0	0.0	0.0	0.0	0.0	0.0	0.0	0.0	0.0	0.0	0.0	34.0	0.0	0.0	0.0	0.0	8.0	0.0	0.0	0.0	0.0	0.0	0.0	0.0	6.0	0.0	0.0	0.0	0.0	0.0	2.0	0.0	0.0	0.0	0.0	0.0	0.0	0.0	0.0	0.0	0.0	0.0	0.0	0.0	0.0	0.0	0.0	0.0	0.0	0.0	0.0	0.0	0.0	0.0	0.0	0.0	0.0	0.0	0.0	0.0	.0	0.0	0.0	0.0	0.0	0.0	0.0	0.0	0.0	0.0	0.0	0.0	3.005	-999.0	-999.0	2.46	533.298	644.539	1054.851	4.011	590.447	773.192	1198.477	0.031	1050.167	1398.767	2103.583	0.272	634.223	839.454	1288.439	241.913	52.0	76.0	4.174	4.796	31.77	25.421	4.637	4.46	4.295	4.045	3.972	3.901	3.579	3.48	3.429	3.285	3.258	3.056	2.852	2.533	2.5	3.647	3.484	3.284	3.185	3.089	2.804	2.606	2.583	2.504	2.414	2.393	2.156	1.981	1.891	1.823	4.299	4.16	3.895	3.725	3.694	3.534	3.259	3.164	3.083	3.014	2.98	2.768	2.426	2.416	2.272	0.0	5.03	4.691	6.691	7.155	8.624	9.459	10.727	11.739	12.933	14.027	15.197	16.332	17.498	18.653	4.174	5.46	.669	7.995	9.353	10.74	12.148	13.573	15.011	16.459	17.917	19.382	20.855	22.333	23.815	2.879	5.11	5.536	6.996	7.911	9.181	10.282	11.509	12.687	13.913	15.127	16.361	17.595	18.838	20.084	3.912	5.296	6.376	7.645	8.92	10.233	11.565	12.915	14.278	15.653	17.037	18.429	19.828	21.233	22.643	-999.0	180.113	9.029	7.218	52.102	0.0	0.0	0.0	0.0	0.0	0.0	0.0	0.0	0.0	0.0	0.0	0.0	0.0	0.0	0.0	0.0	0.0	-3.94	-4.17	-4.23	6.0	0.0	0.0	24.0	10.0	14.0	0.0	0.0	0.0	0.0	0.0	0.0	0.0	0.0	0.0	0.0	0.0	0.0	0.0	0.0	0.0	0.0	0.0	0.0	0.0	0.0	0.0	0.0	0.0	0.0	0.0	0.0	.0	0.0	0.0	0.0	0.0	0.0	0.0	0.0	0.0	0.0	0.0	0.0	0.0	0.0	0.0	0.0	0.0	0.0	0.0	0.0	0.0	0.0	0.0	0.0	0.0	2.0	0.0	0.0	0.0	0.0	0.0	0.0	0.0	0.0	0.0	0.0	0.0	0.0	0.0	0.0	0.0	6.0	0.0	0.0	0.0	0.0	0.0	0.0	0.0	0.0	0.0	0.0	0.0	0.0	0.0	0.0	0.0	0.0	0.0	0.0	0.0	0.0	0.0	0.0	0.0	0.0	0.0	0.0	0.0	0.0	0.0	0.0	0.0	0.0	0.0	0.0	0.0	0.0	0.0	0.0	0.0	0.0	0.0	0.0	0.0	0.0	0.0	0.0	61.86	61.86	999	999	999	999	999	999	999	999	999	999	999	999	999	999	999	999	999	999	999	999	999	999	999	999	999	999	999	999	999	999	999	999	999	999	999	999	999	999	999	999	999	999	999	999	999	999	999	999	999	999	999	999	999	999	999	999	999	999	999	999	999	999	999	999	999	999	999	999	999	999	999	999	999	999	999	999	999	999	999	999	999	999	999	999	999	999	999	999	999	999	999	999	999	999	999	999	999	999	999	999	999	999	999	999	999	999	999	999	999	999	999	999	999	999	999	999	999	999	999	999	999	999	999	999	999	999	999	999	999	999	999	999	999	999	999	999	999	999	999	999	999	999	999	999	999	999	999	999	999	999	999	999	999	999	999	999	999	999	999	999	999	999	999	999	999	999	999	999	999	999	999	999	999	999	999	999	999	999	999	999	999	999	999	999	999	999	999	999	999	999	999	999	999	999	999	999	999	999	999	999	999	999	999	999	999	999	999	999	999	999	999	999	999	999	999	999	999	999	999	999	999	999	999	999	999	999	999	999	999	999	999	999	999	999	999	999	999	999	999	999	999	999	999	999	999	999	999	999	999	999	999	999	999	999	999	999	999	999	999	999	999	999	999	999	999	999	999	999	999	999	999	999	999	999	999	999	999	999	999	999	999	999	999	999	999	999	999	999	999	999	999	999	999	999	999	999	999	999	999	999	999	999	999	999	999	999	999	999	999	999	999	999	999	999	999	999	999	999	999	999	999	999	999	999	999	999	999	999	999	999	999	999	999	999	999	999	999	999	999	999	999	999	999	999	999	999	999	999	999	999	999	999	999	999	999	999	999	999	999	999	999	999	999	999	999	999	999	999	999	999	999	999	999	999	999	999	999	999	999	999	999	999	999	999	999	999	999	999	999	999	999	999	999	999	999	999	999	999	999	999	999	999	999	999	999	999	999	999	999	999	999	999	999	999	999	999	999	999	999	999	999	999	999	999	999	999	999	999	999	999	999	999	999	999	999	999	999	999	999	999	999	999	999	999	999	999	999	999	999	999	999	999	999	999	999	999	999	999	999	999	999	999	999	999	999	999	999	999	999	999	999	999	999	999	999	999	999	999	999	999	999	999	999	999	999	999	999	999	999	999	999	999	999	999	999	999	999	999	999	999	999	999	999	999	999	999	999	999	999	999	999	999	999	999	999	999	999	999	999	999	999	999	999	999	999	999	999	999	999	999	999	999	999	999	999	999	999	999	999	999	999	999	999	999	999	999	999	999	999	999	999	999	999	999	999	999	999	999	999	999	999	999	999	999	999	999	999	999	999	999	999	999	999	999	999	999	999	999	999	999	999	999	999	999	999	999	999	999	999	999	999	999	999	999	999	999	999	999	999	999	999	999	999	999	999	999	999	999	999	999	999	999	999	999	999	999	999	999	999	999	999	999	999	999	999	999	999	999	999	999	999	999	999	999	999	999	999	999	999	999	999	999	999	999	999	999	999	999	999	999	999	999	999	999	999	999	999	999	999	999	999	999	999	999	999	999	999	999	999	999	999	999	999	999	999	999	999	999	999	999	999	999	999	999	999	999	999	999	999	999	999	999	999	999	999	999	999	999	999	999	999	999	999	999	999	999	999	999	999	999	999	999	999	999	999	999	999	999	999	999	999	999	999	999	999	999	999	999	999	999	999	999	999	999	999	999	999	999	999	999	999	999	999	999	999	999	999	999	999	999	999	999	999	999	999	999	999	999	999	999	999	999	999	999	999	999	999	999	999	999	999	999	999	999	999	999	999	999	999	999	999	999	999	999	999	999	999	999	999	999	999	999	999	999	999	999	999	999	999	999	999	999	999	999	999	999	999	999	999	999	999	999	999	999	999	999	999	999	999	999	999	999	999	999	999	999	999	999	999	999	999	999	999	999	999	999	999	999	999	999	999	999	999	999	999	999	999	999	999	999	999	999	999	999	999	999	999	999	999	999	999	999	999	999	999	999	999	999	999	999	999	999	999	999	999	999	999	999	999	999	999	999	999	999	999	999	999	999	999	999	999	999	999	999	999	999	999	999	999	999	999	999	999	999	999	999	999	999	999	999	999	999	999	999	999	999	999	999	999	999	999	999	999	999	999	999	999	999	999	999	999	999	999	999	999	999	999	999	999	999	999	999	999	999	999	999	999	999	999	999	999	999	999	999	999	999	999	999	999	999	999	999	999	999	999	999	999	999	999	999	999	999	999	999	999	999	999	999	999	999	999	999	999	999	999	999	999	999	999	999	999	999	999	999	999	999	999	999	999	999	999	999	999	999	999	999	999	999	999	999	999	999	999	999	999	999	999	999	999	999	999	999	999	999	999	999	999	999	999	999	999	999	999	999	999	999	999	999	999	999	999	999	999	999	999	999	999	999	999	999	999	999	999	999	999	999	999	999	999	999	999	999	999	999	999	999	999	999	999	999	999	999	999	999	999	999	999	999	999	999	999	999	999	999	999	999	999	999	999	999	999	999	999	999	999	999	999	999	999	999	999	999	999	999	999	999	999	999	999	999	999	999	999	999	999	999	999	999	999	999	999	999	999	999	999	999	999	999	999	999	999	999	999	999	21.03427	10	999	999	999	999	999	999	999	999	999	999	999	999	12.56404	14	999	999	999	999	999	999	999	999	999	999	999	999	999	999	999	999	999	999	999	999	999	999	11.09758	6	999	999	999	999	999	999	999	999	999	999	999	999	999	999	5.23217	6	999	999	999	999	37.09118	6	999	999	999	999	999	999	999	999	0.16658	2	4.81418	2	999	999	999	999	999	999	999	999	999	999	999	999	999	999	999	999	999	999	999	999	999	999	999	999	999	999	999	999	999	999	999	999	999	999	999	999	999	999	999	999	999	999	999	999	999	999	4.81418	2	999	999	999	999	999	999	999	999	999	999	3.66082	4	999	999	999	999	999	999	999	999	0.16658	2	4.81418	2	999	999	999	999	21.03427	10	999	999	999	999	999	999	999	999	999	999	999	999	999	999	999	999	12.56404	14	999	999	999	999	999	999	999	999	999	999	999	999	999	999	999	999	999	999	999	999	999	999	999	999	999	999	999	999	999	999	999	999	999	999	11.09758	6	999	999	999	999	999	999	999	999	999	999	999	999	999	999	999	999	5.23217	6	999	999	999	999	999	999	37.09118	6	999	999	999	999	999	999	999	999	999	999	0.16658	2	4.81418	2	999	999	999	999	999	999	999	999	999	999	999	999	999	999	999	999	999	999	999	999	999	999	4.79041	2	15.03984	4	999	999	999	999	999	999	999	999	999	999	1.77153	2	999	999	999	999	999	999	999	999	4.0135	4	999	999	0.77227	2	999	999	999	999	999	999	999	999	999	999	999	999	999	999	999	999	999	999	999	999	3.32415	2	999	999	999	999	999	999	999	999	999	999	999	999	999	999	1.15458	2	999	999	999	999	999	999	999	999	999	999	999	999	999	999	999	999	999	999	999	999	999	999	999	999	999	999	999	999	999	999	999	999	999	999	999	999	999	999	999	999	999	999	999	999	2.67331	2	999	999	999	999	999	999	999	999	32.04001	8	999	999	999	999	999	999	999	999	999	999	999	999	999	999	999	999	999	999	999	999	999	999	999	999	999	999	999	999	999	999	999	999	999	999	999	999	999	999	999	999	999	999	999	999	999	999	999	999	999	999	999	999	999	999	999	999	999	999	999	999	999	999	999	999	999	999	999	999	999	999	999	999	999	999	999	999	999	999	999	999	999	999	999	999	999	999	999	999	999	999	999	999	999	999	999	999	999	999	999	999	999	999	999	999	999	999	999	999	6.54347	3	22.83021	14	999	999	999	999	999	999	999	999	999	999	999	999	6.04672	7	999	999	999	999	999	999	999	999	999	999	999	999	999	999	999	999	999	999	999	999
127988	23	12.11	230.05	14.21	20.05	14.91	39.72	0.75	1.06	0.78	2.84	19.0	14.0	20.0	15.0	11.0	1.0	0.0	10.0	5.0	9.0	1.0	2.0	0.0	0.0	0.0	2.0	0.0	0.0	0.0	0.0	2.0	0.0	0.0	0.0	0.0	2.0	3.0	0.0	0.0	1.0	1.0	0.0	0.0	1.0	0.0	80.711	36.572	1.925	74.0	87.0	10.293	6.575	6.453	0.735	0.438	0.293	8.355	4.544	3.681	0.597	0.303	0.167	18.0	1.985	2.581	6.321	3.039	3.779	1795.072	234.879	1.557	9.676	3.365	1.705	157.0	0.75	5.5	0.929	31.0	134.0	23.0	2.446	99.571	1134.0	0.6	0.34	0.18	0.102	46.875	1.412	19.301	201.21	202.222	2200.988	3398.975	47.366	51.577	2.326	0.909	84.0	3.121	40.571	1216.0	2.018	15.0	4.317	5.165	6.061	6.936	7.836	8.72	9.62	10.507	11.407	14.0	30.0	0.0	118.0	10.0	546.0	112.0	2750.0	954.0	14530.0	4.0	1.778	1.319	1.094	0.358	0.193	0.0	0.0	0.0	0.0	0.267	0.081	0.066	0.068	0.04	0.028	0.0	0.0	0.0	0.0	0.549	3.04	3.494	3.492	3.61	2.844	2.842	2.182	0.0	2.668	2.999	2.897	2.648	2.085	1.623	0.705	0.0	2.863	3.263	3.194	3.035	2.494	2.392	1.472	0.0	2.683	3.024	2.94	2.724	2.144	1.645	0.754	0.0	0.0090	-0.07	-0.176	0.147	-0.348	-0.178	-0.022	0.0	-0.04	0.186	0.271	-0.248	-0.355	-0.926	-1.123	0.0	-0.023	0.053	-0.071	-0.165	-0.738	-0.213	.18	0.0	-0.026	0.175	0.299	-0.177	-0.117	-1.041	-2.636	0.0	0.546	0.734	1.005	1.185	1.368	1.407	2.721	0.0	0.635	0.554	0.524	1.107	1.522	2.935	3.424	0.0	0.7	0.703	0.871	1.111	1.838	1.871	0.099	0.0	0.55	0.525	0.508	1.175	1.261	2.949	5.125	0.0	-999.0	-999.0	-999.0	-999.0	0.741	0.965	8.886	3.893	4.705	5.27	5.654	5.89	5.999	5.997	5.895	5.702	5.426	5.073	4.649	4.16	3.612	3.014	2.383	1.745	1.148	0.659	0.326	3.48	4.422	5.092	5.566	5.881	6.059	6.117	6.068	5.921	5.684	5.366	4.972	4.508	3.979	3.395	2.765	2.112	1.472	0.906	0.48	672.619	70.802	193.784	2.687	3.659	20.056	5.508	0.538	0.745	1.0	0.425	.0	0.553	6.842	2.126	0.0	0.763	0.237	0.191	0.191	1.0	0.5	0.439	0.0	7.449	2.595	0.0	0.742	0.258	0.224	0.208	1.0	0.599	0.632	0.0	6.012	1.889	0.0	0.761	0.239	0.224	0.224	1.0	0.387	0.342	0.0	7.118	2.18	0.0	0.766	0.234	0.191	0.191	1.0	0.541	0.461	0.0	6.198	2.079	0.0	0.749	0.251	0.224	0.191	1.0	0.412	0.415	0.0	7.467	1.952	0.0	0.793	0.207	0.208	0.208	1.0	0.601	0.359	0.0	8.968	10.044	7.901	9.297	8.277	9.419	14.546	19.332	11.355	15.513	12.883	14.577	0.331	0.36	0.351	0.644	0.612	0.641	0.648	0.623	0.689	0.313	0.41	0.243	0.334	0.275	0.32	23.514	29.377	19.256	24.811	21.16	3.997	49.303	0.925	3.916	7.801	2.0	1.272	1.165	1.05	0.56	0.155	0.057	0.0	0.0	10.517	0.303	0.137	0.168	0.314	0.366	0.314	0.264	0.216	0.07	4.0	5.154	1.376	1.465	0.661	0.132	0.011	0.178	0.0	0.0	12.801	1.099	0.158	0.236	0.242	0.676	0.192	0.411	0.259	0.011	5.469	1.089	0.792	0.702	0.396	0.121	0.022	0.025	0.0	0.0	5.205	0.165	0.081	0.106	0.142	0.166	0.115	0.105	0.064	0.015	1.753	2.428	1.433	1.325	1.219	0.638	0.15	0.091	0.0	0.0	12.14	0.39	0.159	0.197	0.361	0.431	0.342	0.346	0.272	0.075	4.754	1.366	0.869	0.808	0.509	0.162	0.036	0.027	0.0	0.0	6.187	0.23	0.09	0.121	0.178	0.22	.145	0.12	0.082	0.024	2.193	1.124	0.84	0.958	0.795	0.469	0.286	0.167	0.041	9.36	0.17	0.064	0.071	0.061	0.039	0.033	0.029	0.023	0.17	1.029	0.947	0.731	0.855	0.303	0.385	0.178	0.0060	8.868	0.227	0.151	0.104	0.383	0.073	0.132	0.082	0.0060	0.383	0.656	0.527	0.465	0.33	0.181	0.111	0.048	0.0080	4.653	0.077	0.051	0.035	0.044	0.025	0.017	0.011	0.0070	0.077	1.255	0.94	1.077	0.897	0.505	0.364	0.205	0.044	10.572	0.212	0.112	0.088	0.072	0.045	0.056	0.035	0.027	0.212	0.707	0.582	0.547	0.404	0.22	0.125	0.06	0.013	5.318	0.095	0.063	0.044	0.067	0.03	0.021	0.014	0.011	0.095	3.585	0.616	0.667	21.0	1.0	.05	0.0	0.0	1.0	12.0	9.364	1.75	1.952	0.327	31.167	6.0	20.0	0.259	13.731	8.115	24.317	206.103	12.351	1.768	699.0	28.271	658.0	2922.0	8.608	43.162	1588.0	185.182	184.831	242.939	196.765	247.562	3.073	3.078	2.449	2.934	2.405	4.939	4.137	3.072	0.176	0.112	0.07	2.414	1.824	1.065	0.086	0.049	0.024	11.293	7.153	7.232	5.507	4.938	3.509	2.52	90.246	53.303	77.0	6.857	1.06	3.689	2.532	1.513	21.214	0.396	0.57	1.234	1.925	36.572	0.453	2.323	0.409	3.537	67.201	0.833	0.711	0.752	3.892	73.956	0.916	0.356	0.828	4.248	80.711	1.0	0.0	0.904	4.248	80.711	1.0	0.0	0.904	4.248	80.711	1.0	0.0	0.904	3.367	27.539	27.487	6.698	29.333	37.508	1.937	1.964	-2.347	1.051	-2.615	53.141	53.01	75.743	57.615	77.632	3.419	0.244	14.433	1.031	3.686	0.263	14.554	1.04	3.687	0.263	14.547	1.039	3.687	0.263	14.547	1.039	3.65	0.261	14.573	1.041	3.677	0.263	14.558	1.04	3.647	0.26	14.571	1.041	28.0	37.0	44.0	47.0	38.0	35.0	21.0	6.0	4.42	5.076	5.608	5.997	6.184	6.49	6.19	5.328	66.176	27.991	14.421	0.0	0.0	24.795	31.514	0.0	0.0	47.603	0.0	0.0	0.0	0.0	6.0	0.0	0.0	0.0	8.0	0.0	0.0	0.0	0.0	0.0	0.0	26.0	0.0	0.0	0.0	0.0	0.0	0.0	0.0	0.0	0.0	0.0	0.0	0.0	0.0	0.0	0.0	0.0	0.0	.0	0.0	0.0	0.0	0.0	0.0	4.152	3.636	3.487	3.087	2.55	2.433	1.996	1.736	1.9	1.591	1.07	0.91	0.718	0.226	0.197	0.0	4.012	3.321	2.8	2.721	2.023	1.856	1.259	1.227	1.939	1.709	1.132	1.072	0.761	0.323	0.174	0.0	4.088	3.453	3.004	2.9	2.219	2.198	1.918	1.542	1.874	1.516	0.942	0.787	0.464	0.0	0.0	0.0	4.013	3.329	2.827	2.717	2.065	1.854	1.401	1.307	1.934	1.719	1.139	1.054	0.727	0.314	0.11	0.0	-999.0	-999.0	-999.0	-999.0	-999.0	-999.0	-999.0	1.415	2.053	56.523	20.398	22.023	20.777	9.872	3.109	1.0	2.87	40.961	0.0	6.555	0.0	0.0	0.0	10.189	0.0	0.0	0.0	0.0	0.0	0.0	9.519	0.0	0.0	0.0	0.0	0.0	0.0	0.0	0.0	0.0	0.0	0.0	0.0	0.0	0.0	0.0	0.0	0.0	5.388	0.0	0.0	0.0	0.0	0.0	3.402	3.927	2.464	6.972	3.54	3.174	5.996	7.215	4.165	5.825	4.702	2.422	2.975	1.023	1.048	0.961	0.418	0.0	0.0	0.0	0.0	0.0	0.0	0.0	0.0	0.0	0.0	0.0	0.0	0.0	0.336	4.052	0.238	7.286	1.69	2.416	11.913	9.379	4.838	5.189	5.122	0.551	4.743	0.359	0.335	3.778	0.041	0.0	0.0	0.0	0.0	0.0	0.0	0.0	0.0	0.0	0.0	0.0	0.0	0.0	0.805	3.737	0.745	5.736	1.091	1.976	4.443	4.759	2.884	2.092	3.091	0.541	1.217	0.256	0.193	0.492	.07	0.0	0.0	0.0	0.0	0.0	0.0	0.0	0.0	0.0	0.0	0.0	0.0	0.0	3.622	4.036	2.329	7.614	4.001	3.377	7.315	7.929	4.448	6.633	5.316	2.642	3.745	1.228	1.309	1.614	0.418	0.0	0.0	0.0	0.0	0.0	0.0	0.0	0.0	0.0	0.0	0.0	0.0	0.0	0.979	3.7	0.944	5.593	1.278	2.003	5.42	5.517	3.054	2.535	3.196	0.63	1.354	0.307	0.221	0.541	0.112	0.0	0.0	0.0	0.0	0.0	0.0	0.0	0.0	0.0	0.0	0.0	0.0	0.0	8.926	0.493	0.526	0.0	0.0	0.0	0.0	0.0	0.0	0.0	0.0	0.0	0.0	0.0	0.0	0.0	0.0	0.0	0.0	0.0	0.0	0.0	0.0	0.0	0.0	0.0	.0	0.0	0.0	0.0	2.0	2.0	0.0	0.0	0.0	0.0	0.0	0.0	0.0	0.0	0.0	0.0	0.0	0.0	0.0	0.0	0.0	0.0	0.0	0.0	0.0	0.0	0.0	0.0	0.0	3.0	1.0	2.0	0.0	0.0	0.0	0.0	0.0	0.0	0.0	2.0	0.0	0.0	0.0	0.0	0.0	1.0	0.0	0.0	0.0	0.0	0.0	3.0	0.0	0.0	2.0	0.0	0.0	0.0	0.0	0.0	0.0	1.0	1.0	0.0	0.0	0.0	0.0	0.0	0.0	0.0	0.0	0.0	0.0	0.0	0.0	1.0	0.0	0.0	0.0	0.0	0.0	0.0	0.0	0.0	0.0	0.0	0.0	0.0	0.0	0.0	2.0	0.0	0.0	0.0	0.0	0.0	0.0	0.0	0.0	0.0	.0	0.0	0.0	0.0	0.0	0.0	0.0	0.0	0.0	0.0	0.0	0.0	2.56	-999.0	-999.0	10.356	50.311	142.084	192.395	12.322	26.97	85.319	112.29	0.156	43.719	142.732	186.451	1.225	31.125	92.32	123.445	39.919	15.0	22.0	3.091	3.79	8.947	7.389	4.596	3.943	3.477	3.355	2.606	2.182	1.112	0.752	0.491	0.178	0.075	-0.232	-0.437	-0.5	-0.598	3.595	3.28	2.72	2.412	1.601	1.059	0.429	0.266	-0.0030	-0.907	-1.089	-1.263	-1.826	-1.896	-2.0	4.099	3.534	2.97	2.831	2.049	1.637	0.587	0.216	0.01	-0.248	-0.421	-0.776	-0.901	-0.987	-1.0	0.0	3.807	3.611	5.434	5.969	7.354	8.215	9.439	10.45	11.613	12.694	13.837	14.949	16.087	17.214	3.091	4.324	.594	6.94	8.321	9.729	11.158	12.603	14.062	15.533	17.012	18.499	19.993	21.492	22.995	1.999	4.032	4.578	6.052	7.04	8.337	9.484	10.737	11.945	13.191	14.425	15.674	16.922	18.176	19.431	2.681	4.061	5.152	6.412	7.681	8.986	10.309	11.649	13.001	14.364	15.735	17.112	18.496	19.883	21.274	-999.0	53.39	6.553	3.348	11.21	0.0	0.0	0.0	0.0	0.0	0.0	0.0	0.0	0.0	0.0	0.0	0.0	0.0	0.0	0.0	1.0	0.0	-3.57	-3.75	-3.79	0.0	0.0	0.0	8.0	2.0	4.0	1.0	0.0	0.0	0.0	0.0	0.0	0.0	0.0	0.0	0.0	0.0	0.0	0.0	0.0	0.0	1.0	0.0	0.0	0.0	0.0	0.0	0.0	0.0	0.0	0.0	0.0	.0	0.0	0.0	0.0	0.0	0.0	0.0	0.0	0.0	0.0	0.0	0.0	0.0	0.0	0.0	0.0	0.0	0.0	0.0	0.0	0.0	0.0	0.0	0.0	0.0	0.0	0.0	0.0	0.0	0.0	0.0	0.0	0.0	0.0	0.0	0.0	0.0	0.0	0.0	1.0	0.0	0.0	0.0	0.0	0.0	0.0	0.0	0.0	0.0	0.0	0.0	0.0	0.0	0.0	0.0	0.0	0.0	0.0	0.0	0.0	0.0	2.0	0.0	0.0	0.0	0.0	0.0	0.0	0.0	0.0	0.0	1.0	0.0	0.0	0.0	0.0	0.0	0.0	0.0	0.0	0.0	0.0	0.0	0.0	0.0	0.0	0.0	0.0	53.09	53.09	999	999	999	999	999	999	999	999	999	999	999	999	999	999	999	999	999	999	999	999	999	999	999	999	999	999	999	999	999	999	999	999	999	999	999	999	999	999	999	999	999	999	999	999	999	999	999	999	999	999	999	999	999	999	999	999	999	999	999	999	999	999	999	999	999	999	999	999	999	999	999	999	999	999	999	999	999	999	999	999	999	999	999	999	999	999	999	999	999	999	999	999	999	999	999	999	999	999	999	999	999	999	999	999	999	999	999	999	999	999	999	999	999	999	999	999	999	999	999	999	999	999	999	999	999	999	999	999	999	999	999	999	999	999	999	999	999	999	999	999	999	999	999	999	999	999	999	999	999	999	999	999	999	999	999	999	999	999	999	999	999	999	999	999	999	999	999	999	999	999	999	999	999	999	999	999	999	999	999	999	999	999	999	999	999	999	999	999	999	999	999	999	999	999	999	999	999	999	999	999	999	999	999	999	999	999	999	999	999	999	999	999	999	999	999	999	999	999	999	999	999	999	999	999	999	999	999	999	999	999	999	999	999	999	999	999	999	999	999	999	999	999	999	999	999	999	999	999	999	999	999	999	999	999	999	999	999	999	999	999	999	999	999	999	999	999	999	999	999	999	999	999	999	999	999	999	999	999	999	999	999	999	999	999	999	999	999	999	999	999	999	999	999	999	999	999	999	999	999	999	999	999	999	999	999	999	999	999	999	999	999	999	999	999	999	999	999	999	999	999	999	999	999	999	999	999	999	999	999	999	999	999	999	999	999	999	999	999	999	999	999	999	999	999	999	999	999	999	999	999	999	999	999	999	999	999	999	999	999	999	999	999	999	999	999	999	999	999	999	999	999	999	999	999	999	999	999	999	999	999	999	999	999	999	999	999	999	999	999	999	999	999	999	999	999	999	999	999	999	999	999	999	999	999	999	999	999	999	999	999	999	999	999	999	999	999	999	999	999	999	999	999	999	999	999	999	999	999	999	999	999	999	999	999	999	999	999	999	999	999	999	999	999	999	999	999	999	999	999	999	999	999	999	999	999	999	999	999	999	999	999	999	999	999	999	999	999	999	999	999	999	999	999	999	999	999	999	999	999	999	999	999	999	999	999	999	999	999	999	999	999	999	999	999	999	999	999	999	999	999	999	999	999	999	999	999	999	999	999	999	999	999	999	999	999	999	999	999	999	999	999	999	999	999	999	999	999	999	999	999	999	999	999	999	999	999	999	999	999	999	999	999	999	999	999	999	999	999	999	999	999	999	999	999	999	999	999	999	999	999	999	999	999	999	999	999	999	999	999	999	999	999	999	999	999	999	999	999	999	999	999	999	999	999	999	999	999	999	999	999	999	999	999	999	999	999	999	999	999	999	999	999	999	999	999	999	999	999	999	999	999	999	999	999	999	999	999	999	999	999	999	999	999	999	999	999	999	999	999	999	999	999	999	999	999	999	999	999	999	999	999	999	999	999	999	999	999	999	999	999	999	999	999	999	999	999	999	999	999	999	999	999	999	999	999	999	999	999	999	999	999	999	999	999	999	999	999	999	999	999	999	999	999	999	999	999	999	999	999	999	999	999	999	999	999	999	999	999	999	999	999	999	999	999	999	999	999	999	999	999	999	999	999	999	999	999	999	999	999	999	999	999	999	999	999	999	999	999	999	999	999	999	999	999	999	999	999	999	999	999	999	999	999	999	999	999	999	999	999	999	999	999	999	999	999	999	999	999	999	999	999	999	999	999	999	999	999	999	999	999	999	999	999	999	999	999	999	999	999	999	999	999	999	999	999	999	999	999	999	999	999	999	999	999	999	999	999	999	999	999	999	999	999	999	999	999	999	999	999	999	999	999	999	999	999	999	999	999	999	999	999	999	999	999	999	999	999	999	999	999	999	999	999	999	999	999	999	999	999	999	999	999	999	999	999	999	999	999	999	999	999	999	999	999	999	999	999	999	999	999	999	999	999	999	999	999	999	999	999	999	999	999	999	999	999	999	999	999	999	999	999	999	999	999	999	999	999	999	999	999	999	999	999	999	999	999	999	999	999	999	999	999	999	999	999	999	999	999	999	999	999	999	999	999	999	999	999	999	999	999	999	999	999	999	999	999	999	999	999	999	999	999	999	999	999	999	999	999	999	999	999	999	999	999	999	999	999	999	999	999	999	999	999	999	999	999	999	999	999	999	999	999	999	999	999	999	999	999	999	999	999	999	999	999	999	999	999	999	999	999	999	999	999	999	999	999	999	999	999	999	999	999	999	999	999	999	999	999	999	999	999	999	999	999	999	999	999	999	999	999	999	999	999	999	999	999	999	999	999	999	999	999	999	999	999	999	999	999	999	999	999	999	999	999	999	999	999	999	999	999	999	999	999	999	999	999	999	999	999	999	999	999	999	999	999	999	999	999	999	999	999	999	999	999	999	999	999	999	999	999	999	999	999	999	999	999	999	999	999	999	999	999	999	999	999	999	999	999	999	999	999	999	999	999	999	999	999	999	999	999	999	999	999	999	999	999	999	999	999	999	999	999	999	999	999	999	999	999	999	999	999	999	999	999	999	999	999	999	999	999	999	999	999	999	4.69093	3	999	999	2.70824	1	999	999	999	999	1.28552	2	999	999	1.01547	3	999	999	999	999	10.65947	1	999	999	999	999	999	999	999	999	999	999	-1.02001	1	999	999	999	999	999	999	11.64387	2	999	999	999	999	999	999	999	999	8.73873	1	999	999	999	999	999	999	999	999	999	999	999	999	999	999	999	999	999	999	999	999	999	999	999	999	999	999	999	999	10.65947	1	999	999	999	999	999	999	999	999	999	999	999	999	999	999	999	999	999	999	999	999	999	999	8.73873	1	999	999	999	999	999	999	999	999	999	999	999	999	999	999	999	999	999	999	999	999	999	999	999	999	999	999	999	999	999	999	999	999	999	999	999	999	999	999	999	999	999	999	1.48247	1	3.20846	2	999	999	999	999	2.70824	1	999	999	999	999	1.28552	2	999	999	0.10108	1	0.91439	2	999	999	999	999	999	999	999	999	10.65947	1	999	999	999	999	999	999	999	999	999	999	999	999	999	999	-1.02001	1	999	999	999	999	999	999	999	999	999	999	11.64387	2	999	999	999	999	999	999	999	999	999	999	8.73873	1	999	999	999	999	999	999	999	999	999	999	999	999	999	999	999	999	999	999	999	999	999	999	999	999	999	999	999	999	999	999	999	999	999	999	999	999	999	999	999	999	999	999	999	999	999	999	999	999	999	999	999	999	999	999	999	999	999	999	999	999	999	999	999	999	999	999	999	999	999	999	999	999	999	999	999	999	999	999	999	999	999	999	999	999	999	999	999	999	999	999	999	999	999	999	999	999	999	999	999	999	999	999	999	999	999	999	999	999	999	999	999	999	0.13443	1	999	999	999	999	999	999	999	999	999	999	999	999	999	999	8.06607	2	999	999	999	999	999	999	999	999	999	999	999	999	999	999	999	999	999	999	999	999	999	999	999	999	999	999	999	999	999	999	999	999	999	999	999	999	5.4153	1	999	999	999	999	999	999	999	999	999	999	999	999	999	999	999	999	999	999	999	999	999	999	999	999	999	999	999	999	999	999	999	999	999	999	999	999	999	999	999	999	999	999	999	999	999	999	999	999	999	999	999	999	999	999	999	999	999	999	999	999	999	999	999	999	999	999	999	999	999	999	999	999	999	999	999	999	999	999	999	999	999	999	999	999	999	999	999	999	999	999	999	999	6.60092	1	999	999	999	999	999	999	999	999	999	999	999	999	999	999	999	999	999	999	999	999	8.10297	6	999	999	999	999	999	999	999	999	999	999	999	999	1.60489	2	999	999	999	999	999	999	999	999	4.18653	2	999	999	999	999	999	999	999	999	999	999
6832	24	6.41	307.47	29.68	47.03	31.6	42.17	0.62	0.98	0.66	1.83	48.0	23.0	51.0	26.0	12.0	0.0	0.0	12.0	25.0	21.0	1.0	1.0	0.0	0.0	0.0	0.0	0.0	0.0	0.0	0.0	0.0	0.0	0.0	0.0	0.0	4.0	5.0	0.0	0.0	1.0	3.0	1.0	0.0	0.0	0.0	268.078	59.743	1.245	124.0	147.0	15.648	11.31	9.99	0.68	0.435	0.277	13.767	8.783	6.981	0.599	0.338	0.194	2.0	2.353	3.147	7.777	3.236	4.499	9029.289	796.108	1.121	14.925	6.466	3.061	413.0	1.0	8.087	1.055	68.0	758.0	66.0	2.446	123.979	5641.0	0.576	0.342	0.192	0.105	84.324	1.228	19.198	236.0	255.0	7123.0	10157.0	69.297	105.731	4.196	1.013	161.0	4.589	100.957	5247.0	1.419	26.0	4.828	5.687	6.564	7.439	8.323	9.205	10.092	10.977	11.865	23.0	52.0	0.0	196.0	10.0	898.0	126.0	4484.0	1062.0	23422.0	3.5	2.222	1.569	0.849	0.288	0.375	0.434	0.174	0.073	0.025	0.135	0.062	0.045	0.03	0.0090	0.011	0.014	0.0080	0.0070	0.012	0.334	3.338	3.663	3.642	3.451	3.531	3.536	3.455	3.121	3.223	3.521	3.489	3.236	3.441	3.508	3.394	3.034	3.337	3.662	3.641	3.45	3.531	3.536	3.454	3.12	3.21	3.506	3.477	3.219	3.434	3.504	3.384	3.02	-0.09	-0.132	-0.157	0.093	-0.057	0.045	-0.0020	-0.039	-0.1	-0.14	-0.151	0.146	-0.054	0.042	-0.016	-0.062	-0.089	-0.131	-0.157	0.087	-0.058	0.046	0.0010	-0.037	-0.104	-0.143	-0.147	0.167	-0.052	0.04	-0.023	-0.072	1.01	1.326	1.704	2.129	0.969	0.145	0.319	0.456	1.052	1.332	1.574	1.891	0.914	0.204	0.449	0.641	1.006	1.325	1.716	2.153	0.974	0.139	0.307	0.438	1.072	1.334	1.508	1.776	0.885	0.234	0.514	0.734	-999.0	-999.0	-999.0	-999.0	0.991	1.0	11.889	4.583	5.538	6.203	6.658	6.945	7.093	7.123	7.051	6.888	6.644	6.326	5.94	5.492	4.985	4.425	3.817	3.168	2.493	1.819	1.194	4.276	5.28	5.982	6.467	6.784	6.962	7.026	6.99	6.864	6.658	6.378	6.028	5.613	5.137	4.604	4.018	3.387	2.722	2.045	1.396	5525.384	230.224	1029.495	1.287	3.166	10.606	5.864	0.35	0.846	0.627	0.207	.901	0.33	7.996	4.18	1.729	0.575	0.301	0.202	0.186	0.213	0.521	0.395	0.479	6.939	3.574	0.937	0.606	0.312	0.202	0.162	0.172	0.402	0.296	0.143	7.409	3.941	1.275	0.587	0.312	0.172	0.152	0.172	0.452	0.355	0.264	7.926	4.12	1.685	0.577	0.3	0.181	0.157	0.191	0.513	0.385	0.456	7.518	4.009	1.364	0.583	0.311	0.162	0.152	0.172	0.464	0.366	0.301	6.833	3.594	0.788	0.609	0.32	0.181	0.195	0.181	0.39	0.299	0.101	13.905	11.451	12.625	13.731	12.892	11.215	54.471	34.656	43.667	52.955	45.867	32.774	0.2	0.178	0.186	0.363	0.409	0.38	0.366	0.375	0.414	0.465	0.281	0.357	0.451	0.377	0.263	126.156	69.353	93.515	121.72	99.878	3.336	86.042	0.827	5.323	4.808	3.0	2.389	3.277	3.194	1.816	1.076	0.588	0.705	0.589	32.247	0.253	0.175	0.282	0.398	0.377	0.347	0.334	0.578	0.674	9.0	1.067	1.05	0.924	0.509	0.147	0.089	0.057	0.059	0.055	6.924	0.066	0.069	0.074	0.057	0.038	0.062	0.103	0.113	0.09	1.464	1.193	1.316	1.354	0.911	0.406	0.2	0.152	0.146	0.133	10.75	0.08	0.092	0.114	0.112	0.09	0.095	0.148	0.194	0.174	2.6	2.792	2.321	3.157	2.99	1.675	0.976	0.546	0.643	0.539	30.275	0.232	0.169	0.27	0.372	0.347	0.318	0.317	0.542	0.625	8.365	1.298	1.43	1.536	1.098	0.526	0.262	0.193	0.189	0.171	12.552	0.09	0.101	0.131	0.136	0.114	.113	0.167	0.23	0.215	3.134	2.151	2.053	2.151	1.749	1.382	1.105	1.403	1.32	30.653	0.11	0.053	0.058	0.032	0.03	0.029	0.02	0.021	0.11	0.869	0.637	0.433	0.251	0.28	0.329	0.311	0.23	7.035	0.065	0.034	0.023	0.014	0.013	0.014	0.014	0.013	0.065	1.131	0.888	0.707	0.485	0.418	0.475	0.492	0.396	10.855	0.065	0.034	0.023	0.014	0.013	0.014	0.014	0.013	0.065	2.083	1.982	2.031	1.626	1.28	1.05	1.316	1.236	28.918	0.104	0.05	0.051	0.029	0.027	0.025	0.018	0.019	0.104	1.241	0.996	0.83	0.594	0.491	0.537	0.575	0.474	12.593	0.065	0.034	0.023	0.014	0.013	0.014	0.014	0.013	0.065	3.7	-0.901	0.462	32.0	4.0	.078	0.0	0.0	2.0	19.0	18.087	2.123	2.196	0.235	47.5	7.0	35.0	0.23	22.176	6.014	43.919	901.949	96.049	3.146	3953.0	52.251	2171.0	12145.0	15.622	139.406	8456.0	967.0	967.172	1314.173	968.218	1387.856	1.697	1.696	1.236	1.694	1.17	8.784	7.428	6.088	0.179	0.114	0.075	5.588	4.27	3.097	0.114	0.066	0.038	15.648	11.31	9.99	8.784	7.428	6.088	3.581	191.486	78.042	186.0	15.777	0.393	4.483	3.015	1.664	31.6	0.218	0.331	0.635	1.245	59.743	0.223	4.34	0.213	2.73	131.036	0.489	2.855	0.468	3.596	172.594	0.644	1.989	0.616	4.079	195.814	0.73	1.506	0.699	4.194	201.323	0.751	1.391	0.719	4.194	201.323	0.751	1.391	0.719	6.842	86.558	86.573	17.175	86.667	123.796	0.393	0.392	-1.393	0.385	-1.8	172.904	172.935	236.255	173.134	250.137	4.091	0.178	25.424	1.105	4.728	0.206	25.482	1.108	4.733	0.206	25.48	1.108	4.733	0.206	25.48	1.108	4.743	0.206	25.477	1.108	4.733	0.206	25.48	1.108	4.742	0.206	25.477	1.108	49.0	65.0	81.0	83.0	94.0	104.0	110.0	112.0	4.472	4.951	5.413	5.371	5.725	6.047	6.28	6.438	103.522	47.969	23.277	0.0	0.0	55.573	215.386	75.895	0.0	0.0	0.0	0.0	0.0	0.0	4.0	0.0	0.0	0.0	0.0	0.0	0.0	0.0	0.0	0.0	0.0	0.0	0.0	0.0	0.0	0.0	0.0	0.0	0.0	0.0	0.0	0.0	0.0	0.0	0.0	0.0	0.0	0.0	0.0	.0	0.0	0.0	0.0	0.0	0.0	3.906	3.777	3.682	3.194	2.888	2.794	2.75	2.617	2.017	1.886	1.873	1.734	1.446	1.278	1.082	1.082	3.892	3.749	3.696	3.111	2.912	2.833	2.743	2.647	2.006	1.875	1.848	1.663	1.437	1.236	0.996	0.996	3.969	3.862	3.75	3.3	3.023	2.991	2.981	2.769	1.919	1.764	1.698	1.493	1.169	1.032	0.799	0.799	3.895	3.752	3.702	3.116	2.924	2.849	2.758	2.66	1.998	1.868	1.836	1.638	1.424	1.212	0.966	0.966	-999.0	-999.0	-999.0	-999.0	-999.0	-999.0	-999.0	1.382	2.385	293.157	42.896	29.218	34.636	14.804	3.373	0.991	1.94	100.002	0.0	3.587	0.0	0.0	0.0	0.0	0.0	0.0	0.0	0.0	0.0	0.0	.0	0.0	0.0	0.0	0.0	0.0	0.0	0.0	0.0	0.0	0.0	0.0	0.0	0.0	0.0	0.0	0.0	0.0	0.0	0.0	0.0	0.0	0.0	0.0	11.946	15.068	7.69	50.441	15.211	34.926	31.741	29.484	33.921	26.683	27.218	22.123	26.236	14.28	15.025	8.814	6.329	2.88	2.093	0.74	0.84	0.0	0.0	0.0	0.0	0.0	0.0	0.0	0.0	0.0	1.005	15.946	0.708	23.622	5.687	6.961	5.904	7.444	14.444	7.246	9.603	6.493	6.022	2.007	2.663	1.075	0.186	0.083	0.103	0.0050	0.0060	0.0	0.0	0.0	0.0	0.0	0.0	0.0	0.0	0.0	3.571	13.599	1.901	23.729	6.163	11.402	10.171	11.275	16.0	10.347	12.513	8.798	8.998	4.314	4.405	2.077	.823	0.349	0.428	0.067	0.075	0.0	0.0	0.0	0.0	0.0	0.0	0.0	0.0	0.0	11.251	15.923	7.982	49.61	15.091	33.757	30.392	27.659	32.706	25.53	26.708	20.682	24.812	13.533	14.303	8.314	5.853	2.573	1.919	0.656	0.745	0.0	0.0	0.0	0.0	0.0	0.0	0.0	0.0	0.0	4.548	13.329	2.351	25.121	6.793	13.573	12.085	12.95	17.247	11.722	13.817	9.895	10.401	5.263	5.316	2.55	1.167	0.513	0.574	0.108	0.122	0.0	0.0	0.0	0.0	0.0	0.0	0.0	0.0	0.0	30.913	0.639	0.684	0.0	8.0	0.0	0.0	0.0	0.0	0.0	0.0	0.0	0.0	0.0	0.0	0.0	1.0	0.0	0.0	0.0	0.0	0.0	0.0	0.0	0.0	0.0	.0	0.0	0.0	0.0	0.0	2.0	0.0	4.0	0.0	0.0	1.0	0.0	0.0	4.0	0.0	0.0	0.0	0.0	0.0	0.0	0.0	0.0	0.0	0.0	0.0	0.0	0.0	0.0	0.0	10.0	2.0	0.0	0.0	0.0	0.0	0.0	0.0	0.0	0.0	0.0	0.0	0.0	0.0	0.0	0.0	0.0	0.0	0.0	0.0	0.0	0.0	17.0	0.0	0.0	0.0	0.0	4.0	4.0	0.0	0.0	0.0	0.0	0.0	1.0	0.0	0.0	0.0	0.0	0.0	0.0	1.0	0.0	0.0	0.0	0.0	0.0	0.0	0.0	0.0	0.0	0.0	0.0	0.0	0.0	0.0	0.0	0.0	0.0	0.0	0.0	0.0	0.0	0.0	0.0	0.0	0.0	0.0	0.0	0.0	0.0	.0	0.0	0.0	0.0	0.0	0.0	0.0	0.0	0.0	0.0	0.0	0.0	3.791	-999.0	-999.0	5.635	115.784	201.539	268.971	9.218	154.873	257.723	336.788	0.02	273.039	452.031	566.529	0.639	169.832	280.65	364.184	82.788	26.0	36.0	3.497	3.989	15.999	12.877	4.26	4.075	3.736	3.286	3.028	2.879	2.781	2.5	2.5	2.162	2.026	1.061	0.719	0.653	0.618	3.542	3.283	2.544	2.361	1.96	1.779	1.38	1.306	1.025	1.0	1.0	0.266	-0.26	-0.322	-0.529	4.064	3.958	3.278	3.136	2.861	2.655	2.317	2.12	2.0	2.0	1.715	0.952	0.648	0.369	0.295	0.0	4.29	3.761	5.866	6.217	7.745	8.511	9.799	10.76	11.947	12.997	14.144	15.233	16.364	17.471	3.497	4.736	.874	7.132	8.419	9.741	11.086	12.45	13.828	15.217	16.615	18.019	19.429	20.844	22.261	1.664	4.329	4.487	6.124	6.95	8.3	9.386	10.651	11.833	13.076	14.295	15.536	16.77	18.013	19.255	3.27	4.582	5.623	6.851	8.093	9.38	10.69	12.021	13.365	14.72	16.083	17.453	18.827	20.206	21.587	-999.0	94.24	14.37	3.875	15.019	0.0	1.0	1.0	1.0	0.0	1.0	1.0	1.0	0.0	1.0	0.0	0.0	0.0	1.0	0.0	1.0	0.0	-4.61	-4.92	-5.02	7.0	0.0	0.0	12.0	10.0	2.0	0.0	0.0	0.0	0.0	0.0	0.0	0.0	0.0	0.0	0.0	0.0	0.0	0.0	0.0	0.0	0.0	0.0	0.0	0.0	0.0	0.0	0.0	0.0	0.0	0.0	0.0	.0	0.0	0.0	0.0	0.0	0.0	0.0	0.0	0.0	0.0	0.0	0.0	0.0	0.0	0.0	0.0	0.0	0.0	0.0	0.0	0.0	0.0	0.0	0.0	0.0	1.0	0.0	0.0	0.0	0.0	0.0	0.0	0.0	0.0	0.0	0.0	0.0	0.0	0.0	0.0	0.0	0.0	0.0	0.0	0.0	0.0	0.0	0.0	0.0	0.0	0.0	0.0	0.0	0.0	0.0	0.0	0.0	0.0	0.0	0.0	0.0	0.0	0.0	0.0	0.0	0.0	0.0	0.0	1.0	0.0	0.0	0.0	0.0	0.0	0.0	0.0	0.0	0.0	0.0	0.0	0.0	0.0	0.0	0.0	0.0	0.0	0.0	0.0	12.47	12.47	999	999	999	999	999	999	999	999	999	999	999	999	999	999	999	999	999	999	999	999	999	999	999	999	999	999	999	999	999	999	999	999	999	999	999	999	999	999	999	999	999	999	999	999	999	999	999	999	999	999	999	999	999	999	999	999	999	999	999	999	999	999	999	999	999	999	999	999	999	999	999	999	999	999	999	999	999	999	999	999	999	999	999	999	999	999	999	999	999	999	999	999	999	999	999	999	999	999	999	999	999	999	999	999	999	999	999	999	999	999	999	999	999	999	999	999	999	999	999	999	999	999	999	999	999	999	999	999	999	999	999	999	999	999	999	999	999	999	999	999	999	999	999	999	999	999	999	999	999	999	999	999	999	999	999	999	999	999	999	999	999	999	999	999	999	999	999	999	999	999	999	999	999	999	999	999	999	999	999	999	999	999	999	999	999	999	999	999	999	999	999	999	999	999	999	999	999	999	999	999	999	999	999	999	999	999	999	999	999	999	999	999	999	999	999	999	999	999	999	999	999	999	999	999	999	999	999	999	999	999	999	999	999	999	999	999	999	999	999	999	999	999	999	999	999	999	999	999	999	999	999	999	999	999	999	999	999	999	999	999	999	999	999	999	999	999	999	999	999	999	999	999	999	999	999	999	999	999	999	999	999	999	999	999	999	999	999	999	999	999	999	999	999	999	999	999	999	999	999	999	999	999	999	999	999	999	999	999	999	999	999	999	999	999	999	999	999	999	999	999	999	999	999	999	999	999	999	999	999	999	999	999	999	999	999	999	999	999	999	999	999	999	999	999	999	999	999	999	999	999	999	999	999	999	999	999	999	999	999	999	999	999	999	999	999	999	999	999	999	999	999	999	999	999	999	999	999	999	999	999	999	999	999	999	999	999	999	999	999	999	999	999	999	999	999	999	999	999	999	999	999	999	999	999	999	999	999	999	999	999	999	999	999	999	999	999	999	999	999	999	999	999	999	999	999	999	999	999	999	999	999	999	999	999	999	999	999	999	999	999	999	999	999	999	999	999	999	999	999	999	999	999	999	999	999	999	999	999	999	999	999	999	999	999	999	999	999	999	999	999	999	999	999	999	999	999	999	999	999	999	999	999	999	999	999	999	999	999	999	999	999	999	999	999	999	999	999	999	999	999	999	999	999	999	999	999	999	999	999	999	999	999	999	999	999	999	999	999	999	999	999	999	999	999	999	999	999	999	999	999	999	999	999	999	999	999	999	999	999	999	999	999	999	999	999	999	999	999	999	999	999	999	999	999	999	999	999	999	999	999	999	999	999	999	999	999	999	999	999	999	999	999	999	999	999	999	999	999	999	999	999	999	999	999	999	999	999	999	999	999	999	999	999	999	999	999	999	999	999	999	999	999	999	999	999	999	999	999	999	999	999	999	999	999	999	999	999	999	999	999	999	999	999	999	999	999	999	999	999	999	999	999	999	999	999	999	999	999	999	999	999	999	999	999	999	999	999	999	999	999	999	999	999	999	999	999	999	999	999	999	999	999	999	999	999	999	999	999	999	999	999	999	999	999	999	999	999	999	999	999	999	999	999	999	999	999	999	999	999	999	999	999	999	999	999	999	999	999	999	999	999	999	999	999	999	999	999	999	999	999	999	999	999	999	999	999	999	999	999	999	999	999	999	999	999	999	999	999	999	999	999	999	999	999	999	999	999	999	999	999	999	999	999	999	999	999	999	999	999	999	999	999	999	999	999	999	999	999	999	999	999	999	999	999	999	999	999	999	999	999	999	999	999	999	999	999	999	999	999	999	999	999	999	999	999	999	999	999	999	999	999	999	999	999	999	999	999	999	999	999	999	999	999	999	999	999	999	999	999	999	999	999	999	999	999	999	999	999	999	999	999	999	999	999	999	999	999	999	999	999	999	999	999	999	999	999	999	999	999	999	999	999	999	999	999	999	999	999	999	999	999	999	999	999	999	999	999	999	999	999	999	999	999	999	999	999	999	999	999	999	999	999	999	999	999	999	999	999	999	999	999	999	999	999	999	999	999	999	999	999	999	999	999	999	999	999	999	999	999	999	999	999	999	999	999	999	999	999	999	999	999	999	999	999	999	999	999	999	999	999	999	999	999	999	999	999	999	999	999	999	999	999	999	999	999	999	999	999	999	999	999	999	999	999	999	999	999	999	999	999	999	999	999	999	999	999	999	999	999	999	999	999	999	999	999	999	999	999	999	999	999	999	999	999	999	999	999	999	999	999	999	999	999	999	999	999	999	999	999	999	999	999	999	999	999	999	999	999	999	999	999	999	999	999	999	999	999	999	999	999	999	999	999	999	999	999	999	999	999	999	999	999	999	999	999	999	999	999	999	999	999	999	999	999	999	999	999	999	999	999	999	999	999	999	999	999	999	999	999	999	999	999	999	999	999	999	999	999	999	999	999	999	999	999	999	999	999	999	999	999	999	999	999	999	999	999	999	999	999	999	999	999	999	999	999	999	999	999	999	999	999	999	999	999	999	999	999	999	999	999	999	999	999	999	999	999	999	999	999	999	999	999	999	999	999	999	999	999	999	999	999	999	999	999	999	999	999	999	999	999	999	999	999	999	21.28522	10	999	999	999	999	999	999	999	999	999	999	999	999	2.50921	2	999	999	999	999	999	999	999	999	999	999	999	999	999	999	999	999	999	999	999	999	999	999	2.28217	1	999	999	999	999	999	999	999	999	999	999	999	999	999	999	5.01098	4	999	999	999	999	6.66602	1	999	999	999	999	999	999	999	999	1.84371	4	2.56935	1	999	999	999	999	999	999	999	999	999	999	999	999	999	999	999	999	999	999	999	999	999	999	999	999	999	999	999	999	999	999	999	999	999	999	999	999	999	999	999	999	999	999	999	999	999	999	2.56935	1	999	999	999	999	999	999	999	999	999	999	5.01098	4	999	999	999	999	999	999	999	999	1.79723	3	2.56935	1	999	999	999	999	21.28522	10	999	999	999	999	999	999	999	999	999	999	999	999	999	999	999	999	2.50921	2	999	999	999	999	999	999	999	999	999	999	999	999	999	999	999	999	999	999	999	999	999	999	999	999	999	999	999	999	999	999	999	999	999	999	2.28217	1	999	999	999	999	999	999	999	999	999	999	999	999	999	999	999	999	5.01098	4	999	999	999	999	999	999	6.66602	1	999	999	999	999	999	999	999	999	999	999	1.84371	4	2.56935	1	999	999	999	999	999	999	999	999	999	999	999	999	999	999	999	999	999	999	999	999	999	999	2.55698	1	999	999	999	999	999	999	999	999	999	999	999	999	1.2627	1	999	999	999	999	999	999	999	999	999	999	999	999	5.41208	6	999	999	999	999	999	999	999	999	999	999	999	999	999	999	999	999	999	999	999	999	999	999	999	999	999	999	999	999	999	999	999	999	999	999	999	999	1.30876	2	999	999	999	999	999	999	999	999	999	999	999	999	999	999	999	999	999	999	999	999	999	999	999	999	999	999	999	999	999	999	999	999	999	999	999	999	999	999	999	999	999	999	999	999	3.55464	2	999	999	999	999	999	999	999	999	999	999	999	999	7.73465	2	999	999	999	999	999	999	999	999	999	999	999	999	999	999	999	999	999	999	999	999	999	999	999	999	999	999	999	999	999	999	999	999	999	999	999	999	999	999	999	999	999	999	999	999	999	999	999	999	999	999	999	999	999	999	999	999	999	999	999	999	999	999	999	999	999	999	999	999	999	999	999	999	999	999	999	999	999	999	999	999	999	999	999	999	999	999	999	999	999	999	999	999	999	999	999	999	999	999	999	999	999	999	999	999	17.40177	8	7.26842	4	999	999	999	999	999	999	999	999	999	999	999	999	999	999	999	999	999	999	999	999	999	999	999	999	999	999	999	999	999	999	999	999	999	999
6293	25	9.24	240.22	18.44	26.84	18.86	51.33	0.71	1.03	0.73	2.85	26.0	18.0	28.0	20.0	14.0	2.0	0.0	12.0	8.0	14.0	0.0	4.0	0.0	0.0	0.0	0.0	0.0	0.0	0.0	0.0	0.0	0.0	0.0	0.0	0.0	3.0	6.0	0.0	0.0	0.0	3.0	0.0	0.0	0.0	2.0	122.211	36.908	1.42	100.0	124.0	12.861	8.609	7.985	0.715	0.43	0.266	9.175	5.343	4.06	0.51	0.267	0.135	17.0	2.124	2.667	7.087	3.572	4.148	3678.079	408.101	1.53	10.842	3.603	1.374	237.0	1.0	6.111	0.914	43.0	264.0	34.0	2.531	112.614	2308.0	0.601	0.385	0.214	0.12	74.502	1.473	35.217	304.0	300.0	4466.0	8302.0	53.964	72.704	2.17	0.802	19.0	3.392	57.667	2296.0	1.87	20.0	4.615	5.517	6.438	7.358	8.284	9.209	10.137	11.064	11.992	18.0	40.0	0.0	160.0	0.0	796.0	0.0	4400.0	0.0	25740.0	3.0	2.889	2.125	1.933	0.674	0.222	0.075	0.02	0.0	0.0	0.15	0.096	0.061	0.064	0.032	0.02	0.015	0.02	0.0	0.0	0.459	3.106	3.516	3.716	3.604	3.295	2.646	1.945	0.847	2.947	3.299	3.364	3.133	2.765	2.231	1.512	0.413	3.105	3.515	3.714	3.602	3.292	2.644	1.943	0.845	2.935	3.282	3.336	3.092	2.725	2.2	1.473	0.375	0.029	-0.057	-0.1	-0.25	0.255	0.11	-0.486	-1.0	0.029	-0.057	-0.1	-0.25	0.255	0.11	-0.486	-1.0	0.029	-0.057	-0.1	-0.25	0.255	0.11	0.486	-1.0	0.029	-0.057	-0.1	-0.25	0.255	0.11	-0.486	-1.0	0.546	0.729	1.015	1.366	1.041	0.994	1.639	2.732	0.546	0.729	1.015	1.366	1.041	0.994	1.639	2.732	0.546	0.729	1.015	1.366	1.041	0.994	1.639	2.732	0.546	0.729	1.015	1.366	1.041	0.994	1.639	2.732	-999.0	-999.0	-999.0	-999.0	0.482	0.981	8.682	4.191	5.019	5.585	5.964	6.195	6.301	6.297	6.195	6.005	5.733	5.385	4.968	4.486	3.946	3.355	2.723	2.073	1.44	0.885	0.47	3.777	4.786	5.501	5.998	6.321	6.501	6.556	6.504	6.354	6.116	5.797	5.404	4.942	4.417	3.835	3.204	2.539	1.867	1.234	0.71	1445.449	111.188	352.579	2.208	5.203	35.046	5.308	0.452	0.89	0.971	0.413	.0	0.479	8.726	2.765	0.111	0.752	0.238	0.175	0.198	0.372	0.55	0.528	0.253	6.626	2.268	0.081	0.738	0.253	0.175	0.175	0.332	0.32	0.342	0.097	7.244	2.031	0.075	0.775	0.217	0.175	0.175	0.242	0.38	0.285	0.094	8.548	2.836	0.114	0.743	0.247	0.175	0.242	0.351	0.528	0.553	0.261	7.491	2.077	0.078	0.777	0.215	0.175	0.268	0.23	0.407	0.297	0.107	6.573	2.655	0.099	0.705	0.285	0.193	0.193	0.212	0.324	0.417	0.143	11.602	8.975	9.35	11.498	9.647	9.327	25.403	15.751	15.408	25.539	16.308	18.367	0.235	0.217	0.2	0.628	0.607	0.662	0.615	0.665	0.557	0.444	0.253	0.253	0.447	0.27	0.295	39.685	25.948	25.86	39.796	27.171	9.429	73.059	0.973	4.35	8.946	3.0	1.841	1.851	1.614	0.862	0.458	0.156	0.099	0.07	16.975	0.544	0.231	0.253	0.47	0.733	0.868	0.56	0.413	0.372	9.0	1.999	1.257	1.114	0.815	0.455	0.101	0.0090	0.0030	0.0	9.511	0.283	0.119	0.134	0.251	0.383	0.37	0.144	0.077	0.031	3.314	1.111	1.072	0.944	0.522	0.192	0.074	0.023	0.015	0.0060	6.814	0.119	0.101	0.127	0.189	0.24	0.215	0.141	0.101	0.066	2.557	3.338	1.979	1.946	1.737	1.081	0.464	0.163	0.089	0.062	18.441	0.6	0.26	0.26	0.498	0.842	1.006	0.639	0.434	0.36	9.799	1.159	1.103	0.997	0.564	0.2	0.094	0.029	0.022	0.01	7.207	0.132	0.105	0.137	0.202	0.252	.235	0.159	0.12	0.087	2.843	1.868	1.365	1.597	1.574	1.194	0.644	0.438	0.291	18.263	0.212	0.075	0.072	0.078	0.102	0.06	0.04	0.029	0.212	1.094	0.847	0.949	0.86	0.544	0.209	0.097	0.03	9.271	0.161	0.051	0.073	0.127	0.073	0.038	0.021	0.015	0.161	0.975	0.778	0.733	0.578	0.365	0.202	0.12	0.055	7.651	0.068	0.032	0.024	0.021	0.017	0.012	0.01	0.0070	0.068	2.038	1.411	1.697	1.797	1.358	0.71	0.451	0.286	19.79	0.265	0.07	0.072	0.126	0.115	0.076	0.05	0.026	0.265	1.012	0.817	0.771	0.606	0.395	0.225	0.141	0.071	8.13	0.068	0.032	0.024	0.021	0.016	0.012	0.01	0.0080	0.068	3.907	0.374	0.6	28.0	0.0	.0	0.0	0.0	2.0	17.0	12.948	1.862	2.053	0.278	40.0	8.0	35.0	0.215	17.126	9.316	34.527	335.377	30.692	1.418	1342.0	40.963	1737.0	11165.0	6.181	49.828	6188.0	392.25	392.283	453.648	392.424	466.211	2.434	2.434	2.187	2.433	2.143	7.462	6.259	5.263	0.17	0.104	0.066	3.045	2.158	1.509	0.069	0.036	0.019	12.861	8.609	7.985	7.462	6.259	5.263	2.85	142.174	75.059	110.0	8.815	0.714	4.071	2.638	1.597	25.418	0.331	0.475	1.062	1.42	36.908	0.302	3.281	0.275	2.815	73.192	0.599	1.885	0.545	3.354	87.192	0.713	1.347	0.649	4.056	105.457	0.863	0.644	0.785	4.393	114.211	0.935	0.308	0.85	4.47	116.211	0.951	0.231	0.865	5.318	44.666	44.67	2.403	44.686	54.073	1.0	0.997	-3.816	0.986	-4.801	88.332	88.342	108.622	88.386	112.948	3.869	0.215	19.406	1.078	4.19	0.233	19.519	1.084	4.198	0.233	19.509	1.084	4.198	0.233	19.509	1.084	4.163	0.231	19.541	1.086	4.198	0.233	19.509	1.084	4.154	0.231	19.546	1.086	44.0	60.0	80.0	85.0	92.0	94.0	97.0	74.0	4.705	5.305	5.879	6.131	6.501	6.791	7.168	7.304	109.719	36.859	18.386	0.0	0.0	0.0	91.132	0.0	0.0	0.0	101.545	0.0	0.0	0.0	0.0	0.0	0.0	0.0	0.0	0.0	0.0	28.0	0.0	0.0	0.0	0.0	0.0	0.0	0.0	0.0	0.0	0.0	0.0	0.0	0.0	0.0	0.0	0.0	0.0	0.0	0.0	0.0	0.0	.0	0.0	0.0	0.0	0.0	0.0	4.018	3.683	3.139	3.091	2.69	2.523	2.425	2.116	2.038	1.809	1.223	1.143	0.983	0.75	0.574	0.518	3.983	3.666	3.037	2.964	2.623	2.459	2.256	1.764	2.061	1.808	1.291	1.221	0.998	0.826	0.754	0.556	4.038	3.729	3.184	3.124	2.795	2.607	2.542	2.263	1.993	1.718	1.107	1.027	0.749	0.546	0.392	0.046	3.983	3.669	3.037	2.961	2.629	2.463	2.251	1.756	2.06	1.802	1.292	1.224	0.985	0.82	0.748	0.532	-999.0	-999.0	-999.0	-999.0	-999.0	-999.0	-999.0	1.411	1.882	96.34	27.121	42.867	25.511	11.948	2.986	1.0	2.92	54.851	0.0	0.0	0.0	0.0	0.0	0.0	0.0	0.0	27.91	0.0	0.0	0.0	.0	0.0	0.0	0.0	0.0	0.0	0.0	0.0	0.0	0.0	0.0	0.0	0.0	0.0	0.0	0.0	0.0	0.0	0.0	0.0	0.0	0.0	0.0	0.0	4.976	7.831	3.417	23.38	4.004	5.576	3.897	4.456	19.397	2.054	5.119	9.676	5.394	5.887	2.257	3.886	0.661	1.653	0.383	0.0	0.0	0.0	0.0	0.0	0.0	0.0	0.0	0.0	0.0	0.0	0.492	7.917	0.287	18.574	1.61	3.257	2.43	0.525	12.984	0.584	2.055	7.903	1.382	2.055	0.094	1.467	0.054	0.08	0.0030	0.0	0.0	0.0	0.0	0.0	0.0	0.0	0.0	0.0	0.0	0.0	1.23	7.704	1.021	16.671	1.736	2.146	1.616	1.109	9.313	0.566	1.293	6.141	1.554	2.689	0.239	1.33	.189	0.189	0.035	0.0	0.0	0.0	0.0	0.0	0.0	0.0	0.0	0.0	0.0	0.0	5.247	7.916	3.218	24.731	4.085	6.111	4.281	4.804	21.094	2.35	6.218	10.567	5.344	5.76	2.103	4.009	0.62	1.702	0.342	0.0	0.0	0.0	0.0	0.0	0.0	0.0	0.0	0.0	0.0	0.0	1.523	7.689	1.301	16.797	1.865	2.291	1.704	1.345	9.541	0.63	1.438	6.199	1.852	2.968	0.352	1.515	0.241	0.258	0.056	0.0	0.0	0.0	0.0	0.0	0.0	0.0	0.0	0.0	0.0	0.0	17.862	0.702	0.754	0.0	0.0	0.0	0.0	0.0	0.0	0.0	0.0	0.0	0.0	0.0	0.0	0.0	0.0	0.0	0.0	0.0	0.0	0.0	0.0	0.0	0.0	0.0	.0	0.0	0.0	0.0	2.0	4.0	0.0	0.0	0.0	0.0	0.0	0.0	0.0	0.0	0.0	0.0	0.0	0.0	0.0	0.0	0.0	0.0	0.0	0.0	0.0	0.0	0.0	0.0	0.0	6.0	4.0	2.0	0.0	0.0	0.0	0.0	0.0	0.0	0.0	0.0	0.0	0.0	0.0	0.0	2.0	0.0	0.0	0.0	0.0	0.0	0.0	6.0	0.0	0.0	2.0	0.0	0.0	0.0	0.0	0.0	0.0	2.0	2.0	0.0	0.0	0.0	0.0	0.0	0.0	0.0	0.0	0.0	0.0	0.0	0.0	0.0	0.0	0.0	0.0	0.0	0.0	0.0	0.0	0.0	0.0	0.0	0.0	0.0	0.0	0.0	0.0	0.0	0.0	0.0	0.0	0.0	0.0	0.0	0.0	0.0	.0	0.0	0.0	0.0	0.0	0.0	0.0	0.0	0.0	0.0	0.0	0.0	2.296	-999.0	-999.0	5.004	47.632	133.626	177.789	4.587	38.906	134.903	170.982	0.368	79.276	232.426	305.584	0.41	40.768	142.697	180.478	61.039	20.0	30.0	3.367	4.025	11.966	9.787	4.716	4.182	3.759	3.531	2.945	2.887	2.491	2.328	1.376	1.073	0.925	0.608	0.156	-0.11	-0.171	3.805	3.388	3.021	2.382	1.999	1.735	1.35	1.261	0.679	0.254	-0.264	-0.702	-0.819	-1.057	-1.303	4.381	3.771	3.428	3.127	2.468	2.441	1.98	1.73	1.006	0.692	0.44	0.126	-0.208	-0.442	-0.533	0.0	4.111	3.892	5.808	6.399	7.832	8.773	10.042	11.133	12.35	13.506	14.71	15.895	17.099	18.297	3.367	4.625	.879	7.227	8.613	10.032	11.475	12.936	14.412	15.901	17.398	18.904	20.417	21.935	23.457	2.018	4.304	4.763	6.322	7.315	8.672	9.859	11.164	12.423	13.721	15.009	16.312	17.614	18.923	20.235	3.045	4.396	5.519	6.81	8.123	9.475	10.85	12.244	13.653	15.073	16.503	17.941	19.385	20.835	22.289	-999.0	64.539	5.27	2.274	5.169	0.0	1.0	0.0	1.0	0.0	0.0	0.0	0.0	0.0	0.0	0.0	1.0	0.0	1.0	0.0	1.0	0.0	-3.34	-3.5	-3.53	0.0	0.0	0.0	12.0	6.0	6.0	2.0	0.0	0.0	0.0	0.0	0.0	0.0	0.0	0.0	0.0	0.0	0.0	0.0	0.0	0.0	0.0	0.0	0.0	0.0	0.0	0.0	0.0	0.0	0.0	0.0	0.0	.0	0.0	0.0	0.0	0.0	0.0	0.0	0.0	0.0	0.0	0.0	0.0	0.0	2.0	0.0	0.0	0.0	0.0	0.0	0.0	0.0	0.0	0.0	0.0	0.0	0.0	0.0	0.0	0.0	0.0	0.0	0.0	0.0	0.0	0.0	0.0	0.0	0.0	0.0	0.0	2.0	0.0	0.0	0.0	0.0	0.0	0.0	0.0	0.0	0.0	0.0	0.0	0.0	0.0	0.0	0.0	0.0	0.0	0.0	0.0	0.0	0.0	0.0	0.0	0.0	0.0	0.0	0.0	0.0	0.0	0.0	0.0	0.0	0.0	0.0	0.0	0.0	0.0	0.0	0.0	0.0	0.0	0.0	0.0	0.0	0.0	0.0	0.0	74.6	74.6	999	999	999	999	999	999	999	999	999	999	999	999	999	999	999	999	999	999	999	999	999	999	999	999	999	999	999	999	999	999	999	999	999	999	999	999	999	999	999	999	999	999	999	999	999	999	999	999	999	999	999	999	999	999	999	999	999	999	999	999	999	999	999	999	999	999	999	999	999	999	999	999	999	999	999	999	999	999	999	999	999	999	999	999	999	999	999	999	999	999	999	999	999	999	999	999	999	999	999	999	999	999	999	999	999	999	999	999	999	999	999	999	999	999	999	999	999	999	999	999	999	999	999	999	999	999	999	999	999	999	999	999	999	999	999	999	999	999	999	999	999	999	999	999	999	999	999	999	999	999	999	999	999	999	999	999	999	999	999	999	999	999	999	999	999	999	999	999	999	999	999	999	999	999	999	999	999	999	999	999	999	999	999	999	999	999	999	999	999	999	999	999	999	999	999	999	999	999	999	999	999	999	999	999	999	999	999	999	999	999	999	999	999	999	999	999	999	999	999	999	999	999	999	999	999	999	999	999	999	999	999	999	999	999	999	999	999	999	999	999	999	999	999	999	999	999	999	999	999	999	999	999	999	999	999	999	999	999	999	999	999	999	999	999	999	999	999	999	999	999	999	999	999	999	999	999	999	999	999	999	999	999	999	999	999	999	999	999	999	999	999	999	999	999	999	999	999	999	999	999	999	999	999	999	999	999	999	999	999	999	999	999	999	999	999	999	999	999	999	999	999	999	999	999	999	999	999	999	999	999	999	999	999	999	999	999	999	999	999	999	999	999	999	999	999	999	999	999	999	999	999	999	999	999	999	999	999	999	999	999	999	999	999	999	999	999	999	999	999	999	999	999	999	999	999	999	999	999	999	999	999	999	999	999	999	999	999	999	999	999	999	999	999	999	999	999	999	999	999	999	999	999	999	999	999	999	999	999	999	999	999	999	999	999	999	999	999	999	999	999	999	999	999	999	999	999	999	999	999	999	999	999	999	999	999	999	999	999	999	999	999	999	999	999	999	999	999	999	999	999	999	999	999	999	999	999	999	999	999	999	999	999	999	999	999	999	999	999	999	999	999	999	999	999	999	999	999	999	999	999	999	999	999	999	999	999	999	999	999	999	999	999	999	999	999	999	999	999	999	999	999	999	999	999	999	999	999	999	999	999	999	999	999	999	999	999	999	999	999	999	999	999	999	999	999	999	999	999	999	999	999	999	999	999	999	999	999	999	999	999	999	999	999	999	999	999	999	999	999	999	999	999	999	999	999	999	999	999	999	999	999	999	999	999	999	999	999	999	999	999	999	999	999	999	999	999	999	999	999	999	999	999	999	999	999	999	999	999	999	999	999	999	999	999	999	999	999	999	999	999	999	999	999	999	999	999	999	999	999	999	999	999	999	999	999	999	999	999	999	999	999	999	999	999	999	999	999	999	999	999	999	999	999	999	999	999	999	999	999	999	999	999	999	999	999	999	999	999	999	999	999	999	999	999	999	999	999	999	999	999	999	999	999	999	999	999	999	999	999	999	999	999	999	999	999	999	999	999	999	999	999	999	999	999	999	999	999	999	999	999	999	999	999	999	999	999	999	999	999	999	999	999	999	999	999	999	999	999	999	999	999	999	999	999	999	999	999	999	999	999	999	999	999	999	999	999	999	999	999	999	999	999	999	999	999	999	999	999	999	999	999	999	999	999	999	999	999	999	999	999	999	999	999	999	999	999	999	999	999	999	999	999	999	999	999	999	999	999	999	999	999	999	999	999	999	999	999	999	999	999	999	999	999	999	999	999	999	999	999	999	999	999	999	999	999	999	999	999	999	999	999	999	999	999	999	999	999	999	999	999	999	999	999	999	999	999	999	999	999	999	999	999	999	999	999	999	999	999	999	999	999	999	999	999	999	999	999	999	999	999	999	999	999	999	999	999	999	999	999	999	999	999	999	999	999	999	999	999	999	999	999	999	999	999	999	999	999	999	999	999	999	999	999	999	999	999	999	999	999	999	999	999	999	999	999	999	999	999	999	999	999	999	999	999	999	999	999	999	999	999	999	999	999	999	999	999	999	999	999	999	999	999	999	999	999	999	999	999	999	999	999	999	999	999	999	999	999	999	999	999	999	999	999	999	999	999	999	999	999	999	999	999	999	999	999	999	999	999	999	999	999	999	999	999	999	999	999	999	999	999	999	999	999	999	999	999	999	999	999	999	999	999	999	999	999	999	999	999	999	999	999	999	999	999	999	999	999	999	999	999	999	999	999	999	999	999	999	999	999	999	999	999	999	999	999	999	999	999	999	999	999	999	999	999	999	999	999	999	999	999	999	999	999	999	999	999	999	999	999	999	999	999	999	999	999	999	999	999	999	999	999	999	999	999	999	999	999	999	999	999	999	999	999	999	999	999	999	999	999	999	999	999	999	999	999	999	999	999	999	999	999	999	999	999	999	999	999	999	999	999	999	999	999	999	999	999	999	999	999	999	999	999	999	999	999	999	999	999	999	999	999	999	999	999	999	999	999	999	999	999	999	999	999	999	999	999	999	999	999	999	999	999	999	999	999	999	999	999	999	999	999	999	999	999	8.97458	6	999	999	999	999	999	999	999	999	999	999	999	999	-0.39044	6	999	999	999	999	24.37532	2	999	999	999	999	999	999	999	999	999	999	-0.77398	2	999	999	999	999	999	999	999	999	999	999	999	999	999	999	999	999	19.14786	2	999	999	999	999	999	999	999	999	999	999	999	999	999	999	999	999	999	999	999	999	999	999	999	999	999	999	999	999	999	999	999	999	999	999	24.37532	2	999	999	999	999	999	999	999	999	999	999	999	999	999	999	999	999	999	999	999	999	19.14786	2	999	999	999	999	999	999	999	999	999	999	999	999	999	999	999	999	999	999	999	999	-0.77398	2	999	999	999	999	999	999	999	999	999	999	999	999	999	999	999	999	999	999	8.97458	6	999	999	999	999	999	999	999	999	999	999	999	999	999	999	999	999	-0.39044	6	999	999	999	999	999	999	999	999	24.37532	2	999	999	999	999	999	999	999	999	999	999	999	999	999	999	-0.77398	2	999	999	999	999	999	999	999	999	999	999	999	999	999	999	999	999	999	999	999	999	999	999	19.14786	2	999	999	999	999	999	999	999	999	999	999	999	999	999	999	999	999	999	999	999	999	999	999	999	999	999	999	999	999	999	999	999	999	999	999	999	999	999	999	999	999	999	999	999	999	999	999	999	999	999	999	999	999	999	999	999	999	999	999	999	999	999	999	999	999	999	999	999	999	999	999	999	999	999	999	999	999	999	999	999	999	999	999	999	999	999	999	999	999	999	999	999	999	999	999	999	999	999	999	999	999	999	999	999	999	999	999	999	999	999	999	999	999	1.72019	4	999	999	999	999	999	999	999	999	999	999	999	999	999	999	999	999	999	999	999	999	999	999	999	999	999	999	999	999	999	999	999	999	999	999	999	999	999	999	999	999	999	999	999	999	999	999	999	999	999	999	12.68035	2	999	999	999	999	999	999	999	999	999	999	999	999	999	999	999	999	999	999	999	999	999	999	999	999	999	999	999	999	999	999	999	999	999	999	999	999	999	999	999	999	999	999	999	999	999	999	999	999	999	999	999	999	999	999	999	999	999	999	999	999	999	999	999	999	999	999	999	999	999	999	999	999	999	999	999	999	999	999	999	999	999	999	999	999	999	999	999	999	999	999	999	999	999	999	16.41287	2	999	999	999	999	999	999	999	999	999	999	999	999	999	999	999	999	999	999	7.50997	4	4.9575	4	999	999	999	999	999	999	999	999	999	999	999	999	1.71913	4	999	999	999	999	999	999	999	999	999	999	999	999	999	999	999	999	999	999	999	999
4119	26	7.83	266.31	22.72	34.17	23.69	45.67	0.67	1.0	0.7	2.28	34.0	20.0	36.0	22.0	14.0	2.0	0.0	12.0	14.0	17.0	0.0	3.0	0.0	0.0	0.0	0.0	0.0	0.0	0.0	0.0	0.0	0.0	0.0	0.0	0.0	3.0	4.0	0.0	0.0	0.0	3.0	0.0	0.0	0.0	1.0	172.974	45.429	1.336	106.0	126.0	14.113	9.686	8.667	0.706	0.44	0.28	11.344	6.367	4.658	0.567	0.289	0.15	11.0	2.423	3.049	7.358	3.422	4.293	5731.76	579.332	1.441	12.795	5.044	2.325	332.0	1.0	7.75	1.175	57.0	418.0	52.0	2.465	115.892	3462.0	0.579	0.349	0.198	0.108	78.124	1.441	34.459	294.0	302.0	5720.0	9394.0	60.624	86.716	3.227	0.868	79.0	4.1	77.9	3398.0	1.672	22.0	4.673	5.533	6.425	7.303	8.204	9.089	9.994	10.882	11.789	20.0	44.0	0.0	168.0	0.0	788.0	0.0	4080.0	0.0	22284.0	4.0	2.0	1.813	1.36	0.771	0.388	0.233	0.074	0.041	0.012	0.182	0.065	0.055	0.045	0.034	0.02	0.015	0.0070	0.0080	0.012	0.443	3.205	3.546	3.62	3.58	3.271	3.096	2.908	2.457	3.023	3.336	3.371	3.204	3.024	2.851	2.711	2.305	3.204	3.544	3.618	3.578	3.269	3.094	2.907	2.456	3.009	3.319	3.351	3.176	3.005	2.835	2.696	2.293	-0.091	-0.127	-0.18	0.15	-0.182	0.218	-0.118	-0.059	-0.091	-0.127	-0.18	0.15	-0.182	0.218	-0.118	-0.059	-0.091	-0.127	-0.18	0.15	-0.182	0.218	0.118	-0.059	-0.091	-0.127	-0.18	0.15	-0.182	0.218	-0.118	-0.059	0.847	0.961	1.129	1.242	1.134	0.784	0.931	0.745	0.847	0.961	1.129	1.242	1.134	0.784	0.931	0.745	0.847	0.961	1.129	1.242	1.134	0.784	0.931	0.745	0.847	0.961	1.129	1.242	1.134	0.784	0.931	0.745	-999.0	-999.0	-999.0	-999.0	0.705	0.979	11.987	4.462	5.489	6.26	6.837	7.252	7.529	7.684	7.73	7.678	7.535	7.31	7.008	6.636	6.196	5.695	5.136	4.523	3.862	3.163	2.441	4.155	5.303	6.172	6.828	7.308	7.637	7.835	7.917	7.895	7.779	7.576	7.293	6.936	6.511	6.022	5.473	4.868	4.213	3.515	2.785	2943.173	173.128	572.89	1.703	5.293	18.782	6.562	0.439	0.915	0.983	0.448	.997	0.408	11.87	4.555	0.093	0.719	0.276	0.195	0.164	0.695	0.575	0.517	0.118	9.541	3.049	0.012	0.757	0.242	0.18	0.164	0.753	0.372	0.232	0.0020	10.714	3.384	0.042	0.758	0.239	0.18	0.164	0.753	0.468	0.281	0.024	11.615	4.504	0.087	0.717	0.278	0.18	0.164	0.695	0.551	0.507	0.104	10.977	3.557	0.051	0.753	0.244	0.18	0.164	0.695	0.492	0.311	0.035	9.113	3.189	0.0	0.741	0.259	0.188	0.205	1.0	0.339	0.252	0.0	16.518	12.602	14.14	16.206	14.584	12.302	55.595	29.239	36.846	53.717	39.78	29.064	0.281	0.282	0.337	0.578	0.636	0.637	0.575	0.629	0.611	0.403	0.202	0.258	0.387	0.279	0.197	77.151	42.191	52.497	74.493	56.352	1.367	75.684	0.876	4.389	4.949	3.0	1.672	2.129	1.711	1.226	0.91	0.282	0.498	0.035	20.444	0.602	0.211	0.576	0.181	0.237	0.332	0.306	0.799	0.255	9.0	0.939	0.799	0.745	0.491	0.279	0.104	0.019	0.0060	0.0020	5.841	0.061	0.053	0.05	0.041	0.051	0.055	0.059	0.06	0.059	1.092	0.906	0.879	0.869	0.652	0.38	0.174	0.041	0.048	0.0060	7.075	0.092	0.082	0.097	0.063	0.071	0.078	0.087	0.116	0.085	1.957	2.86	1.668	2.135	1.683	1.185	0.933	0.281	0.449	0.032	20.059	0.547	0.204	0.541	0.175	0.228	0.349	0.297	0.729	0.268	8.52	1.02	0.952	0.961	0.741	0.451	0.218	0.055	0.075	0.0080	8.046	0.122	0.096	0.127	0.074	0.085	.092	0.106	0.158	0.097	2.464	1.771	1.916	0.986	0.939	0.985	0.597	0.674	0.405	18.821	0.172	0.196	0.044	0.049	0.064	0.031	0.057	0.022	0.196	0.666	0.442	0.328	0.282	0.207	0.164	0.137	0.104	4.856	0.076	0.028	0.022	0.039	0.015	0.019	0.016	0.01	0.076	0.826	0.57	0.407	0.331	0.266	0.196	0.176	0.147	6.331	0.053	0.028	0.019	0.015	0.014	0.0090	0.0080	0.0090	0.053	1.741	1.862	0.976	0.921	1.019	0.592	0.641	0.415	18.44	0.162	0.173	0.039	0.043	0.08	0.029	0.051	0.027	0.173	0.921	0.659	0.456	0.381	0.308	0.227	0.209	0.168	7.292	0.065	0.028	0.019	0.013	0.014	0.012	0.0080	0.0090	0.065	3.907	-0.836	0.545	30.0	2.0	.056	0.0	0.0	2.0	16.0	14.622	1.935	2.077	0.262	43.0	7.0	33.0	0.239	19.47	9.13	37.294	544.71	45.094	2.415	2445.0	44.25	1781.0	10300.0	10.545	87.13	6536.0	575.458	575.598	772.922	576.207	810.734	2.257	2.257	1.715	2.254	1.645	7.374	6.551	5.098	0.176	0.115	0.071	3.295	2.321	1.51	0.078	0.041	0.021	14.113	9.686	8.667	7.374	6.551	5.098	3.168	155.309	82.439	155.0	13.3	0.843	4.248	2.958	1.622	29.802	0.275	0.412	0.811	1.336	45.429	0.263	3.751	0.245	3.23	109.812	0.635	1.858	0.592	4.031	137.058	0.792	1.056	0.738	4.491	152.709	0.883	0.596	0.823	4.572	155.464	0.899	0.515	0.838	4.572	155.464	0.899	0.515	0.838	5.347	59.571	59.586	1.771	59.649	86.334	0.75	0.748	-2.862	0.74	-3.601	118.393	118.424	166.764	118.559	177.373	3.94	0.197	21.421	1.071	4.404	0.22	21.513	1.076	4.406	0.22	21.512	1.076	4.406	0.22	21.512	1.076	4.363	0.218	21.523	1.076	4.406	0.22	21.512	1.076	4.351	0.218	21.525	1.076	42.0	57.0	72.0	80.0	88.0	91.0	96.0	86.0	4.644	5.23	5.751	6.018	6.346	6.667	7.016	7.227	112.583	41.008	20.311	0.0	0.0	0.0	146.775	0.0	0.0	0.0	77.35	0.0	0.0	0.0	0.0	0.0	0.0	0.0	0.0	0.0	0.0	14.0	0.0	0.0	0.0	0.0	0.0	0.0	0.0	0.0	0.0	0.0	0.0	0.0	0.0	0.0	0.0	0.0	0.0	0.0	0.0	0.0	0.0	.0	0.0	0.0	0.0	0.0	0.0	3.972	3.76	3.37	3.044	2.817	2.748	2.617	2.422	2.006	1.915	1.495	1.447	1.305	1.082	0.976	0.859	3.925	3.763	3.294	2.976	2.763	2.659	2.647	2.394	2.032	1.895	1.54	1.41	1.224	0.996	0.979	0.819	3.999	3.813	3.424	3.171	2.965	2.837	2.769	2.592	1.942	1.817	1.366	1.136	0.957	0.799	0.791	0.562	3.925	3.767	3.295	2.983	2.772	2.668	2.66	2.406	2.032	1.885	1.536	1.386	1.194	0.974	0.966	0.798	-999.0	-999.0	-999.0	-999.0	-999.0	-999.0	-999.0	1.405	1.982	147.433	33.699	29.198	27.97	13.375	3.547	1.0	3.13	71.453	0.0	0.0	0.0	0.0	0.0	0.0	0.0	0.0	15.083	0.0	0.0	0.0	.0	0.0	0.0	0.0	0.0	0.0	0.0	0.0	0.0	0.0	0.0	0.0	0.0	0.0	0.0	0.0	0.0	0.0	0.0	0.0	0.0	0.0	0.0	0.0	6.895	7.88	6.635	24.482	2.59	8.019	14.677	8.552	20.355	3.005	14.131	10.718	8.581	7.986	5.507	8.964	5.348	7.535	3.996	4.83	0.0010	0.276	0.0	0.0	0.0	0.0	0.0	0.0	0.0	0.0	0.59	8.181	0.552	16.701	0.949	3.472	4.176	0.568	12.017	1.772	5.57	5.725	3.452	1.997	0.518	4.744	0.679	2.562	0.033	0.268	0.0	0.0020	0.0	0.0	0.0	0.0	0.0	0.0	0.0	0.0	2.063	7.425	1.364	15.875	1.233	2.873	4.766	1.789	10.758	1.657	5.612	6.286	4.135	3.088	1.554	4.665	.596	3.064	0.369	0.848	0.0	0.025	0.0	0.0	0.0	0.0	0.0	0.0	0.0	0.0	6.497	8.181	7.029	25.181	2.522	8.492	15.116	8.132	21.237	3.094	14.495	10.711	8.189	7.723	5.31	9.078	5.089	7.38	3.547	4.736	0.0010	0.245	0.0	0.0	0.0	0.0	0.0	0.0	0.0	0.0	2.626	7.372	1.711	16.261	1.374	3.174	5.64	2.342	11.287	1.729	6.161	6.618	4.503	3.544	1.96	4.953	1.968	3.456	0.592	1.126	0.0	0.04	0.0	0.0	0.0	0.0	0.0	0.0	0.0	0.0	17.67	0.554	0.736	1.0	0.0	0.0	0.0	0.0	0.0	0.0	0.0	0.0	0.0	0.0	0.0	0.0	0.0	0.0	0.0	0.0	0.0	0.0	0.0	0.0	0.0	0.0	.0	0.0	0.0	0.0	0.0	3.0	1.0	0.0	0.0	0.0	1.0	0.0	0.0	0.0	0.0	0.0	0.0	0.0	0.0	0.0	0.0	1.0	0.0	0.0	1.0	0.0	0.0	0.0	0.0	7.0	3.0	2.0	0.0	0.0	0.0	0.0	0.0	0.0	0.0	0.0	0.0	0.0	0.0	0.0	1.0	0.0	0.0	0.0	0.0	0.0	3.0	11.0	0.0	0.0	0.0	0.0	0.0	0.0	0.0	0.0	0.0	0.0	1.0	0.0	2.0	0.0	0.0	0.0	0.0	0.0	0.0	0.0	0.0	0.0	0.0	0.0	0.0	0.0	0.0	0.0	0.0	0.0	0.0	0.0	0.0	0.0	0.0	0.0	0.0	0.0	0.0	0.0	0.0	0.0	0.0	0.0	0.0	0.0	0.0	0.0	.0	0.0	0.0	0.0	0.0	0.0	0.0	0.0	0.0	0.0	0.0	0.0	3.073	-999.0	-999.0	2.196	67.866	211.835	279.167	4.604	77.936	244.266	320.307	0.165	156.87	399.828	550.729	0.324	85.577	261.178	344.342	67.958	22.0	31.0	3.434	4.043	13.593	10.81	4.555	4.148	3.716	3.385	3.234	3.043	2.58	2.5	1.655	1.323	1.076	0.869	0.617	0.5	0.176	3.64	3.035	2.927	2.503	2.273	1.827	1.198	1.067	1.0	0.726	0.077	-0.215	-0.4	-0.711	-0.978	4.184	3.744	3.328	2.966	2.789	2.635	2.055	2.0	1.349	0.836	0.772	0.473	0.223	0.0	-0.137	0.0	4.143	3.761	5.753	6.176	7.654	8.462	9.733	10.725	11.915	12.992	14.152	15.269	16.421	17.557	3.434	4.663	.885	7.202	8.554	9.937	11.341	12.764	14.202	15.652	17.111	18.578	20.053	21.532	23.017	2.018	4.279	4.644	6.176	7.072	8.387	9.493	10.75	11.944	13.195	14.431	15.689	16.946	18.213	19.482	3.109	4.431	5.501	6.752	8.013	9.316	10.64	11.983	13.342	14.712	16.091	17.479	18.873	20.272	21.675	-999.0	78.551	9.445	3.606	13.005	0.0	1.0	1.0	1.0	1.0	1.0	0.0	0.0	0.0	1.0	0.0	1.0	0.0	1.0	1.0	1.0	1.0	-4.0	-4.24	-4.3	0.0	0.0	0.0	12.0	7.0	5.0	3.0	0.0	2.0	0.0	0.0	0.0	0.0	0.0	0.0	0.0	0.0	0.0	0.0	0.0	0.0	0.0	0.0	0.0	0.0	0.0	0.0	0.0	0.0	0.0	0.0	0.0	.0	0.0	0.0	0.0	0.0	0.0	0.0	0.0	0.0	0.0	0.0	0.0	0.0	1.0	0.0	0.0	0.0	0.0	0.0	0.0	0.0	0.0	0.0	0.0	0.0	0.0	0.0	0.0	0.0	0.0	0.0	0.0	0.0	0.0	0.0	0.0	0.0	0.0	0.0	0.0	0.0	2.0	0.0	0.0	0.0	0.0	0.0	0.0	0.0	0.0	0.0	0.0	0.0	0.0	0.0	0.0	0.0	0.0	0.0	0.0	0.0	0.0	0.0	0.0	0.0	0.0	0.0	0.0	0.0	0.0	0.0	0.0	0.0	0.0	0.0	0.0	0.0	0.0	0.0	0.0	0.0	0.0	0.0	0.0	0.0	0.0	0.0	0.0	39.44	39.44	999	999	999	999	999	999	999	999	999	999	999	999	999	999	999	999	999	999	999	999	999	999	999	999	999	999	999	999	999	999	999	999	999	999	999	999	999	999	999	999	999	999	999	999	999	999	999	999	999	999	999	999	999	999	999	999	999	999	999	999	999	999	999	999	999	999	999	999	999	999	999	999	999	999	999	999	999	999	999	999	999	999	999	999	999	999	999	999	999	999	999	999	999	999	999	999	999	999	999	999	999	999	999	999	999	999	999	999	999	999	999	999	999	999	999	999	999	999	999	999	999	999	999	999	999	999	999	999	999	999	999	999	999	999	999	999	999	999	999	999	999	999	999	999	999	999	999	999	999	999	999	999	999	999	999	999	999	999	999	999	999	999	999	999	999	999	999	999	999	999	999	999	999	999	999	999	999	999	999	999	999	999	999	999	999	999	999	999	999	999	999	999	999	999	999	999	999	999	999	999	999	999	999	999	999	999	999	999	999	999	999	999	999	999	999	999	999	999	999	999	999	999	999	999	999	999	999	999	999	999	999	999	999	999	999	999	999	999	999	999	999	999	999	999	999	999	999	999	999	999	999	999	999	999	999	999	999	999	999	999	999	999	999	999	999	999	999	999	999	999	999	999	999	999	999	999	999	999	999	999	999	999	999	999	999	999	999	999	999	999	999	999	999	999	999	999	999	999	999	999	999	999	999	999	999	999	999	999	999	999	999	999	999	999	999	999	999	999	999	999	999	999	999	999	999	999	999	999	999	999	999	999	999	999	999	999	999	999	999	999	999	999	999	999	999	999	999	999	999	999	999	999	999	999	999	999	999	999	999	999	999	999	999	999	999	999	999	999	999	999	999	999	999	999	999	999	999	999	999	999	999	999	999	999	999	999	999	999	999	999	999	999	999	999	999	999	999	999	999	999	999	999	999	999	999	999	999	999	999	999	999	999	999	999	999	999	999	999	999	999	999	999	999	999	999	999	999	999	999	999	999	999	999	999	999	999	999	999	999	999	999	999	999	999	999	999	999	999	999	999	999	999	999	999	999	999	999	999	999	999	999	999	999	999	999	999	999	999	999	999	999	999	999	999	999	999	999	999	999	999	999	999	999	999	999	999	999	999	999	999	999	999	999	999	999	999	999	999	999	999	999	999	999	999	999	999	999	999	999	999	999	999	999	999	999	999	999	999	999	999	999	999	999	999	999	999	999	999	999	999	999	999	999	999	999	999	999	999	999	999	999	999	999	999	999	999	999	999	999	999	999	999	999	999	999	999	999	999	999	999	999	999	999	999	999	999	999	999	999	999	999	999	999	999	999	999	999	999	999	999	999	999	999	999	999	999	999	999	999	999	999	999	999	999	999	999	999	999	999	999	999	999	999	999	999	999	999	999	999	999	999	999	999	999	999	999	999	999	999	999	999	999	999	999	999	999	999	999	999	999	999	999	999	999	999	999	999	999	999	999	999	999	999	999	999	999	999	999	999	999	999	999	999	999	999	999	999	999	999	999	999	999	999	999	999	999	999	999	999	999	999	999	999	999	999	999	999	999	999	999	999	999	999	999	999	999	999	999	999	999	999	999	999	999	999	999	999	999	999	999	999	999	999	999	999	999	999	999	999	999	999	999	999	999	999	999	999	999	999	999	999	999	999	999	999	999	999	999	999	999	999	999	999	999	999	999	999	999	999	999	999	999	999	999	999	999	999	999	999	999	999	999	999	999	999	999	999	999	999	999	999	999	999	999	999	999	999	999	999	999	999	999	999	999	999	999	999	999	999	999	999	999	999	999	999	999	999	999	999	999	999	999	999	999	999	999	999	999	999	999	999	999	999	999	999	999	999	999	999	999	999	999	999	999	999	999	999	999	999	999	999	999	999	999	999	999	999	999	999	999	999	999	999	999	999	999	999	999	999	999	999	999	999	999	999	999	999	999	999	999	999	999	999	999	999	999	999	999	999	999	999	999	999	999	999	999	999	999	999	999	999	999	999	999	999	999	999	999	999	999	999	999	999	999	999	999	999	999	999	999	999	999	999	999	999	999	999	999	999	999	999	999	999	999	999	999	999	999	999	999	999	999	999	999	999	999	999	999	999	999	999	999	999	999	999	999	999	999	999	999	999	999	999	999	999	999	999	999	999	999	999	999	999	999	999	999	999	999	999	999	999	999	999	999	999	999	999	999	999	999	999	999	999	999	999	999	999	999	999	999	999	999	999	999	999	999	999	999	999	999	999	999	999	999	999	999	999	999	999	999	999	999	999	999	999	999	999	999	999	999	999	999	999	999	999	999	999	999	999	999	999	999	999	999	999	999	999	999	999	999	999	999	999	999	999	999	999	999	999	999	999	999	999	999	999	999	999	999	999	999	999	999	999	999	999	999	999	999	999	999	999	999	999	999	999	999	999	999	999	999	999	999	999	999	999	999	999	999	999	999	999	999	999	999	999	999	999	999	999	999	999	999	999	999	999	999	999	999	999	999	999	999	999	999	999	999	999	999	999	999	999	999	999	999	999	999	999	999	999	999	999	999	999	999	999	999	999	999	999	999	999	999	999	999	999	999	999	999	999	999	999	999	999	999	13.16114	7	999	999	999	999	999	999	999	999	999	999	999	999	3.57105	5	999	999	999	999	12.2925	1	999	999	999	999	999	999	1.53883	1	999	999	0.52871	2	999	999	999	999	3.47592	2	999	999	999	999	999	999	999	999	999	999	999	999	999	999	999	999	999	999	999	999	11.09852	2	999	999	999	999	999	999	999	999	999	999	999	999	999	999	999	999	999	999	999	999	999	999	999	999	12.2925	1	999	999	999	999	999	999	999	999	999	999	999	999	999	999	999	999	999	999	999	999	999	999	999	999	999	999	999	999	999	999	999	999	999	999	999	999	999	999	1.53883	1	999	999	0.52871	2	999	999	999	999	5.87199	1	999	999	999	999	999	999	999	999	999	999	999	999	13.16114	7	999	999	999	999	999	999	999	999	999	999	999	999	999	999	999	999	3.57105	5	999	999	999	999	999	999	999	999	12.2925	1	999	999	999	999	999	999	999	999	999	999	1.53883	1	999	999	0.52871	2	999	999	999	999	999	999	999	999	3.47592	2	999	999	999	999	999	999	999	999	999	999	999	999	999	999	999	999	999	999	999	999	999	999	999	999	11.09852	2	999	999	999	999	999	999	999	999	999	999	999	999	999	999	999	999	999	999	999	999	999	999	999	999	1.59068	1	999	999	999	999	999	999	999	999	999	999	999	999	3.36405	1	999	999	999	999	999	999	999	999	999	999	999	999	999	999	999	999	1.07676	1	999	999	999	999	999	999	999	999	999	999	999	999	999	999	999	999	999	999	999	999	999	999	999	999	999	999	999	999	999	999	999	999	999	999	999	999	999	999	999	999	999	999	1.37868	2	999	999	999	999	999	999	999	999	999	999	999	999	999	999	999	999	999	999	999	999	999	999	999	999	999	999	999	999	999	999	999	999	999	999	999	999	999	999	999	999	999	999	999	999	999	999	999	999	999	999	999	999	999	999	999	999	7.11618	2	3.73678	1	999	999	999	999	999	999	999	999	999	999	999	999	999	999	999	999	999	999	999	999	999	999	999	999	999	999	999	999	999	999	999	999	999	999	999	999	999	999	999	999	999	999	999	999	999	999	999	999	999	999	999	999	999	999	999	999	999	999	999	999	999	999	999	999	999	999	999	999	999	999	999	999	999	999	999	999	1.30014	1	999	999	999	999	999	999	999	999	8.05533	1	999	999	999	999	999	999	999	999	999	999	999	999	999	999	999	999	999	999	8.02158	4	8.70983	6	999	999	999	999	999	999	999	999	999	999	999	999	1.64999	2	999	999	999	999	999	999	999	999	999	999	999	999	999	999	999	999	999	999	999	999
[truncated: 3,278,901 more chars]
