# Supplementary material for: The CRIT framework for identifying cross patterns in systems biology and application to chemogenomics
Source: Genome Biol. 2011 Mar 31;12(3):R32. doi: 10.1186/gb-2011-12-3-r32 (PMC3129682; doi:10.1186/gb-2011-12-3-r32)
Supplement: Additional file 6 — Table of sensitivity scores for each drug-protein treatment. Listing of the sensitivity score for each protein for each of the six molecular descriptors used in the text. [file gb-2011-12-3-r32-S6.TXT]

ORF	INDEX	MW.2.	Ms.10.	nAB.18.	ARR.853.	Hy.852.	MLOGP.1600.
YAL001C	1	0.930	0.258	0.052	0.080	0.716	0.004
YAL002W	2	0.408	0.803	0.203	0.622	0.987	0.091
YAL004W	3	0.774	0.158	0.898	0.046	0.137	0.272
YAL008W	4	0.024	0.213	0.234	0.415	0.226	0.630
YAL009W	5	0.826	0.002	0.559	0.234	0.028	0.011
YAL010C	6	0.776	0.955	0.032	0.053	0.565	0.014
YAL011W	7	0.320	0.606	0.865	0.889	0.715	0.791
YAL013W	8	0.350	0.107	0.959	0.621	0.007	0.002
YAL016W	9	0.008	0.277	0.609	0.882	0.383	0.798
YAL017W	10	0.324	0.586	0.446	0.970	0.724	0.352
YAL020C	11	0.139	0.023	0.069	0.483	0.392	0.033
YAL022C	12	0.268	0.753	0.118	0.139	0.441	0.251
YAL025C	13	0.196	0.475	0.409	0.597	0.276	0.072
YAL026C	14	0.270	0.627	0.826	0.139	0.833	0.111
YAL029C	15	0.060	0.381	0.800	0.690	0.992	0.855
YAL030W	16	0.841	0.029	0.681	0.789	0.304	0.109
YAL031C	17	0.826	0.010	0.444	0.852	0.061	0.048
YAL034W-A	18	0.911	0.065	0.211	0.403	0.835	0.001
YAL035W	19	0.066	0.194	0.378	0.703	0.690	0.016
YAL039C	20	0.480	0.376	0.898	0.752	0.076	0.766
YAL040C	21	0.975	0.844	0.379	0.455	0.774	0.252
YAL042W	22	0.362	0.711	0.079	0.186	0.138	0.067
YAL043C-A	23	0.187	0.858	0.205	0.085	0.883	0.786
YAL043C	24	0.758	0.495	0.795	0.786	0.516	0.485
YAL044C	25	0.673	0.068	0.775	0.807	0.197	0.018
YAL047C	26	0.867	0.455	0.475	0.403	0.785	0.063
YAL051W	27	0.354	0.077	0.485	0.553	0.567	0.561
YAL053W	28	0.265	0.696	0.971	0.986	0.494	0.286
YAL054C	29	0.960	0.275	0.269	0.623	0.615	0.128
YAL058C-A	30	0.326	0.274	0.086	0.018	0.706	0.913
YAL059W	31	0.698	0.118	0.118	0.586	0.232	0.799
YAL060W	32	0.411	0.919	0.931	0.935	0.915	0.357
YAL061W	33	0.649	0.056	0.358	0.958	0.911	0.006
YAR003W	34	0.964	0.132	0.509	0.740	0.351	0.083
YAR015W	35	0.015	0.497	0.951	0.323	0.520	0.266
YAR023C	36	0.384	0.289	0.591	0.703	0.249	0.998
YAR027W	37	0.895	0.193	0.373	0.620	0.648	0.030
YAR040C	38	0.980	0.248	0.521	0.696	0.735	0.642
YAR050W	39	0.018	0.924	0.824	0.612	0.709	0.809
YBL001C	40	0.770	0.614	0.262	0.139	0.225	0.053
YBL004W	41	0.535	0.333	0.792	0.551	0.320	0.606
YBL013W	42	0.834	0.348	0.992	0.771	0.941	0.472
YBL015W	43	0.016	0.191	0.705	0.805	0.308	0.050
YBL016W	44	0.076	0.043	0.293	0.371	0.019	0.306
YBL017C	45	0.851	0.468	0.732	0.986	0.348	0.014
YBL018C	46	0.429	0.414	0.893	0.505	0.569	0.059
YBL019W	47	0.825	0.582	0.015	0.102	0.621	0.150
YBL020W	48	0.659	0.836	0.060	0.692	0.737	0.300
YBL021C	49	0.694	0.033	0.866	0.361	0.028	0.008
YBL024W	50	0.357	0.580	0.042	0.048	0.278	0.908
YBL025W	51	0.212	0.103	0.652	0.641	0.044	0.003
YBL026W	52	0.812	0.547	0.254	0.125	0.041	0.079
YBL027W	53	0.388	0.098	0.997	0.873	0.002	0.597
YBL028C	54	0.159	0.070	0.319	0.350	0.006	0.081
YBL031W	55	0.605	0.115	0.525	0.959	0.168	0.244
YBL032W	56	0.104	0.502	0.228	0.508	0.372	0.841
YBL034C	57	0.263	0.907	0.593	0.888	0.465	0.240
YBL039C	58	0.212	0.614	0.953	0.592	0.224	0.907
YBL041W	59	0.869	0.953	0.803	0.535	0.828	0.924
YBL043W	60	0.016	0.644	0.086	0.411	0.936	0.103
YBL044W	61	0.644	0.977	0.999	0.742	0.846	0.604
YBL048W	62	0.622	0.331	0.877	0.529	0.054	0.479
YBL050W	63	0.724	0.740	0.549	0.693	0.435	0.028
YBL051C	64	0.616	0.782	0.544	0.716	0.158	0.960
YBL052C	65	0.024	0.803	0.609	0.970	0.117	0.066
YBL053W	66	0.004	0.395	0.476	0.373	0.026	0.034
YBL054W	67	0.245	0.254	0.492	0.873	0.567	0.194
YBL055C	68	0.652	0.550	0.186	0.186	0.773	0.252
YBL064C	69	0.628	0.949	0.314	0.586	0.572	0.789
YBL069W	70	0.035	0.479	0.558	0.734	0.827	0.178
YBL070C	71	0.659	0.456	0.742	0.205	0.914	0.091
YBL071C	72	0.333	0.331	0.899	0.510	0.965	0.266
YBL073W	73	0.160	0.379	0.369	0.434	0.432	0.625
YBL074C	74	0.276	0.240	0.659	0.894	0.748	0.042
YBL075C	75	0.059	0.120	0.663	0.395	0.729	0.014
YBL077W	76	0.282	0.159	0.870	0.090	0.040	0.587
YBL083C	77	0.793	0.944	0.085	0.046	0.439	0.785
YBL084C	78	0.381	0.599	0.203	0.634	0.963	0.512
YBL085W	79	0.731	0.549	0.203	0.145	0.559	0.929
YBL086C	80	0.513	0.473	0.503	0.411	0.632	0.821
YBL087C	81	0.172	0.462	0.374	0.193	0.165	0.144
YBL088C	82	0.537	0.646	0.523	0.413	0.975	0.930
YBL097W	83	0.131	0.207	0.547	0.730	0.792	0.011
YBL099W	84	0.213	0.672	0.005	0.003	0.267	0.883
YBL101C	85	0.170	0.737	0.872	0.626	0.451	0.102
YBL102W	86	0.441	0.036	0.330	0.913	0.011	0.005
YBL104C	87	0.827	0.081	0.495	0.402	0.021	0.112
YBR002C	88	0.505	0.095	0.235	0.985	0.660	0.272
YBR006W	89	0.941	0.849	0.739	0.879	0.499	0.724
YBR007C	90	0.689	0.089	0.780	0.649	0.581	0.010
YBR009C	91	0.008	0.786	0.905	0.103	0.162	0.864
YBR015C	92	0.532	0.136	0.387	0.592	0.878	0.007
YBR020W	93	0.646	0.398	0.539	0.499	0.788	0.978
YBR021W	94	0.897	0.083	0.936	0.497	0.698	0.051
YBR023C	95	0.833	0.883	0.067	0.062	0.960	0.097
YBR025C	96	0.210	0.383	0.012	0.787	0.231	0.671
YBR027C	97	0.193	0.615	0.651	0.429	0.638	0.404
YBR029C	98	0.773	0.817	0.924	0.985	0.425	0.691
YBR030W	99	0.863	0.440	0.680	0.858	0.407	0.749
YBR031W	100	0.360	0.088	0.629	0.821	0.117	0.196
YBR035C	101	0.623	0.545	0.428	0.571	0.528	0.120
YBR037C	102	0.982	0.789	0.158	0.017	0.730	0.292
YBR040W	103	0.905	0.427	0.160	0.400	0.954	0.028
YBR045C	104	0.378	0.807	0.110	0.183	0.569	0.232
YBR046C	105	0.519	0.876	0.895	0.529	0.377	0.421
YBR047W	106	0.253	0.101	0.210	0.133	0.135	0.081
YBR048W	107	0.075	0.335	0.556	0.897	0.077	0.338
YBR049C	108	0.413	0.945	0.771	0.400	0.725	0.248
YBR050C	109	0.165	0.571	0.874	0.317	0.284	0.040
YBR054W	110	0.274	0.752	0.053	0.077	0.718	0.143
YBR060C	111	0.579	0.551	0.189	0.209	0.676	0.611
YBR066C	112	0.260	0.505	0.705	0.803	0.991	0.332
YBR067C	113	0.209	0.998	0.762	0.658	0.673	0.037
YBR068C	114	0.821	0.232	0.745	0.357	0.634	0.048
YBR070C	115	0.814	0.034	0.569	0.402	0.005	0.114
YBR078W	116	0.634	0.582	0.194	0.291	0.329	0.746
YBR079C	117	0.529	0.699	0.784	0.813	0.413	0.123
YBR080C	118	0.622	0.118	0.176	0.413	0.657	0.005
YBR081C	119	0.560	0.832	0.874	0.749	0.531	0.519
YBR084W	120	0.640	0.673	0.587	0.679	0.158	0.482
YBR087W	121	0.026	0.398	0.901	0.456	0.041	0.999
YBR090C-A	122	0.890	0.842	0.988	0.815	0.156	0.856
YBR091C	123	0.805	0.370	0.776	0.297	0.892	0.077
YBR092C	124	0.438	0.907	0.338	0.215	0.475	0.071
YBR095C	125	0.556	0.706	0.012	0.008	0.246	0.328
YBR096W	126	0.619	0.245	0.591	0.510	0.475	0.033
YBR098W	127	0.526	0.423	0.363	0.383	0.558	0.318
YBR100W	128	0.490	0.319	0.331	0.863	0.179	0.717
YBR104W	129	0.624	0.142	0.294	0.310	0.572	0.266
YBR107C	130	0.700	0.513	0.222	0.021	0.520	0.116
YBR109C	131	0.089	0.054	0.517	0.395	0.501	0.006
YBR110W	132	0.950	0.701	0.209	0.143	0.313	0.125
YBR112C	133	0.177	0.135	0.536	0.178	0.847	0.106
YBR114W	134	0.694	0.966	0.775	0.805	0.825	0.638
YBR115C	135	0.209	0.221	0.338	0.436	0.183	0.014
YBR118W	136	0.666	0.271	0.059	0.157	0.991	0.357
YBR123C	137	0.376	0.483	0.379	0.487	0.255	0.146
YBR125C	138	0.174	0.005	0.432	0.281	0.276	0.000
YBR128C	139	0.781	0.298	0.819	0.402	0.450	0.044
YBR131W	140	0.302	0.260	0.422	0.448	0.367	0.759
YBR134W	141	0.986	0.642	0.256	0.217	0.807	0.066
YBR135W	142	0.011	0.435	0.365	0.516	0.101	0.308
YBR136W	143	0.463	0.836	0.302	0.131	0.510	0.050
YBR137W	144	0.796	0.018	0.278	0.212	0.124	0.034
YBR138C	145	0.430	0.819	0.164	0.004	0.371	0.739
YBR139W	146	0.693	0.293	0.500	0.021	0.000	0.583
YBR140C	147	0.118	0.430	0.269	0.489	0.753	0.043
YBR142W	148	0.008	0.407	0.735	0.536	0.286	0.126
YBR143C	149	0.366	0.515	0.664	0.429	0.545	0.292
YBR150C	150	0.013	0.512	0.434	0.671	0.892	0.617
YBR151W	151	0.078	0.581	0.960	0.554	0.431	0.733
YBR155W	152	0.079	0.282	0.173	0.251	0.366	0.085
YBR162C	153	0.828	0.587	0.715	0.050	0.098	0.112
YBR163W	154	0.192	0.218	0.556	0.726	0.257	0.003
YBR168W	155	0.074	0.210	0.555	0.037	0.088	0.834
YBR178W	156	0.190	0.811	0.829	0.478	0.827	0.163
YBR184W	157	0.564	0.956	0.503	0.474	0.704	0.680
YBR191W	158	0.057	0.079	0.424	0.681	0.131	0.226
YBR200W	159	0.438	0.373	0.890	0.959	0.542	0.400
YBR207W	160	0.921	0.248	0.470	0.358	0.057	0.107
YBR209W	161	0.298	0.845	0.451	0.157	0.691	0.127
YBR210W	162	0.485	0.662	0.540	0.955	0.534	0.165
YBR223C	163	0.069	0.086	0.103	0.029	0.426	0.110
YBR227C	164	0.255	0.544	0.799	0.495	0.823	0.367
YBR228W	165	0.981	0.219	0.409	0.739	0.996	0.664
YBR234C	166	0.422	0.639	0.321	0.498	0.287	0.705
YBR235W	167	0.460	0.711	0.063	0.039	0.948	0.189
YBR247C	168	0.541	0.810	0.571	0.335	0.390	0.656
YBR249C	169	0.711	0.714	0.628	0.710	0.563	0.830
YBR255W	170	0.963	0.553	0.288	0.642	0.280	0.600
YBR256C	171	0.105	0.037	0.018	0.176	0.526	0.452
YBR257W	172	0.063	0.743	0.876	0.860	0.344	0.536
YBR260C	173	0.380	0.187	0.866	0.299	0.421	0.224
YBR261C	174	0.286	0.306	0.960	0.703	0.485	0.306
YBR262C	175	0.631	0.641	0.690	0.272	0.379	0.985
YBR263W	176	0.148	0.012	0.177	0.900	0.220	0.246
YBR272C	177	0.116	0.973	0.148	0.182	0.914	0.642
YBR287W	178	0.004	0.804	0.996	0.384	0.642	0.370
YBR289W	179	0.306	0.892	0.990	0.674	0.853	0.772
YBR301W	180	0.881	0.626	0.560	0.835	0.181	0.218
YCL006C	181	0.566	0.367	0.593	0.902	0.651	0.546
YCL022C	182	0.184	0.912	0.396	0.332	0.897	0.864
YCL038C	183	0.440	0.609	0.202	0.479	0.399	0.804
YCL041C	184	0.112	0.830	0.763	0.975	0.219	0.116
YCL043C	185	0.188	0.574	0.053	0.037	0.974	0.725
YCL053C	186	0.161	0.366	0.352	0.526	0.792	0.679
YCL058C	187	0.294	0.220	0.435	0.561	0.469	0.026
YCL076W	188	0.848	0.599	0.836	0.916	0.349	0.091
YCR012W	189	0.136	0.047	0.029	0.148	0.680	0.155
YCR012W	190	0.670	0.639	0.020	0.004	0.750	0.558
YCR013C	191	0.728	0.509	0.712	0.411	0.949	0.419
YCR033W	192	0.215	0.214	0.792	0.726	0.166	0.757
YCR046C	193	0.681	0.854	0.780	0.427	0.418	0.960
YCR048W	194	0.690	0.116	0.267	0.202	0.436	0.011
YCR062W	195	0.088	0.225	0.082	0.091	0.860	0.674
YCR064C	196	0.451	0.012	0.604	0.213	0.071	0.002
YCR069W	197	0.315	0.314	0.117	0.250	0.417	0.183
YCR073C	198	0.644	0.980	0.809	0.799	0.545	0.444
YCR091W	199	0.639	0.246	0.541	0.809	0.473	0.494
YCR092C	200	0.267	0.190	0.145	0.255	0.530	0.405
YCR093W	201	0.077	0.295	0.035	0.104	0.970	0.205
YCR098C	202	0.948	0.209	0.259	0.184	0.622	0.892
YCR099C	203	0.777	0.538	0.984	0.781	0.883	0.345
YCR101C	204	0.047	0.567	0.028	0.431	0.529	0.685
YCR102C	205	0.321	0.325	0.230	0.858	0.889	0.792
YCR105W	206	0.475	0.552	0.046	0.013	0.490	0.079
YCR106W	207	0.201	0.020	0.037	0.009	0.002	0.007
YDL010W	208	0.374	0.234	0.127	0.026	0.043	0.433
YDL012C	209	0.022	0.065	0.290	0.928	0.052	0.075
YDL014W	210	0.362	0.583	0.370	0.503	0.289	0.444
YDL017W	211	0.567	0.667	0.131	0.185	0.768	0.404
YDL018C	212	0.426	0.853	0.321	0.886	0.963	0.341
YDL021W	213	0.128	0.484	0.588	0.163	0.006	0.009
YDL047W	214	0.690	0.880	0.631	0.501	0.314	0.377
YDL050C	215	0.064	0.713	0.468	0.150	0.977	0.332
YDL052C	216	0.773	0.314	0.324	0.226	0.904	0.361
YDL067C	217	0.834	0.165	0.088	0.053	0.546	0.127
YDL068W	218	0.140	0.231	0.676	0.528	0.416	0.760
YDL069C	219	0.780	0.926	0.145	0.514	0.805	0.493
YDL070W	220	0.609	0.459	0.152	0.287	0.851	0.063
YDL073W	221	0.097	0.051	0.730	0.758	0.318	0.372
YDL074C	222	0.039	0.848	0.585	0.531	0.559	0.393
YDL075W	223	0.177	0.638	0.197	0.463	0.011	0.364
YDL081C	224	0.348	0.486	0.288	0.264	0.220	0.613
YDL084W	225	0.108	0.650	0.378	0.714	0.377	0.416
YDL085W	226	0.789	0.414	0.070	0.027	0.403	0.118
YDL092W	227	0.808	0.083	0.424	0.529	0.153	0.075
YDL098C	228	0.734	0.075	0.016	0.262	0.055	0.528
YDL099W	229	0.783	0.718	0.211	0.904	0.955	0.731
YDL102W	230	0.964	0.682	0.512	0.610	0.923	0.431
YDL105W	231	0.836	0.412	0.328	0.630	0.756	0.165
YDL106C	232	0.990	0.906	0.927	0.711	0.315	0.324
YDL110C	233	0.930	0.603	0.589	0.373	0.288	0.897
YDL113C	234	0.512	0.289	0.137	0.074	0.278	0.902
YDL114W	235	0.801	0.336	0.507	0.246	0.493	0.108
YDL118W	236	0.739	0.478	0.718	0.517	0.739	0.285
YDL120W	237	0.770	0.644	0.036	0.080	0.341	0.523
YDL125C	238	0.563	0.151	0.147	0.311	0.768	0.676
YDL129W	239	0.135	0.099	0.467	0.347	0.350	0.523
YDL130W-A	240	0.383	0.019	0.567	0.353	0.118	0.007
YDL133W	241	0.047	0.369	0.917	0.243	0.267	0.698
YDL146W	242	0.106	0.049	0.446	0.778	0.688	0.058
YDL150W	243	0.907	0.223	0.397	0.652	0.604	0.288
YDL155W	244	0.727	0.451	0.636	0.715	0.929	0.429
YDL156W	245	0.769	0.996	0.966	0.692	0.817	0.913
YDL159W	246	0.550	0.211	0.177	0.106	0.423	0.852
YDL160C	247	0.936	0.732	0.947	0.281	0.623	0.006
YDL162C	248	0.337	0.159	0.466	0.638	0.785	0.026
YDL171C	249	0.256	0.671	0.613	0.148	0.224	0.396
YDL172C	250	0.296	0.871	0.977	0.368	0.836	0.993
YDL177C	251	0.989	0.430	0.789	0.753	0.101	0.722
YDL182W	252	0.810	0.767	0.927	0.935	0.853	0.833
YDL184C	253	0.567	0.087	0.717	0.391	0.438	0.612
YDL186W	254	0.458	0.869	0.346	0.338	0.848	0.777
YDL188C	255	0.552	0.379	0.611	0.158	0.547	0.354
YDL190C	256	0.727	0.318	0.809	0.666	0.121	0.674
YDL191W	257	0.756	0.259	0.348	0.629	0.466	0.010
YDL198C	258	0.511	0.695	0.827	0.750	0.170	0.523
YDL201W	259	0.043	0.804	0.197	0.500	0.295	0.237
YDL202W	260	0.925	0.211	0.710	0.204	0.871	0.147
YDL204W	261	0.660	0.619	0.764	0.533	0.943	0.155
YDL216C	262	0.556	0.496	0.664	0.520	0.286	0.362
YDL217C	263	0.592	0.067	0.843	0.946	0.128	0.367
YDL218W	264	0.895	0.466	0.731	0.049	0.573	0.309
YDL223C	265	0.128	0.374	0.590	0.493	0.102	0.865
YDL226C	266	0.788	0.731	0.825	0.808	0.463	0.496
YDL227C	267	0.091	0.494	0.611	0.564	0.763	0.487
YDL234C	268	0.789	0.936	0.650	0.455	0.775	0.300
YDL240W	269	0.727	0.369	0.756	0.795	0.475	0.536
YDL243C	270	0.043	0.790	0.755	0.383	0.870	0.295
YDR005C	271	0.148	0.360	0.472	0.613	0.792	0.017
YDR007W	272	0.082	0.613	0.439	0.759	0.674	0.872
YDR014W	273	0.342	0.077	0.687	0.464	0.216	0.055
YDR015C	274	0.084	0.540	0.711	0.153	0.913	0.006
YDR016C	275	0.113	0.876	0.432	0.353	0.041	0.129
YDR021W	276	0.107	0.590	0.609	0.611	0.691	0.223
YDR026C	277	0.331	0.039	0.204	0.148	0.042	0.279
YDR027C	278	0.273	0.092	0.102	0.124	0.005	0.044
YDR028C	279	0.398	0.051	0.590	0.362	0.078	0.403
YDR029W	280	0.873	0.956	0.738	0.690	0.624	0.618
YDR043C	281	0.446	0.945	0.141	0.138	0.996	0.364
YDR046C	282	0.460	0.024	0.945	0.534	0.109	0.098
YDR048C	283	0.282	0.208	0.076	0.190	0.613	0.325
YDR050C	284	0.606	0.770	0.314	0.271	0.592	0.355
YDR054C	285	0.532	0.420	0.874	0.726	0.842	0.558
YDR060W	286	0.866	0.574	0.796	0.532	0.965	0.370
YDR062W	287	0.604	0.807	0.672	0.955	0.637	0.398
YDR064W	288	0.346	0.494	0.259	0.477	0.834	0.352
YDR071C	289	0.645	0.694	0.866	0.729	0.623	0.299
YDR082W	290	0.471	0.758	0.508	0.649	0.949	0.040
YDR087C	291	0.974	0.474	0.163	0.028	0.422	0.824
YDR088C	292	0.387	0.493	0.321	0.113	0.892	0.062
YDR091C	293	0.140	0.750	0.366	0.087	0.246	0.735
YDR118W	294	0.369	0.253	0.482	0.930	0.121	0.275
YDR141C	295	0.890	0.637	0.373	0.188	0.058	0.569
YDR148C	296	0.943	0.607	0.266	0.551	0.275	0.035
YDR155C	297	0.953	0.250	0.484	0.424	0.276	0.005
YDR156W	298	0.778	0.857	0.237	0.110	0.288	0.400
YDR157W	299	0.031	0.033	0.002	0.056	0.254	0.000
YDR163W	300	0.988	0.224	0.754	0.758	0.883	0.034
YDR164C	301	0.027	0.778	0.296	0.212	0.739	0.098
YDR171W	302	0.472	0.877	0.952	0.377	0.787	0.132
YDR173C	303	0.190	0.725	0.944	0.903	0.291	0.036
YDR174W	304	0.026	0.041	0.168	0.189	0.459	0.003
YDR178W	305	0.810	0.130	0.689	0.255	0.281	0.014
YDR189W	306	0.674	0.180	0.057	0.063	0.930	0.342
YDR196C	307	0.939	0.187	0.954	0.950	0.122	0.261
YDR197W	308	0.431	0.013	0.714	0.662	0.133	0.011
YDR200C	309	0.207	0.146	0.141	0.641	0.192	0.222
YDR203W	310	0.145	0.495	0.736	0.308	0.096	0.786
YDR210W	311	0.107	0.733	0.804	0.561	0.787	0.284
YDR214W	312	0.789	0.836	0.294	0.721	0.804	0.139
YDR218C	313	0.935	0.018	0.306	0.130	0.589	0.650
YDR226W	314	0.003	0.858	0.434	0.603	0.923	0.033
YDR228C	315	0.225	0.562	0.535	0.125	0.017	0.727
YDR235W	316	0.015	0.694	0.790	0.984	0.359	0.099
YDR243C	317	0.544	0.440	0.756	0.520	0.361	0.833
YDR245W	318	0.234	0.547	0.990	0.054	0.292	0.148
YDR246W	319	0.139	0.695	0.383	0.373	0.760	0.237
YDR249C	320	0.132	0.133	0.520	0.427	0.406	0.153
YDR250C	321	0.529	0.169	0.176	0.537	0.114	0.965
YDR253C	322	0.912	0.641	0.285	0.165	0.887	0.804
YDR254W	323	0.058	0.118	0.208	0.224	0.246	0.970
YDR255C	324	0.222	0.841	0.655	0.144	0.367	0.006
YDR270W	325	0.118	0.345	0.062	0.045	0.863	0.111
YDR272W	326	0.622	0.853	0.328	0.352	0.085	0.464
YDR277C	327	0.935	0.859	0.876	0.242	0.447	0.959
YDR280W	328	0.355	0.340	0.085	0.030	0.744	0.520
YDR281C	329	0.319	0.371	0.235	0.135	0.340	0.098
YDR282C	330	0.511	0.991	0.619	0.585	0.517	0.977
YDR283C	331	0.306	0.083	0.054	0.155	0.984	0.020
YDR284C	332	0.866	0.341	0.712	0.988	0.165	0.235
YDR285W	333	0.823	0.581	0.201	0.049	0.771	0.173
YDR288W	334	0.432	0.391	0.039	0.016	0.178	0.087
YDR289C	335	0.246	0.588	0.454	0.756	0.570	0.044
YDR293C	336	0.048	0.327	0.767	0.189	0.583	0.300
YDR295C	337	0.771	0.428	0.883	0.811	0.733	0.408
YDR298C	338	0.828	0.622	0.331	0.635	0.863	0.911
YDR300C	339	0.131	0.210	0.554	0.456	0.850	0.122
YDR303C	340	0.681	0.249	0.051	0.026	0.162	0.076
YDR306C	341	0.340	0.378	0.156	0.456	0.040	0.020
YDR311W	342	0.462	0.156	0.861	0.815	0.814	0.478
YDR314C	343	0.366	0.161	0.522	0.688	0.444	0.205
YDR315C	344	0.106	0.896	0.856	0.249	0.921	0.800
YDR322W	345	0.353	0.877	0.550	0.305	0.354	0.646
YDR323C	346	0.725	0.900	0.718	0.594	0.772	0.440
YDR327W	347	0.989	0.169	0.516	0.334	0.006	0.139
YDR335W	348	0.089	0.511	0.083	0.551	0.624	0.543
YDR336W	349	0.598	0.919	0.038	0.341	0.688	0.683
YDR338C	350	0.042	0.601	0.120	0.015	0.815	0.368
YDR340W	351	0.061	0.065	0.979	0.485	0.524	0.003
YDR344C	352	0.068	0.806	0.154	0.928	0.355	0.233
YDR349C	353	0.888	0.918	0.396	0.517	0.627	0.236
YDR350C	354	0.046	0.026	0.410	0.975	0.228	0.980
YDR351W	355	0.587	0.521	0.734	0.416	0.675	0.018
YDR354W	356	0.232	0.160	0.424	0.337	0.478	0.169
YDR355C	357	0.129	0.586	0.291	0.256	0.448	0.103
YDR358W	358	0.517	0.029	0.280	0.956	0.141	0.045
YDR365C	359	0.698	0.382	0.924	0.257	0.012	0.591
YDR370C	360	0.729	0.155	0.982	0.541	0.432	0.595
YDR378C	361	0.583	0.543	0.889	0.891	0.805	0.014
YDR388W	362	0.382	0.160	0.984	0.287	0.399	0.393
YDR391C	363	0.156	0.340	0.264	0.261	0.345	0.103
YDR404C	364	0.120	0.750	0.661	0.249	0.170	0.958
YDR412W	365	0.690	0.330	0.111	0.301	0.613	0.841
YDR421W	366	0.312	0.150	0.337	0.517	0.551	0.382
YDR425W	367	0.373	0.058	0.879	0.709	0.104	0.343
YDR426C	368	0.699	0.402	0.291	0.495	0.170	0.556
YDR429C	369	0.993	0.787	0.258	0.587	0.711	0.312
YDR431W	370	0.108	0.820	0.233	0.005	0.518	0.036
YDR432W	371	0.533	0.884	0.853	0.452	0.389	0.855
YDR435C	372	0.317	0.163	0.175	0.229	0.551	0.224
YDR440W	373	0.115	0.780	0.846	0.724	0.647	0.270
YDR442W	374	0.143	0.819	0.559	0.557	0.268	0.920
YDR444W	375	0.871	0.688	0.616	0.623	0.404	0.986
YDR447C	376	0.718	0.672	0.823	0.802	0.813	0.921
YDR466W	377	0.858	0.489	0.674	0.400	0.415	0.462
YDR476C	378	0.451	0.615	0.632	0.537	0.357	0.437
YDR482C	379	0.964	0.870	0.374	0.142	0.440	0.139
YDR484W	380	0.799	0.663	0.245	0.320	0.407	0.303
YDR485C	381	0.879	0.772	0.189	0.094	0.235	0.000
YDR492W	382	0.651	0.255	0.161	0.160	0.289	0.124
YDR498C	383	0.793	0.163	0.150	0.181	0.260	0.025
YDR505C	384	0.113	0.051	0.206	0.414	0.414	0.853
YDR513W	385	0.078	0.823	0.651	0.975	0.425	0.325
YDR515W	386	0.665	0.195	0.265	0.878	0.915	0.526
YDR516C	387	0.932	0.100	0.219	0.428	0.307	0.017
YDR517W	388	0.340	0.138	0.052	0.111	0.200	0.736
YDR521W	389	0.914	0.100	0.372	0.226	0.296	0.030
YDR525W	390	0.430	0.003	0.436	0.471	0.185	0.535
YDR526C	391	0.211	0.743	0.653	0.140	0.339	0.962
YDR527W	392	0.659	0.209	0.516	0.322	0.414	0.268
YDR529C	393	0.720	0.315	0.476	0.239	0.548	0.093
YDR532C	394	0.086	0.803	0.407	0.710	0.071	0.272
YDR537C	395	0.507	0.841	0.285	0.229	0.901	0.112
YDR538W	396	0.813	0.978	0.872	0.450	0.342	0.156
YDR541C	397	0.630	0.674	0.452	0.767	0.061	0.038
YEL002C	398	0.212	0.669	0.398	0.727	0.976	0.226
YEL004W	399	0.884	0.451	0.991	0.673	0.130	0.898
YEL005C	400	0.841	0.372	0.114	0.115	0.210	0.028
YEL008W	401	0.347	0.114	0.339	0.632	0.140	0.315
YEL009C	402	0.902	0.923	0.552	0.923	0.427	0.631
YEL011W	403	0.204	0.124	0.592	0.612	0.155	0.949
YEL018W	404	0.428	0.012	0.537	0.615	0.177	0.555
YEL024W	405	0.397	0.085	0.208	0.131	0.230	0.037
YEL033W	406	0.254	0.231	0.791	0.514	0.756	0.270
YEL034W	407	0.056	0.082	0.980	0.654	0.411	0.098
YEL039C	408	0.001	0.081	0.082	0.262	0.186	0.127
YEL042W	409	0.689	0.659	0.596	0.367	0.363	0.678
YEL048C	410	0.774	0.418	0.744	0.703	0.302	0.302
YEL051W	411	0.522	0.049	0.745	0.335	0.056	0.220
YEL056W	412	0.355	0.591	0.504	0.320	0.672	0.049
YEL060C	413	0.326	0.091	0.833	0.697	0.388	0.177
YEL065W	414	0.071	0.215	0.484	0.555	0.176	0.127
YEL066W	415	0.390	0.134	0.670	0.873	0.609	0.714
YEL068C	416	0.440	0.105	0.017	0.007	0.093	0.017
YEL072W	417	0.076	0.314	0.061	0.084	0.476	0.102
YER001W	418	0.801	0.894	0.301	0.305	0.656	0.510
YER003C	419	0.516	0.155	0.060	0.161	0.970	0.021
YER006W	420	0.847	0.074	0.876	0.487	0.244	0.010
YER008C	421	0.755	0.728	0.662	0.692	0.455	0.564
YER010C	422	0.100	0.739	0.541	0.869	0.647	0.016
YER011W	423	0.340	0.072	0.665	0.113	0.342	0.194
YER014C-A	424	0.250	0.108	0.516	0.085	0.331	0.045
YER024W	425	0.750	0.385	0.526	0.329	0.612	0.134
YER027C	426	0.323	0.061	0.186	0.966	0.340	0.014
YER028C	427	0.122	0.214	0.538	0.035	0.085	0.062
YER031C	428	0.827	0.078	0.956	0.826	0.141	0.369
YER037W	429	0.013	0.489	0.855	0.087	0.579	0.511
YER040W	430	0.580	0.224	0.503	0.914	0.036	0.467
YER046W	431	0.693	0.361	0.049	0.011	0.072	0.118
YER048C	432	0.576	0.540	0.536	0.852	0.815	0.389
YER049W	433	0.930	0.198	0.068	0.022	0.545	0.164
YER054C	434	0.933	0.350	0.885	0.777	0.486	0.350
YER056C	435	0.951	0.744	0.578	0.932	0.956	0.986
YER057C	436	0.528	0.626	0.197	0.483	0.289	0.346
YER058W	437	0.598	0.980	0.949	0.394	0.152	0.589
YER061C	438	0.366	0.191	0.324	0.657	0.457	0.834
YER067C-A	439	0.840	0.659	0.075	0.282	0.783	0.514
YER069W	440	0.366	0.624	0.523	0.063	0.279	0.748
YER070W	441	0.009	0.155	0.582	0.022	0.730	0.200
YER073W	442	0.476	0.117	0.140	0.420	0.284	0.019
YER083C	443	0.044	0.079	0.238	0.414	0.362	0.070
YER084W	444	0.526	0.002	0.549	0.639	0.065	0.021
YER087C-A	445	0.359	0.441	0.148	0.530	0.555	0.224
YER088C	446	0.793	0.136	0.035	0.029	0.109	0.337
YER091C-A	447	0.692	0.052	0.759	0.627	0.155	0.133
YER091C	448	0.286	0.201	0.124	0.029	0.311	0.391
YER092W	449	0.853	0.147	0.167	0.041	0.588	0.236
YER093C-A	450	0.504	0.979	0.228	0.091	0.624	0.794
YER093C	451	0.960	0.680	0.889	0.675	0.837	0.697
YER095W	452	0.868	0.598	0.283	0.032	0.915	0.828
YER096W	453	0.684	0.406	0.029	0.158	0.803	0.386
YER104W	454	0.808	0.511	0.794	0.157	0.790	0.073
YER125W	455	0.779	0.888	0.741	0.721	0.485	0.789
YER144C	456	0.233	0.562	0.875	0.668	0.624	0.140
YER165W	457	0.077	0.724	0.267	0.815	0.612	0.983
YFL001W	458	0.905	0.175	0.804	0.549	0.298	0.214
YFL002C	459	0.930	0.812	0.099	0.066	0.744	0.337
YFL007W	460	0.925	0.496	0.044	0.046	0.497	0.064
YFL009W	461	0.558	0.943	0.898	0.702	0.085	0.458
YFL011W	462	0.156	0.869	0.593	0.369	0.505	0.869
YFL016C	463	0.155	0.104	0.212	0.058	0.084	0.482
YFL021W	464	0.948	0.452	0.472	0.023	0.688	0.826
YFL023W	465	0.704	0.362	0.694	0.334	0.887	0.026
YFL025C	466	0.282	0.762	0.359	0.221	0.388	0.981
YFL028C	467	0.625	0.049	0.094	0.592	0.154	0.246
YFL029C	468	0.671	0.259	0.076	0.304	0.878	0.558
YFL030W	469	0.790	0.904	0.984	0.897	0.398	0.731
YFL031W	470	0.040	0.273	0.067	0.429	0.520	0.523
YFL033C	471	0.317	0.745	0.157	0.704	0.864	0.646
YFL034C-A	472	0.007	0.429	0.146	0.678	0.472	0.317
YFL034W	473	0.346	0.536	0.421	0.740	0.935	0.141
YFL035C-A	474	0.618	0.981	0.329	0.815	0.891	0.085
YFL036W	475	0.600	0.496	0.688	0.559	0.684	0.051
YFL040W	476	0.913	0.197	0.686	0.366	0.311	0.222
YFL041W	477	0.318	0.152	0.210	0.227	0.199	0.297
YFL043C	478	0.164	0.046	0.075	0.136	0.159	0.033
YFL044C	479	0.820	0.785	0.146	0.551	0.436	0.123
YFL045C	480	0.307	0.116	0.164	0.076	0.046	0.278
YFL047W	481	0.885	0.942	0.167	0.764	0.109	0.648
YFL048C	482	0.414	0.355	0.383	0.745	0.201	0.241
YFL049W	483	0.100	0.226	0.532	0.401	0.171	0.026
YFL051C	484	0.016	0.376	0.985	0.703	0.567	0.639
YFL052W	485	0.115	0.696	0.141	0.267	0.047	0.883
YFL056C	486	0.263	0.037	0.280	0.951	0.302	0.039
YFR002W	487	0.762	0.383	0.628	0.849	0.436	0.616
YFR007W	488	0.029	0.076	0.154	0.268	0.455	0.671
YFR011C	489	0.721	0.890	0.785	0.559	0.178	0.586
YFR011C	490	0.270	0.152	0.379	0.352	0.138	0.250
YFR012W	491	0.122	0.840	0.521	0.965	0.829	0.614
YFR013W	492	0.495	0.955	0.351	0.721	0.391	0.665
YFR014C	493	0.469	0.313	0.860	0.542	0.650	0.774
YFR015C	494	0.978	0.081	0.846	0.419	0.027	0.107
YFR020W	495	0.009	0.982	0.948	0.963	0.210	0.604
YFR021W	496	0.501	0.969	0.219	0.434	0.142	0.008
YFR023W	497	0.683	0.625	0.663	0.604	0.527	0.700
YFR024C-A	498	0.567	0.445	0.901	0.480	0.649	0.103
YFR028C	499	0.123	0.100	0.885	0.627	0.160	0.294
YFR030W	500	0.127	0.248	0.513	0.714	0.397	0.484
YFR031C	501	0.477	0.326	0.733	0.401	0.518	0.842
YFR032C-A	502	0.824	0.440	0.633	0.781	0.244	0.673
YFR033C	503	0.822	0.938	0.802	0.109	0.930	0.987
YFR034C	504	0.312	0.902	0.196	0.105	0.818	0.744
YFR036W	505	0.533	0.027	0.436	0.141	0.420	0.003
YFR037C	506	0.847	0.248	0.720	0.284	0.276	0.349
YFR038W	507	0.455	0.157	0.315	0.967	0.340	0.005
YFR041C	508	0.183	0.927	0.882	0.427	0.854	0.985
YFR042W	509	0.798	0.079	0.720	0.915	0.318	0.032
YFR045W	510	0.230	0.407	0.819	0.623	0.932	0.603
YFR046C	511	0.787	0.804	0.764	0.412	0.834	0.402
YFR048W	512	0.699	0.951	0.818	0.620	0.084	0.413
YFR049W	513	0.354	0.569	0.669	0.971	0.253	0.939
YFR050C	514	0.290	0.671	0.969	0.817	0.018	0.838
YFR051C	515	0.784	0.404	0.342	0.319	0.593	0.093
YFR052W	516	0.247	0.377	0.934	0.911	0.515	0.674
YFR053C	517	0.449	0.217	0.373	0.714	0.154	0.356
YGL001C	518	0.923	0.117	0.291	0.262	0.756	0.868
YGL002W	519	0.751	0.483	0.159	0.866	0.850	0.618
YGL003C	520	0.411	0.481	0.044	0.088	0.960	0.080
YGL004C	521	0.193	0.137	0.615	0.509	0.205	0.345
YGL008C	522	0.466	0.057	0.760	0.523	0.037	0.130
YGL010W	523	0.668	0.062	0.556	0.972	0.329	0.451
YGL012W	524	0.132	0.457	0.751	0.824	0.208	0.327
YGL013C	525	0.145	0.241	0.479	0.153	0.680	0.344
YGL017W	526	0.077	0.253	0.881	0.748	0.272	0.039
YGL018C	527	0.412	0.142	0.912	0.815	0.857	0.008
YGL020C	528	0.644	0.465	0.838	0.592	0.690	0.067
YGL025C	529	0.957	0.563	0.599	0.576	0.696	0.011
YGL027C	530	0.867	0.526	0.953	0.846	0.248	0.936
YGL028C	531	0.755	0.722	0.616	0.364	0.652	0.715
YGL029W	532	0.035	0.445	0.979	0.784	0.398	0.201
YGL030W	533	0.809	0.838	0.247	0.377	0.513	0.103
YGL031C	534	0.559	0.161	0.843	0.911	0.166	0.997
YGL033W	535	0.248	0.655	0.993	0.899	0.937	0.934
YGL034C	536	0.562	0.227	0.491	0.876	0.236	0.522
YGL036W	537	0.728	0.678	0.192	0.270	0.385	0.007
YGL038C	538	0.568	0.671	0.227	0.398	0.972	0.100
YGL039W	539	0.160	0.112	0.300	0.071	0.125	0.293
YGL041C	540	0.856	0.694	0.510	0.799	0.558	0.691
YGL042C	541	0.548	0.622	0.932	0.448	0.100	0.252
YGL045W	542	0.460	0.538	0.644	0.604	0.607	0.170
YGL046W	543	0.767	0.907	0.384	0.354	0.526	0.710
YGL048C	544	0.771	0.391	0.076	0.541	0.892	0.311
YGL051W	545	0.212	0.361	0.308	0.394	0.966	0.992
YGL056C	546	0.075	0.215	0.908	0.450	0.987	0.529
YGL059W	547	0.058	0.019	0.762	0.902	0.026	0.097
YGL060W	548	0.237	0.381	0.265	0.482	0.417	0.281
YGL061C	549	0.648	0.846	0.199	0.203	0.516	0.101
YGL063W	550	0.187	0.386	0.872	0.941	0.409	0.818
YGL064C	551	0.005	0.059	0.588	0.755	0.106	0.418
YGL069C	552	0.534	0.819	0.664	0.801	0.479	0.929
YGL071W	553	0.884	0.236	0.245	0.401	0.060	0.030
YGL072C	554	0.755	0.670	0.498	0.210	0.514	0.796
YGL073W	555	0.994	0.182	0.857	0.528	0.329	0.268
YGL074C	556	0.270	0.035	0.169	0.334	0.106	0.000
YGL075C	557	0.318	0.391	0.373	0.211	0.713	0.242
YGL083W	558	0.012	0.107	0.655	0.746	0.632	0.525
YGL084C	559	0.039	0.000	0.004	0.002	0.000	0.000
YGL095C	560	0.048	0.697	0.132	0.115	0.022	0.033
YGL103W	561	0.114	0.421	0.110	0.710	0.532	0.342
YGL104C	562	0.937	0.022	0.773	0.829	0.127	0.075
YGL105W	563	0.635	0.026	0.566	0.802	0.277	0.754
YGL107C	564	0.903	0.398	0.425	0.282	0.613	0.298
YGL110C	565	0.356	0.264	0.226	0.656	0.216	0.378
YGL112C	566	0.386	0.101	0.067	0.267	0.745	0.413
YGL113W	567	0.650	0.243	0.149	0.125	0.933	0.309
YGL115W	568	0.141	0.812	0.875	0.935	0.462	0.089
YGL116W	569	0.084	0.025	0.082	0.045	0.117	0.805
YGL117W	570	0.728	0.482	0.560	0.970	0.923	0.025
YGL118C	571	0.969	0.551	0.900	0.605	0.756	0.108
YGL121C	572	0.407	0.324	0.882	0.521	0.579	0.004
YGL122C	573	0.804	0.642	0.066	0.122	0.311	0.160
YGL123W	574	0.601	0.646	0.906	0.401	0.926	0.005
YGL124C	575	0.195	0.906	0.135	0.434	0.936	0.040
YGL126W	576	0.407	0.211	0.353	0.039	0.960	0.112
YGL127C	577	0.361	0.216	0.122	0.125	0.972	0.517
YGL128C	578	0.674	0.398	0.250	0.220	0.682	0.011
YGL129C	579	0.270	0.327	0.626	0.703	0.546	0.022
YGL131C	580	0.489	0.698	0.211	0.244	0.859	0.308
YGL132W	581	0.225	0.253	0.463	0.207	0.239	0.412
YGL135W	582	0.047	0.463	0.893	0.782	0.883	0.140
YGL137W	583	0.799	0.448	0.358	0.627	0.552	0.279
YGL140C	584	0.733	0.250	0.927	0.427	0.438	0.019
YGL141W	585	0.194	0.017	0.279	0.459	0.048	0.215
YGL142C	586	0.905	0.409	0.888	0.779	0.592	0.979
YGL147C	587	0.101	0.523	0.826	0.847	0.055	0.209
YGL152C	588	0.497	0.466	0.528	0.363	0.209	0.388
YGL155W	589	0.260	0.564	0.520	0.348	0.795	0.933
YGL156W	590	0.854	0.009	0.892	0.435	0.064	0.055
YGL157W	591	0.754	0.219	0.818	0.544	0.194	0.088
YGL159W	592	0.893	0.704	0.604	0.335	0.027	0.998
YGL162W	593	0.883	0.615	0.407	0.605	0.969	0.938
YGL163C	594	0.893	0.679	0.990	0.694	0.230	0.321
YGL167C	595	0.892	0.219	0.928	0.781	0.617	0.697
YGL168W	596	0.198	0.389	0.272	0.491	0.717	0.843
YGL171W	597	0.311	0.889	0.002	0.195	0.088	0.317
YGL175C	598	0.763	0.942	0.299	0.822	0.917	0.429
YGL176C	599	0.163	0.030	0.755	0.761	0.402	0.010
YGL179C	600	0.977	0.118	0.086	0.135	0.472	0.168
YGL180W	601	0.442	0.184	0.190	0.141	0.668	0.331
YGL194C	602	0.093	0.501	0.298	0.573	0.727	0.983
YGL196W	603	0.361	0.906	0.343	0.255	0.694	0.826
YGL199C	604	0.694	0.058	0.369	0.266	0.512	0.095
YGL200C	605	0.063	0.218	0.123	0.806	0.837	0.407
YGL202W	606	0.896	0.635	0.118	0.183	0.927	0.940
YGL203C	607	0.992	0.940	0.994	0.922	0.380	0.297
YGL206C	608	0.868	0.460	0.475	0.428	0.265	0.448
YGL210W	609	0.121	0.845	0.472	0.634	0.197	0.937
YGL213C	610	0.148	0.030	0.875	0.988	0.084	0.225
YGL214W	611	0.108	0.009	0.409	0.384	0.045	0.010
YGL215W	612	0.790	0.128	0.186	0.266	0.306	0.175
YGL216W	613	0.060	0.101	0.275	0.136	0.633	0.046
YGL218W	614	0.501	0.186	0.328	0.098	0.185	0.056
YGL219C	615	0.224	0.773	0.355	0.090	0.700	0.664
YGL220W	616	0.642	0.611	0.569	0.116	0.265	0.058
YGL222C	617	0.871	0.361	0.784	0.806	0.762	0.506
YGL228W	618	0.000	0.076	0.296	0.637	0.039	0.001
YGL229C	619	0.552	0.976	0.319	0.893	0.506	0.895
YGL230C	620	0.061	0.223	0.833	0.865	0.920	0.092
YGL234W	621	0.119	0.246	0.806	0.530	0.166	0.036
YGL235W	622	0.427	0.836	0.715	0.759	0.584	0.349
YGL236C	623	0.076	0.297	0.104	0.058	0.752	0.043
YGL238W	624	0.992	0.740	0.967	0.880	0.827	0.120
YGL243W	625	0.593	0.746	0.110	0.182	0.729	0.451
YGL249W	626	0.391	0.993	0.924	0.444	0.625	0.772
YGL252C	627	0.832	0.893	0.133	0.980	0.702	0.502
YGL255W	628	0.232	0.015	0.142	0.006	0.207	0.061
YGL259W	629	0.360	0.817	0.470	0.274	0.311	0.254
YGL262W	630	0.378	0.886	0.728	0.130	0.773	0.433
YGR002C	631	0.571	0.154	0.283	0.816	0.790	0.075
YGR007W	632	0.154	0.291	0.149	0.515	0.745	0.033
YGR010W	633	0.791	0.350	0.639	0.077	0.606	0.210
YGR013W	634	0.889	0.832	0.927	0.135	0.798	0.507
YGR015C	635	0.124	0.211	0.098	0.057	0.118	0.132
YGR027C	636	0.899	0.048	0.249	0.136	0.183	0.079
YGR028W	637	0.077	0.010	0.937	0.856	0.109	0.361
YGR030C	638	0.355	0.054	0.762	0.525	0.036	0.576
YGR036C	639	0.092	0.821	0.455	0.889	0.485	0.668
YGR045C	640	0.506	0.932	0.475	0.747	0.449	0.235
YGR046W	641	0.407	0.036	0.711	0.719	0.212	0.613
YGR052W	642	0.826	0.745	0.978	0.524	0.821	0.300
YGR069W	643	0.316	0.832	0.152	0.083	0.617	0.790
YGR070W	644	0.428	0.165	0.149	0.827	0.268	0.236
YGR072W	645	0.556	0.566	0.401	0.263	0.580	0.112
YGR074W	646	0.944	0.936	0.717	0.626	0.076	0.385
YGR076C	647	0.218	0.947	0.170	0.657	0.405	0.825
YGR077C	648	0.520	0.691	0.494	0.493	0.277	0.839
YGR080W	649	0.104	0.491	0.162	0.616	0.006	0.407
YGR081C	650	0.976	0.411	0.031	0.009	0.156	0.368
YGR084C	651	0.129	0.450	0.474	0.723	0.297	0.919
YGR086C	652	0.776	0.160	0.218	0.123	0.050	0.905
YGR094W	653	0.964	0.352	0.338	0.671	0.812	0.413
YGR098C	654	0.339	0.912	0.209	0.210	0.413	0.298
YGR100W	655	0.213	0.559	0.910	0.119	0.399	0.294
YGR102C	656	0.807	0.121	0.196	0.289	0.455	0.734
YGR113W	657	0.274	0.923	0.182	0.604	0.639	0.302
YGR114C	658	0.152	0.389	0.992	0.564	0.235	0.823
YGR120C	659	0.916	0.428	0.339	0.065	0.729	0.606
YGR128C	660	0.149	0.276	0.584	0.650	0.608	0.026
YGR147C	661	0.516	0.356	0.378	0.533	0.236	0.904
YGR158C	662	0.142	0.683	0.807	0.531	0.685	0.260
YGR172C	663	0.102	0.140	0.213	0.446	0.265	0.078
YGR175C	664	0.220	0.016	0.105	0.169	0.081	0.006
YGR201C	665	0.256	0.518	0.345	0.478	0.582	0.639
YGR220C	666	0.430	0.379	0.136	0.027	0.950	0.443
YGR223C	667	0.460	0.355	0.926	0.337	0.754	0.100
YGR227W	668	0.105	0.343	0.068	0.743	0.927	0.807
YGR232W	669	0.054	0.759	0.681	0.495	0.863	0.927
YGR235C	670	0.190	0.110	0.384	0.013	0.644	0.034
YGR238C	671	0.273	0.929	0.261	0.528	0.616	0.840
YGR244C	672	0.111	0.190	0.615	0.124	0.152	0.146
YGR247W	673	0.637	0.668	0.854	0.960	0.813	0.486
YGR254W	674	0.018	0.971	0.855	0.364	0.819	0.853
YGR256W	675	0.251	0.660	0.261	0.243	0.124	0.025
YGR257C	676	0.848	0.377	0.907	0.448	0.749	0.103
YGR262C	677	0.129	0.841	0.494	0.662	0.235	0.491
YGR264C	678	0.222	0.342	0.292	0.866	0.031	0.696
YGR278W	679	0.315	0.021	0.657	0.249	0.027	0.159
YGR283C	680	0.475	0.674	0.705	0.800	0.073	0.054
YGR286C	681	0.591	0.140	0.224	0.225	0.951	0.031
YGR289C	682	0.202	0.494	0.550	0.218	0.809	0.065
YGR292W	683	0.030	0.931	0.370	0.776	0.672	0.164
YHL003C	684	0.586	0.772	0.860	0.323	0.117	0.827
YHL012W	685	0.233	0.310	0.827	0.613	0.642	0.359
YHL015W	686	0.067	0.349	0.970	0.496	0.999	0.058
YHL016C	687	0.106	0.356	0.676	0.287	0.687	0.208
YHL020C	688	0.669	0.341	0.911	0.646	0.474	0.819
YHL021C	689	0.258	0.080	0.176	0.724	0.160	0.128
YHL022C	690	0.770	0.044	0.045	0.133	0.251	0.046
YHL024W	691	0.203	0.861	0.790	0.833	0.693	0.259
YHL027W	692	0.923	0.001	0.653	0.411	0.013	0.145
YHL029C	693	0.409	0.705	0.856	0.107	0.412	0.323
YHL030W	694	0.229	0.763	0.843	0.795	0.074	0.099
YHL032C	695	0.558	0.103	0.298	0.122	0.172	0.000
YHL033C	696	0.484	0.830	0.792	0.529	0.358	0.220
YHL038C	697	0.098	0.302	0.094	0.138	0.190	0.019
YHL042W	698	0.515	0.098	0.257	0.003	0.134	0.183
YHL043W	699	0.528	0.914	0.930	0.244	0.759	0.681
YHL044W	700	0.994	0.186	0.575	0.362	0.875	0.622
YHL045W	701	0.720	0.668	0.926	0.456	0.316	0.167
YHL046C	702	0.608	0.257	0.743	0.284	0.452	0.571
YHR001W-A	703	0.474	0.788	0.407	0.225	0.317	0.566
YHR003C	704	0.649	0.909	0.859	0.878	0.642	0.424
YHR004C	705	0.994	0.703	0.413	0.637	0.477	0.248
YHR005C-A	706	0.246	0.379	0.273	0.856	0.530	0.860
YHR006W	707	0.022	0.014	0.085	0.090	0.745	0.257
YHR008C	708	0.365	0.060	0.329	0.371	0.963	0.717
YHR009C	709	0.062	0.206	0.301	0.274	0.895	0.524
YHR013C	710	0.199	0.327	0.737	0.528	0.759	0.334
YHR014W	711	0.076	0.796	0.939	0.416	0.924	0.550
YHR015W	712	0.105	0.283	0.345	0.942	0.572	0.093
YHR019C	713	0.683	0.382	0.891	0.669	0.347	0.674
YHR021W-A	714	0.815	0.520	0.481	0.372	0.365	0.004
YHR023W	715	0.303	0.583	0.780	0.980	0.830	0.654
YHR025W	716	0.779	0.660	0.946	0.472	0.660	0.144
YHR028C	717	0.850	0.363	0.126	0.145	0.599	0.860
YHR031C	718	0.257	0.712	0.588	0.945	0.669	0.666
YHR034C	719	0.825	0.375	0.020	0.152	0.446	0.006
YHR037W	720	0.133	0.161	0.059	0.113	0.665	0.454
YHR043C	721	0.602	0.848	0.374	0.466	0.541	0.834
YHR044C	722	0.403	0.874	0.149	0.385	0.365	0.725
YHR045W	723	0.983	0.265	0.480	0.082	0.079	0.819
YHR048W	724	0.898	0.450	0.560	0.662	0.623	0.089
YHR049W	725	0.894	0.971	0.717	0.971	0.744	0.932
YHR051W	726	0.630	0.235	0.964	0.629	0.035	0.602
YHR059W	727	0.970	0.729	0.306	0.259	0.285	0.243
YHR067W	728	0.737	0.368	0.263	0.316	0.141	0.004
YHR069C	729	0.225	0.316	0.297	0.841	0.486	0.599
YHR070W	730	0.708	0.447	0.012	0.031	0.274	0.475
YHR072W	731	0.793	0.070	0.101	0.123	0.730	0.143
YHR075C	732	0.984	0.838	0.325	0.619	0.444	0.823
YHR077C	733	0.926	0.028	0.674	0.724	0.353	0.030
YHR081W	734	0.950	0.915	0.570	0.149	0.343	0.508
YHR092C	735	0.160	0.680	0.192	0.352	0.357	0.717
YHR094C	736	0.680	0.187	0.337	0.718	0.410	0.333
YHR096C	737	0.117	0.530	0.391	0.106	0.082	0.687
YHR097C	738	0.990	0.833	0.815	0.569	0.404	0.976
YHR100C	739	0.205	0.435	0.656	0.954	0.495	0.330
YHR106W	740	0.020	0.227	0.902	0.309	0.763	0.281
YHR109W	741	0.799	0.093	0.453	0.454	0.040	0.037
YHR110W	742	0.408	0.237	0.971	0.901	0.708	0.176
YHR113W	743	0.923	0.351	0.113	0.043	0.044	0.002
YHR115C	744	0.747	0.121	0.452	0.212	0.187	0.865
YHR120W	745	0.870	0.340	0.802	0.884	0.994	0.350
YHR121W	746	0.765	0.154	0.495	0.654	0.124	0.991
YHR125W	747	0.408	0.549	0.275	0.196	0.566	0.169
YHR126C	748	0.703	0.518	0.201	0.822	0.390	0.327
YHR131C	749	0.072	0.831	0.405	0.055	0.801	0.630
YHR134W	750	0.968	0.090	0.322	0.115	0.022	0.015
YHR140W	751	0.728	0.640	0.206	0.508	0.961	0.094
YHR143W	752	0.057	0.184	0.087	0.381	0.573	0.060
YHR147C	753	0.669	0.575	0.671	0.771	0.845	0.349
YHR152W	754	0.441	0.392	0.870	0.575	0.302	0.687
YHR153C	755	0.316	0.490	0.465	0.587	0.846	0.002
YHR155W	756	0.570	0.951	0.940	0.904	0.379	0.002
YHR167W	757	0.609	0.165	0.401	0.159	0.264	0.765
YHR172W	758	0.376	0.047	0.769	0.618	0.143	0.713
YHR177W	759	0.768	0.084	0.231	0.069	0.087	0.271
YHR178W	760	0.146	0.760	0.159	0.094	0.661	0.183
YHR190W	761	0.042	0.822	0.765	0.092	0.527	0.896
YHR195W	762	0.573	0.022	0.296	0.598	0.905	0.445
YIL002C	763	0.253	0.757	0.549	0.070	0.639	0.180
YIL007C	764	0.357	0.267	0.500	0.265	0.044	0.083
YIL009C-A	765	0.865	0.003	0.046	0.226	0.360	0.000
YIL009W	766	0.363	0.021	0.438	0.085	0.025	0.186
YIL010W	767	0.424	0.038	0.714	0.965	0.647	0.172
YIL012W	768	0.592	0.188	0.950	0.501	0.943	0.000
YIL013C	769	0.890	0.229	0.482	0.718	0.628	0.644
YIL016W	770	0.384	0.402	0.817	0.464	0.870	0.226
YIL019W	771	0.747	0.330	0.872	0.466	0.155	0.128
YIL023C	772	0.067	0.990	0.772	0.179	0.762	0.654
YIL025C	773	0.705	0.264	0.603	0.918	0.850	0.577
YIL038C	774	0.509	0.146	0.798	0.943	0.981	0.533
YIL040W	775	0.857	0.383	0.249	0.563	0.124	0.712
YIL041W	776	0.438	0.238	0.492	0.402	0.178	0.889
YIL045W	777	0.121	0.915	0.787	0.413	0.911	0.032
YIL049W	778	0.862	0.163	0.284	0.185	0.049	0.025
YIL052C	779	0.150	0.088	0.551	0.842	0.038	0.336
YIL057C	780	0.017	0.680	0.775	0.417	0.086	0.660
YIL066C	781	0.729	0.847	0.053	0.864	0.892	0.530
YIL070C	782	0.386	0.689	0.347	0.646	0.774	0.188
YIL073C	783	0.229	0.890	0.787	0.643	0.642	0.379
YIL074C	784	0.237	0.222	0.735	0.983	0.083	0.196
YIL076W	785	0.020	0.356	0.434	0.088	0.581	0.836
YIL077C	786	0.393	0.188	0.442	0.038	0.536	0.812
YIL078W	787	0.208	0.015	0.025	0.168	0.051	0.302
YIL086C	788	0.875	0.722	0.477	0.915	0.944	0.862
YIL088C	789	0.353	0.717	0.572	0.650	0.408	0.883
YIL094C	790	0.696	0.127	0.795	0.637	0.675	0.146
YIL096C	791	0.670	0.689	0.541	0.252	0.507	0.618
YIL097W	792	0.185	0.081	0.557	0.570	0.048	0.004
YIL098C	793	0.999	0.836	0.460	0.213	0.982	0.278
YIL100W	794	0.737	0.265	0.725	0.547	0.190	0.170
YIL107C	795	0.468	0.203	0.775	0.094	0.084	0.357
YIL109C	796	0.200	0.591	0.223	0.950	0.515	0.838
YIL110W	797	0.174	0.166	0.388	0.067	0.050	0.100
YIL113W	798	0.997	0.184	0.810	0.382	0.255	0.783
YIL118W	799	0.083	0.115	0.997	0.830	0.759	0.418
YIL121W	800	0.408	0.084	0.580	0.396	0.001	0.903
YIL126W	801	0.343	0.130	0.836	0.746	0.770	0.063
YIL128W	802	0.168	0.046	0.467	0.211	0.840	0.314
YIL129C	803	0.043	0.514	0.927	0.921	0.952	0.418
YIL130W	804	0.927	0.387	0.670	0.263	0.934	0.022
YIL131C	805	0.305	0.789	0.474	0.794	0.689	0.376
YIL133C	806	0.298	0.880	0.566	0.463	0.397	0.449
YIL157C	807	0.167	0.072	0.408	0.672	0.016	0.803
YIL161W	808	0.564	0.392	0.215	0.037	0.298	0.908
YIL162W	809	0.805	0.676	0.035	0.028	0.482	0.631
YIL163C	810	0.110	0.506	0.618	0.321	0.342	0.023
YIL165C	811	0.634	0.078	0.095	0.684	0.511	0.175
YIL166C	812	0.709	0.404	0.511	0.268	0.609	0.256
YIL170W	813	0.625	0.883	0.801	0.819	0.218	0.859
YIR002C	814	0.399	0.912	0.757	0.628	0.286	0.977
YIR003W	815	0.367	0.672	0.875	0.950	0.796	0.078
YIR007W	816	0.395	0.688	0.647	0.586	0.846	0.830
YIR011C	817	0.896	0.418	0.819	0.878	0.398	0.854
YIR013C	818	0.617	0.593	0.224	0.308	0.922	0.682
YIR019C	819	0.923	0.451	0.607	0.615	0.700	0.142
YIR021W	820	0.292	0.260	0.256	0.561	0.200	0.007
YIR022W	821	0.857	0.492	0.119	0.361	0.877	0.458
YIR025W	822	0.263	0.914	0.186	0.061	0.537	0.048
YIR026C	823	0.460	0.109	0.479	0.517	0.007	0.804
YIR027C	824	0.401	0.254	0.754	0.968	0.220	0.313
YIR034C	825	0.060	0.639	0.347	0.659	0.023	0.708
YIR036C	826	0.736	0.822	0.894	0.974	0.778	0.996
YIR043C	827	0.527	0.155	0.066	0.102	0.198	0.003
YIR044C	828	0.163	0.304	0.102	0.954	0.078	0.973
YJL006C	829	0.919	0.016	0.239	0.895	0.019	0.441
YJL007C	830	0.152	0.067	0.105	0.660	0.754	0.311
YJL008C	831	0.873	0.738	0.202	0.630	0.216	0.913
YJL009W	832	0.096	0.571	0.764	0.230	0.603	0.119
YJL019W	833	0.151	0.620	0.644	0.529	0.184	0.779
YJL020C	834	0.246	0.217	0.087	0.027	0.892	0.039
YJL021C	835	0.411	0.099	0.350	0.208	0.871	0.120
YJL022W	836	0.385	0.072	0.648	0.409	0.064	0.726
YJL027C	837	0.011	0.180	0.032	0.169	0.742	0.031
YJL028W	838	0.309	0.013	0.990	0.636	0.360	0.005
YJL029C	839	0.774	0.403	0.961	0.553	0.741	0.160
YJL032W	840	0.748	0.234	0.513	0.659	0.299	0.268
YJL033W	841	0.035	0.451	0.565	0.049	0.318	0.915
YJL035C	842	0.174	0.793	0.137	0.020	0.804	0.056
YJL037W	843	0.299	0.428	0.218	0.165	0.111	0.525
YJL038C	844	0.291	0.598	0.477	0.866	0.616	0.584
YJL039C	845	0.885	0.176	0.733	0.108	0.829	0.152
YJL050W	846	0.642	0.945	0.371	0.439	0.698	0.466
YJL051W	847	0.665	0.925	0.369	0.633	0.358	0.131
YJL052W	848	0.719	0.480	0.681	0.740	0.434	0.000
YJL054W	849	0.690	0.514	0.942	0.499	0.655	0.534
YJL057C	850	0.904	0.695	0.167	0.298	0.851	0.476
YJL059W	851	0.196	0.420	0.198	0.549	0.307	0.235
YJL060W	852	0.579	0.028	0.366	0.708	0.529	0.462
YJL061W	853	0.116	0.447	0.415	0.793	0.581	0.168
YJL064W	854	0.518	0.524	0.976	0.671	0.340	0.277
YJL067W	855	0.923	0.228	0.634	0.765	0.145	0.010
YJL068C	856	0.278	0.707	0.786	0.125	0.382	0.025
YJL073W	857	0.167	0.625	0.788	0.583	0.960	0.088
YJL077C	858	0.724	0.108	0.624	0.603	0.149	0.264
YJL078C	859	0.590	0.693	0.557	0.463	0.170	0.477
YJL083W	860	0.939	0.349	0.183	0.232	0.204	0.003
YJL085W	861	0.843	0.674	0.081	0.228	0.773	0.913
YJL087C	862	0.482	0.583	0.582	0.098	0.417	0.792
YJL088W	863	0.386	0.323	0.328	0.629	0.835	0.723
YJL090C	864	0.592	0.658	0.947	0.548	0.536	0.821
YJL091C	865	0.318	0.584	0.878	0.348	0.088	0.726
YJL092W	866	0.604	0.182	0.700	0.966	0.970	0.452
YJL094C	867	0.695	0.592	0.942	0.739	0.917	0.075
YJL097W	868	0.898	0.279	0.737	0.379	0.037	0.688
YJL100W	869	0.159	0.433	0.996	0.513	0.630	0.182
YJL105W	870	0.849	0.272	0.122	0.119	0.228	0.004
YJL108C	871	0.239	0.496	0.989	0.669	0.034	0.115
YJL109C	872	0.671	0.794	0.582	0.655	0.981	0.172
YJL110C	873	0.666	0.096	0.986	0.181	0.014	0.007
YJL111W	874	0.048	0.693	0.434	0.635	0.445	0.239
YJL116C	875	0.918	0.796	0.138	0.078	0.272	0.047
YJL122W	876	0.053	0.293	0.334	0.706	0.423	0.241
YJL127C	877	0.568	0.021	0.400	0.027	0.007	0.084
YJL129C	878	0.891	0.702	0.706	0.154	0.347	0.555
YJL132W	879	0.341	0.958	0.562	0.687	0.523	0.743
YJL133W	880	0.086	0.104	0.773	0.373	0.065	0.983
YJL138C	881	0.354	0.861	0.426	0.016	0.211	0.925
YJL139C	882	0.620	0.301	0.337	0.274	0.691	0.274
YJL141C	883	0.506	0.626	0.880	0.813	0.924	0.415
YJL142C	884	0.227	0.093	0.412	0.564	0.096	0.910
YJL144W	885	0.126	0.801	0.779	0.873	0.902	0.026
YJL146W	886	0.001	0.859	0.637	0.209	0.730	0.158
YJL148W	887	0.175	0.731	0.719	0.097	0.008	0.587
YJL150W	888	0.152	0.550	0.578	0.377	0.534	0.418
YJL152W	889	0.675	0.245	0.069	0.049	0.261	0.044
YJL153C	890	0.862	0.920	0.956	0.569	0.528	0.823
YJL155C	891	0.728	0.429	0.974	0.740	0.194	0.639
YJL158C	892	0.652	0.892	0.496	0.889	0.314	0.496
YJL159W	893	0.006	0.039	0.306	0.420	0.100	0.010
YJL160C	894	0.075	0.035	0.546	0.157	0.349	0.161
YJL160C	895	0.064	0.104	0.437	0.802	0.985	0.319
YJL161W	896	0.267	0.231	0.437	0.344	0.196	0.255
YJL162C	897	0.383	0.810	0.458	0.799	0.328	0.376
YJL163C	898	0.918	0.530	0.891	0.790	0.047	0.137
YJL167W	899	0.585	0.311	0.225	0.157	0.279	0.299
YJL168C	900	0.656	0.671	0.378	0.942	0.754	0.432
YJL184W	901	0.386	0.635	0.847	0.980	0.081	0.161
YJL186W	902	0.257	0.200	0.362	0.750	0.221	0.063
YJL188C	903	0.668	0.679	0.311	0.049	0.389	0.453
YJL189W	904	0.633	0.784	0.883	0.555	0.649	0.110
YJL190C	905	0.596	0.892	0.693	0.516	0.290	0.312
YJL195C	906	0.187	0.424	0.421	0.940	0.573	0.379
YJL197W	907	0.801	0.220	0.688	0.905	0.901	0.693
YJL203W	908	0.746	0.940	0.140	0.773	0.582	0.918
YJL207C	909	0.932	0.014	0.903	0.983	0.053	0.001
YJL209W	910	0.801	0.236	0.716	0.621	0.234	0.944
YJL210W	911	0.836	0.824	0.487	0.982	0.684	0.264
YJL213W	912	0.256	0.235	0.699	0.650	0.602	0.548
YJL215C	913	0.267	0.102	0.110	0.421	0.240	0.487
YJR001W	914	0.121	0.055	0.479	0.565	0.096	0.645
YJR003C	915	0.346	0.907	0.372	0.859	0.860	0.352
YJR008W	916	0.100	0.859	0.376	0.280	0.701	0.367
YJR011C	917	0.016	0.117	0.302	0.585	0.653	0.052
YJR013W	918	0.136	0.207	0.923	0.740	0.012	0.656
YJR017C	919	0.059	0.386	0.326	0.502	0.836	0.555
YJR018W	920	0.723	0.124	0.874	0.729	0.539	0.303
YJR019C	921	0.124	0.036	0.287	0.341	0.398	0.108
YJR020W	922	0.376	0.149	0.415	0.764	0.884	0.270
YJR021C	923	0.660	0.678	0.536	0.393	0.329	0.287
YJR032W	924	0.479	0.818	0.791	0.603	0.843	0.619
YJR038C	925	0.920	0.012	0.792	0.587	0.119	0.198
YJR039W	926	0.532	0.138	0.619	0.995	0.110	0.323
YJR040W	927	0.429	0.324	0.399	0.198	0.734	0.742
YJR045C	928	0.346	0.769	0.695	0.681	0.745	0.806
YJR046W	929	0.110	0.021	0.247	0.069	0.077	0.715
YJR048W	930	0.186	0.454	0.801	0.660	0.434	0.346
YJR049C	931	0.770	0.939	0.656	0.546	0.240	0.764
YJR052W	932	0.555	0.530	0.488	0.952	0.860	0.854
YJR053W	933	0.390	0.966	0.131	0.304	0.345	0.015
YJR054W	934	0.252	0.030	0.651	0.366	0.009	0.005
YJR055W	935	0.029	0.020	0.100	0.082	0.003	0.000
YJR060W	936	0.499	0.696	0.765	0.486	0.457	0.008
YJR062C	937	0.552	0.371	0.581	0.290	0.323	0.636
YJR066W	938	0.681	0.035	0.224	0.611	0.727	0.476
YJR072C	939	0.113	0.150	0.408	0.721	0.921	0.197
YJR076C	940	0.896	0.893	0.199	0.176	0.813	0.329
YJR078W	941	0.980	0.222	0.790	0.859	0.962	0.093
YJR079W	942	0.777	0.718	0.873	0.587	0.320	0.318
YJR083C	943	0.944	0.969	0.559	0.741	0.954	0.456
YJR092W	944	0.044	0.696	0.548	0.300	0.794	0.595
YJR098C	945	0.520	0.783	0.161	0.133	0.621	0.136
YJR099W	946	0.905	0.766	0.273	0.832	0.864	0.634
YJR100C	947	0.771	0.972	0.190	0.814	0.188	0.297
YJR105W	948	0.939	0.025	0.607	0.553	0.026	0.002
YJR106W	949	0.650	0.033	0.099	0.127	0.203	0.781
YJR107W	950	0.977	0.145	0.482	0.420	0.246	0.653
YJR108W	951	0.682	0.922	0.853	0.111	0.124	0.770
YJR112W	952	0.332	0.660	0.920	0.759	0.457	0.273
YJR118C	953	0.619	0.822	0.327	0.972	0.998	0.694
YJR119C	954	0.193	0.448	0.669	0.365	0.619	0.508
YJR120W	955	0.662	0.391	0.231	0.311	0.363	0.251
YJR122W	956	0.743	0.295	0.747	0.824	0.134	0.663
YJR123W	957	0.669	0.078	0.472	0.856	0.424	0.778
YJR124C	958	0.819	0.348	0.510	0.272	0.875	0.149
YJR127C	959	0.698	0.440	0.903	0.294	0.304	0.738
YJR128W	960	0.035	0.733	0.413	0.421	0.686	0.424
YJR140C	961	0.192	0.118	0.572	0.011	0.298	0.236
YJR144W	962	0.093	0.025	0.851	0.851	0.023	0.050
YJR145C	963	0.309	0.760	0.848	0.229	0.746	0.249
YKL001C	964	0.066	0.000	0.664	0.303	0.017	0.001
YKL002W	965	0.760	0.012	0.027	0.122	0.073	0.021
YKL003C	966	0.580	0.510	0.178	0.054	0.774	0.722
YKL005C	967	0.316	0.329	0.490	0.825	0.722	0.130
YKL006W	968	0.434	0.380	0.193	0.295	0.563	0.421
YKL008C	969	0.986	0.807	0.578	0.189	0.407	0.426
YKL009W	970	0.042	0.043	0.195	0.372	0.572	0.078
YKL013C	971	0.828	0.126	0.863	0.991	0.106	0.973
YKL020C	972	0.842	0.276	0.215	0.077	0.640	0.117
YKL021C	973	0.635	0.913	0.168	0.210	0.357	0.574
YKL023W	974	0.108	0.101	0.694	0.705	0.063	0.779
YKL027W	975	0.006	0.537	0.669	0.180	0.984	0.878
YKL030W	976	0.797	0.992	0.581	0.613	0.721	0.739
YKL035W	977	0.246	0.429	0.136	0.242	0.826	0.060
YKL036C	978	0.853	0.201	0.022	0.013	0.913	0.410
YKL037W	979	0.263	0.349	0.719	0.940	0.485	0.987
YKL038W	980	0.859	0.047	0.245	0.031	0.671	0.050
YKL045W	981	0.338	0.113	0.356	0.407	0.624	0.045
YKL049C	982	0.793	0.121	0.586	0.683	0.700	0.350
YKL051W	983	0.169	0.994	0.532	0.834	0.668	0.069
YKL060C	984	0.988	0.222	0.754	0.483	0.051	0.104
YKL067W	985	0.540	0.153	0.854	0.717	0.310	0.913
YKL072W	986	0.456	0.921	0.595	0.368	0.934	0.573
YKL075C	987	0.393	0.595	0.685	0.644	0.165	0.114
YKL076C	988	0.817	0.003	0.551	0.520	0.076	0.155
YKL078W	989	0.431	0.476	0.291	0.987	0.390	0.155
YKL080W	990	0.723	0.751	0.275	0.600	0.905	0.889
YKL095W	991	0.204	0.036	0.313	0.219	0.253	0.061
YKL097C	992	0.776	0.906	0.115	0.082	0.853	0.845
YKL099C	993	0.121	0.047	0.066	0.149	0.554	0.033
YKL100C	994	0.062	0.041	0.298	0.345	0.432	0.568
YKL104C	995	0.161	0.448	0.377	0.704	0.174	0.447
YKL105C	996	0.469	0.954	0.275	0.205	0.907	0.737
YKL106W	997	0.187	0.137	0.206	0.495	0.556	0.471
YKL107W	998	0.154	0.292	0.206	0.245	0.305	0.808
YKL108W	999	0.419	0.036	0.688	0.421	0.021	0.001
YKL110C	1000	0.053	0.162	0.053	0.365	0.272	0.205
YKL114C	1001	0.953	0.950	0.265	0.795	0.492	0.266
YKL117W	1002	0.691	0.349	0.758	0.808	0.153	0.015
YKL121W	1003	0.680	0.015	0.016	0.050	0.306	0.109
YKL125W	1004	0.173	0.494	0.836	0.769	0.886	0.725
YKL127W	1005	0.590	0.095	0.335	0.986	0.956	0.239
YKL129C	1006	0.763	0.395	0.867	0.114	0.385	0.011
YKL131W	1007	0.704	0.518	0.163	0.363	0.768	0.555
YKL134C	1008	0.705	0.407	0.938	0.926	0.743	0.194
YKL136W	1009	0.360	0.001	0.624	0.444	0.007	0.005
YKL154W	1010	0.244	0.195	0.011	0.053	0.515	0.042
YKL156W	1011	0.947	0.885	0.093	0.078	0.211	0.857
YKL159C	1012	0.090	0.291	0.204	0.323	0.416	0.162
YKL162C	1013	0.304	0.526	0.044	0.272	0.691	0.784
YKL166C	1014	0.925	0.444	0.694	0.354	0.880	0.819
YKL167C	1015	0.364	0.796	0.301	0.628	0.897	0.898
YKL168C	1016	0.413	0.600	0.699	0.183	0.603	0.349
YKL169C	1017	0.162	0.716	0.551	0.686	0.035	0.004
YKL173W	1018	0.283	0.319	0.183	0.757	0.673	0.086
YKL174C	1019	0.176	0.333	0.321	0.664	0.056	0.011
YKL176C	1020	0.454	0.591	0.243	0.435	0.474	0.953
YKL178C	1021	0.444	0.273	0.740	0.697	0.228	0.387
YKL179C	1022	0.253	0.077	0.228	0.329	0.339	0.028
YKL181W	1023	0.701	0.837	0.385	0.817	0.958	0.326
YKL184W	1024	0.389	0.181	0.419	0.504	0.988	0.118
YKL187C	1025	0.276	0.414	0.633	0.819	0.480	0.945
YKL191W	1026	0.865	0.011	0.341	0.357	0.075	0.584
YKL192C	1027	0.186	0.763	0.341	0.065	0.971	0.897
YKL193C	1028	0.991	0.315	0.737	0.768	0.268	0.218
YKL194C	1029	0.902	0.480	0.994	0.607	0.550	0.009
YKL196C	1030	0.003	0.479	0.646	0.628	0.519	0.096
YKL205W	1031	0.280	0.614	0.569	0.159	0.809	0.536
YKL207W	1032	0.174	0.597	0.493	0.989	0.915	0.548
YKL208W	1033	0.044	0.172	0.861	0.627	0.285	0.483
YKL209C	1034	0.011	0.644	0.346	0.541	0.890	0.513
YKL216W	1035	0.202	0.422	0.914	0.926	0.906	0.747
YKL218C	1036	0.845	0.070	0.628	0.341	0.202	0.122
YKR002W	1037	0.222	0.735	0.243	0.132	0.554	0.108
YKR005C	1038	0.171	0.199	0.865	0.915	0.732	0.552
YKR006C	1039	0.897	0.142	0.658	0.311	0.469	0.180
YKR008W	1040	0.749	0.729	0.761	0.161	0.086	0.922
YKR009C	1041	0.457	0.585	0.508	0.271	0.850	0.279
YKR013W	1042	0.983	0.150	0.699	0.151	0.469	0.527
YKR014C	1043	0.745	0.744	0.696	0.234	0.747	0.693
YKR016W	1044	0.001	0.871	0.311	0.204	0.399	0.494
YKR026C	1045	0.242	0.570	0.787	0.479	0.833	0.598
YKR031C	1046	0.166	0.015	0.725	0.620	0.118	0.960
YKR033C	1047	0.744	0.134	0.981	0.895	0.482	0.167
YKR034W	1048	0.700	0.930	0.044	0.037	0.330	0.010
YKR035C	1049	0.193	0.944	0.940	0.920	0.704	0.121
YKR039W	1050	0.354	0.174	0.643	0.525	0.039	0.401
YKR044W	1051	0.787	0.366	0.749	0.694	0.700	0.631
YKR047W	1052	0.552	0.397	0.270	0.342	0.486	0.988
YKR050W	1053	0.854	0.992	0.703	0.773	0.610	0.920
YKR054C	1054	0.966	0.150	0.335	0.582	0.094	0.941
YKR058W	1055	0.522	0.914	0.061	0.861	0.209	0.350
YKR059W	1056	0.594	0.012	0.192	0.414	0.037	0.658
YKR060W	1057	0.630	0.312	0.027	0.277	0.612	0.891
YKR064W	1058	0.926	0.469	0.792	0.086	0.797	0.018
YKR068C	1059	0.133	0.306	0.725	0.079	0.284	0.352
YKR070W	1060	0.893	0.035	0.346	0.556	0.406	0.034
YKR071C	1061	0.714	0.507	0.917	0.769	0.625	0.932
YKR072C	1062	0.860	0.362	0.401	0.701	0.330	0.510
YKR073C	1063	0.103	0.355	0.148	0.070	0.692	0.423
YKR074W	1064	0.398	0.000	0.572	0.993	0.064	0.001
YKR086W	1065	0.611	0.594	0.722	0.986	0.320	0.942
YKR087C	1066	0.186	0.608	0.865	0.484	0.150	0.610
YKR092C	1067	0.432	0.549	0.941	0.102	0.304	0.069
YKR094C	1068	0.647	0.846	0.904	0.779	0.779	0.102
YKR098C	1069	0.939	0.738	0.318	0.819	0.508	0.606
YKR099W	1070	0.102	0.339	0.709	0.687	0.232	0.345
YKR101W	1071	0.428	0.640	0.421	0.914	0.314	0.883
YKR102W	1072	0.491	0.373	0.759	0.141	0.458	0.005
YKR105C	1073	0.253	0.771	0.900	0.564	0.496	0.581
YLL006W	1074	0.942	0.434	0.887	0.385	0.783	0.221
YLL009C	1075	0.604	0.047	0.570	0.821	0.034	0.765
YLL013C	1076	0.941	0.473	0.411	0.968	0.164	0.812
YLL014W	1077	0.534	0.345	0.892	0.507	0.373	0.456
YLL019C	1078	0.175	0.575	0.330	0.146	0.248	0.449
YLL021W	1079	0.013	0.963	0.563	0.879	0.383	0.556
YLL023C	1080	0.566	0.611	0.415	0.322	0.291	0.523
YLL025W	1081	0.660	0.518	0.291	0.930	0.194	0.670
YLL032C	1082	0.639	0.912	0.452	0.525	0.667	0.434
YLL033W	1083	0.805	0.857	0.884	0.493	0.479	0.534
YLL034C	1084	0.588	0.474	0.535	0.522	0.139	0.005
YLL035W	1085	0.517	0.924	0.488	0.109	0.256	0.403
YLL039C	1086	0.190	0.361	0.304	0.472	0.048	0.459
YLL040C	1087	0.056	0.742	0.242	0.214	0.548	0.844
YLL041C	1088	0.135	0.933	0.343	0.166	0.225	0.835
YLL042C	1089	0.656	0.516	0.918	0.912	0.359	0.409
YLL043W	1090	0.128	0.183	0.730	0.927	0.360	0.891
YLL044W	1091	0.706	0.713	0.488	0.466	0.798	0.603
YLL046C	1092	0.839	0.687	0.489	0.283	0.161	0.866
YLL050C	1093	0.959	0.815	0.484	0.760	0.582	0.441
YLL054C	1094	0.212	0.827	0.810	0.746	0.937	0.046
YLL055W	1095	0.643	0.564	0.971	0.869	0.334	0.898
YLL058W	1096	0.958	0.400	0.413	0.278	0.395	0.042
YLL060C	1097	0.213	0.011	0.754	0.469	0.649	0.099
YLL061W	1098	0.702	0.149	0.797	0.547	0.393	0.751
YLL062C	1099	0.233	0.213	0.130	0.101	0.269	0.312
YLR001C	1100	0.994	0.520	0.814	0.939	0.372	0.237
YLR011W	1101	0.061	0.520	0.538	0.315	0.248	0.546
YLR013W	1102	0.682	0.878	0.461	0.093	0.751	0.809
YLR014C	1103	0.528	0.873	0.188	0.054	0.416	0.823
YLR019W	1104	0.725	0.952	0.871	0.309	0.249	0.748
YLR023C	1105	0.672	0.427	0.226	0.635	0.438	0.222
YLR025W	1106	0.892	0.498	0.151	0.083	0.970	0.325
YLR027C	1107	0.425	0.147	0.944	0.669	0.019	0.153
YLR030W	1108	0.103	0.598	0.913	0.523	0.102	0.045
YLR031W	1109	0.358	0.432	0.789	0.977	0.817	0.434
YLR035C	1110	0.417	0.525	0.124	0.446	0.902	0.026
YLR037C	1111	0.698	0.091	0.472	0.296	0.182	0.089
YLR040C	1112	0.560	0.083	0.923	0.121	0.650	0.002
YLR044C	1113	0.557	0.840	0.670	0.542	0.817	0.439
YLR046C	1114	0.238	0.170	0.150	0.105	0.287	0.639
YLR049C	1115	0.329	0.044	0.906	0.300	0.888	0.076
YLR051C	1116	0.314	0.286	0.743	0.681	0.815	0.481
YLR053C	1117	0.741	0.103	0.733	0.788	0.301	0.024
YLR054C	1118	0.109	0.637	0.835	0.521	0.486	0.774
YLR056W	1119	0.703	0.535	0.545	0.569	0.120	0.577
YLR065C	1120	0.239	0.942	0.589	0.722	0.670	0.716
YLR072W	1121	0.632	0.783	0.151	0.083	0.846	0.921
YLR073C	1122	0.136	0.886	0.105	0.258	0.414	0.351
YLR076C	1123	0.300	0.432	0.630	0.480	0.433	0.418
YLR082C	1124	0.738	0.173	0.057	0.143	0.775	0.264
YLR083C	1125	0.975	0.757	0.800	0.853	0.846	0.815
YLR086W	1126	0.748	0.745	0.904	0.982	0.601	0.519
YLR087C	1127	0.601	0.138	0.182	0.293	0.656	0.089
YLR088W	1128	0.964	0.276	0.965	0.744	0.808	0.781
YLR089C	1129	0.622	0.346	0.084	0.393	0.776	0.379
YLR090W	1130	0.327	0.669	0.918	0.824	0.712	0.040
YLR099C	1131	0.658	0.037	0.654	0.633	0.054	0.325
YLR100W	1132	0.524	0.261	0.180	0.067	0.585	0.831
YLR102C	1133	0.911	0.687	0.716	0.186	0.800	0.483
YLR106C	1134	0.647	0.512	0.495	0.223	0.638	0.062
YLR107W	1135	0.394	0.435	0.532	0.602	0.470	0.647
YLR108C	1136	0.534	0.459	0.417	0.614	0.429	0.754
YLR110C	1137	0.705	0.312	0.677	0.587	0.579	0.032
YLR112W	1138	0.978	0.837	0.596	0.966	0.642	0.607
YLR113W	1139	0.903	0.001	0.032	0.008	0.680	0.069
YLR119W	1140	0.418	0.718	0.819	0.059	0.576	0.645
YLR121C	1141	0.902	0.603	0.514	0.249	0.737	0.091
YLR123C	1142	0.626	0.854	0.551	0.935	0.996	0.707
YLR124W	1143	0.317	0.599	0.144	0.077	0.606	0.400
YLR130C	1144	0.876	0.038	0.041	0.029	0.663	0.036
YLR131C	1145	0.503	0.837	0.917	0.897	0.125	0.583
YLR132C	1146	0.628	0.765	0.393	0.985	0.828	0.731
YLR133W	1147	0.117	0.145	0.145	0.451	0.266	0.129
YLR134W	1148	0.370	0.368	0.854	0.541	0.361	0.066
YLR139C	1149	0.009	0.316	0.207	0.718	0.810	0.830
YLR140W	1150	0.721	0.456	0.323	0.630	0.078	0.336
YLR144C	1151	0.513	0.198	0.931	0.478	0.728	0.714
YLR146C	1152	0.224	0.005	0.039	0.037	0.017	0.006
YLR163C	1153	0.810	0.688	0.406	0.479	0.329	0.816
YLR167W	1154	0.168	0.149	0.305	0.113	0.356	0.008
YLR169W	1155	0.472	0.114	0.179	0.919	0.328	0.978
YLR170C	1156	0.456	0.157	0.358	0.623	0.131	0.053
YLR172C	1157	0.037	0.017	0.607	0.939	0.052	0.025
YLR173W	1158	0.023	0.206	0.585	0.724	0.186	0.548
YLR175W	1159	0.639	0.515	0.219	0.864	0.556	0.920
YLR176C	1160	0.584	0.717	0.722	0.925	0.824	0.775
YLR178C	1161	0.831	0.098	0.449	0.879	0.244	0.737
YLR181C	1162	0.024	0.589	0.459	0.339	0.128	0.285
YLR187W	1163	0.516	0.112	0.488	0.519	0.268	0.453
YLR199C	1164	0.449	0.591	0.573	0.651	0.320	0.459
YLR201C	1165	0.032	0.874	0.015	0.059	0.539	0.845
YLR205C	1166	0.959	0.535	0.397	0.054	0.736	0.232
YLR217W	1167	0.954	0.098	0.153	0.045	0.053	0.160
YLR218C	1168	0.956	0.614	0.410	0.095	0.493	0.014
YLR221C	1169	0.370	0.993	0.569	0.422	0.693	0.136
YLR224W	1170	0.875	0.106	0.128	0.005	0.068	0.015
YLR227C	1171	0.285	0.444	0.967	0.470	0.997	0.180
YLR272C	1172	0.163	0.719	0.661	0.413	0.738	0.061
YLR274W	1173	0.575	0.850	0.917	0.818	0.811	0.409
YLR275W	1174	0.690	0.905	0.935	0.389	0.712	0.087
YLR286C	1175	0.065	0.883	0.726	0.511	0.806	0.694
YLR293C	1176	0.954	0.708	0.591	0.956	0.448	0.887
YLR298C	1177	0.009	0.437	0.440	0.483	0.273	0.269
YLR321C	1178	0.687	0.826	0.019	0.033	0.469	0.653
YLR331C	1179	0.143	0.033	0.654	0.418	0.351	0.033
YLR333C	1180	0.112	0.072	0.769	0.493	0.202	0.618
YLR334C	1181	0.450	0.855	0.038	0.273	0.422	0.749
YLR336C	1182	0.256	0.295	0.791	0.733	0.212	0.004
YLR337C	1183	0.079	0.881	0.991	0.331	0.977	0.100
YLR338W	1184	0.659	0.378	0.760	0.852	0.696	0.603
YLR339C	1185	0.204	0.150	0.535	0.440	0.361	0.609
YLR343W	1186	0.921	0.640	0.399	0.807	0.862	0.534
YLR344W	1187	0.682	0.355	0.117	0.846	0.422	0.832
YLR349W	1188	0.121	0.616	0.812	0.841	0.652	0.128
YLR350W	1189	0.422	0.615	0.417	0.906	0.490	0.808
YLR352W	1190	0.003	0.406	0.281	0.687	0.726	0.135
YLR353W	1191	0.079	0.911	0.798	0.656	0.500	0.187
YLR357W	1192	0.776	0.092	0.828	0.929	0.019	0.226
YLR364W	1193	0.066	0.496	0.367	0.624	0.960	0.089
YLR373C	1194	0.006	0.843	0.369	0.820	0.705	0.529
